# Supplementary material for: Revealing taxonomy, activity, and substrate assimilation in mixed bacterial communities by GroEL-proteotyping-based stable isotope probing
Source: iScience. 2024 Oct 28;27(12):111249. doi: 10.1016/j.isci.2024.111249 (PMC11700628; doi:10.1016/j.isci.2024.111249)
Supplement: Table S2. Data and statistics on GroEL-based stable isotope probing of a co-cultivated biculture consisting of Escherichia coli BL21(DE3) and Thauera aromatica K172 at different time points used to generate Figure 1 [file mmc2.xlsx]

## Sheet: Supplementary Table S2
Unnamed: 0	Top_Genus	HitPepSeq	Int	weighted Int	labeled_Int1	labeled_weighted Int	labeled_Int2	labeled_weighted Int2	labeled_Int3	labeled_weighted Int3	RIA 1	LR(RIA 1)	RIA 2	LR(RIA 2)	RIA 3	LR(RIA 3)	nr_Peptide_count	Unique_HitPepSeq	Unique_HitPepCount	labeled_HitPepSeq	nr_labeled_Peptide_count	Unique_labeled_HitPepSeq	Unique_labeled_HitPepCount	filename	total weighted int	relative abundance Escherichia	mean	SD	relative abundance Thauera	mean	SD	Mean of unique labeled peptide count	SD	RIA mean	LR mean	RIA SD	LR SD
0	Escherichia	['AAVEEGVVAGGGVALIR', 'AIAQVGTISANSDETVGK', 'ALSVPCSDSK', 'APGFGDR', 'ATLEDLGQAK', 'AVAAGMNPMDLK', 'AVTAAVEELK', 'DGVSVAR', 'DTTTIIDGVGEEAAIQGR', 'EMLPVLEAVAK', 'GQNEDQNVGIK', 'GVNVLADAVK', 'LAGGVAVIK', 'QIVLNCGEEPSVVANTVK', 'QQIEEATSDYDR', 'SFGAPTITK', 'VEDALHATR', 'VGAATEVEMK']	355660599	1.7783e+08	0	0	0	0	0	0							18	['AIAQVGTISANSDETVGK']	1	set()	0	[]	0	01_EC44_01_Genus_based_min5_TEST.tsv	1.7783e+08							0	0	0
0	Escherichia	['AIAQVGTISANSDETVGK', 'ALSVPCSDSK', 'APGFGDR', 'ATLEDLGQAK', 'AVTAAVEELK', 'DGVSVAR', 'DLTDSTVLR', 'GQNEDQNVGIK', 'LAGGVAVIK', 'QQIEEATSDYDR', 'SFGAPTITK', 'VEDALHATR']	145444042	145444042	0	0	0	0	0	0							12	['AIAQVGTISANSDETVGK', 'ALSVPCSDSK', 'APGFGDR', 'ATLEDLGQAK', 'AVTAAVEELK', 'DGVSVAR', 'DLTDSTVLR', 'GQNEDQNVGIK', 'LAGGVAVIK', 'QQIEEATSDYDR', 'SFGAPTITK', 'VEDALHATR']	12	set()	0	[]	0	02_EC44_02_Genus_based_min5_TEST.tsv	145444042
0	Escherichia	['ALSVPCSDSK', 'APGFGDR', 'ATLEDLGQAK', 'AVTAAVEELK', 'DGVSVAR', 'DLTDSTVLR', 'DTTTIIDGVGEEAAIQGR', 'GQNEDQNVGIK', 'GVNVLADAVK', 'LAGGVAVIK', 'QLNQVEILGK', 'QQIEEATSDYDR', 'QQIEEATSDYDREK', 'SFGAPTITK', 'VEDALHATR', 'VGAATEVEMK']	368936997	368936997	0	0	0	0	0	0							16	['ALSVPCSDSK', 'APGFGDR', 'ATLEDLGQAK', 'AVTAAVEELK', 'DGVSVAR', 'DLTDSTVLR', 'DTTTIIDGVGEEAAIQGR', 'GQNEDQNVGIK', 'GVNVLADAVK', 'LAGGVAVIK', 'QLNQVEILGK', 'QQIEEATSDYDR', 'QQIEEATSDYDREK', 'SFGAPTITK', 'VEDALHATR', 'VGAATEVEMK']	16	set()	0	[]	0	03_EC44_03_Genus_based_min5_TEST.tsv	368936997
0	Escherichia	['AIAQVGTISANSDETVGK', 'ALSVPCSDSK', 'AMEAPLR', 'APGFGDR', 'ATLEDLGQAK', 'AVAAGMNPMDLK', 'AVTAAVEELK', 'DGVSVAR', 'DTTTIIDGVGEEAAIQGR', 'EMLPVLEAVAK', 'GQNEDQNVGIK', 'GVNVLADAVK', 'LAGGVAVIK', 'QIVLNCGEEPSVVANTVK', 'QQIEEATSDYDR', 'SFGAPTITK', 'VEDALHATR', 'VGAATEVEMK']	2.84313e+08	1.31558e+08	0	0	0	0	0	0							18	['AIAQVGTISANSDETVGK']	1	set()	0	[]	0	22_ET45h_1_Genus_based_min5_TEST.tsv	1.31558e+08	0.768004	0.779994	0.0118258	0.231996	0.220006	0.0118258	0	0	0
2	Thauera	['APGFGDR', 'ATLEDLGQAK', 'AVIATIEELKK', 'DLLPVLEQVAK', 'EGVITVEDGK', 'ENTIIIDGAGEAER', 'LAGGVAVIK', 'MVAGINILANAVK', 'VEDALHATR', 'VGAATEVEMK', 'VQIEEVTSDYDR', 'VQIEEVTSDYDREK', 'YVAAGMNPMDLK']	9.84365e+07	3.97406e+07	0	0	0	0	0	0							13	['AVIATIEELKK', 'DLLPVLEQVAK', 'EGVITVEDGK', 'ENTIIIDGAGEAER', 'MVAGINILANAVK', 'VQIEEVTSDYDR', 'VQIEEVTSDYDREK', 'YVAAGMNPMDLK']	8	set()	0	[]	0	22_ET45h_1_Genus_based_min5_TEST.tsv	3.97406e+07
0	Escherichia	['AIAQVGTISANSDETVGK', 'ALSVPCSDSK', 'AMEAPLR', 'ATLEDLGQAK', 'AVTAAVEELK', 'DGVSVAR', 'DLTDSTVLR', 'GQNEDQNVGIK', 'GVNVLADAVK', 'QQIEEATSDYDR', 'VEDALHATR', 'VGAATEVEMK']	1.28505e+08	1.16585e+08	0	0	0	0	0	0							12	['AIAQVGTISANSDETVGK', 'ALSVPCSDSK', 'AMEAPLR', 'AVTAAVEELK', 'DGVSVAR', 'DLTDSTVLR', 'GQNEDQNVGIK', 'GVNVLADAVK', 'QQIEEATSDYDR']	9	set()	0	[]	0	23_ET45h_2_Genus_based_min5_TEST.tsv	1.16585e+08	0.791649			0.208351
1	Thauera	['AAVEEGIVPGGGVALLR', 'ATLEDLGQAK', 'EGVITVEDGK', 'ENTIIIDGAGEAER', 'VEDALHATR', 'VGAATEVEMK', 'VQIEEVTSDYDR', 'YVAAGMNPMDLK']	48564625	3.06835e+07	0	0	0	0	0	0							8	['AAVEEGIVPGGGVALLR', 'EGVITVEDGK', 'ENTIIIDGAGEAER', 'VQIEEVTSDYDR', 'YVAAGMNPMDLK']	5	set()	0	[]	0	23_ET45h_2_Genus_based_min5_TEST.tsv	3.06835e+07
0	Escherichia	['AIAQVGTISANSDETVGK', 'ALSVPCSDSK', 'APGFGDR', 'ATLEDLGQAK', 'AVTAAVEELK', 'DLTDSTVLR', 'GQNEDQNVGIK', 'GVNVLADAVK', 'LAGGVAVIK', 'QLNQVEILGK', 'QQIEEATSDYDR', 'SFGAPTITK', 'VEDALHATR', 'VGAATEVEMK']	2.63937e+08	2.19863e+08	0	0	0	0	0	0							14	['AIAQVGTISANSDETVGK', 'ALSVPCSDSK', 'AVTAAVEELK', 'DLTDSTVLR', 'GQNEDQNVGIK', 'GVNVLADAVK', 'QLNQVEILGK', 'QQIEEATSDYDR', 'SFGAPTITK']	9	set()	0	[]	0	24_ET45h_3_Genus_based_min5_TEST.tsv	2.19863e+08	0.780328			0.219672
1	Thauera	['APGFGDR', 'ATLEDLGQAK', 'EGVITVEDGK', 'ENTIIIDGAGEAER', 'LAGGVAVIK', 'SFGAPTVTK', 'VEDALHATR', 'VGAATEVEMK', 'VQIEEVTSDYDR', 'YVAAGMNPMDLK']	1.23598e+08	6.18941e+07	0	0	0	0	0	0							10	['EGVITVEDGK', 'ENTIIIDGAGEAER', 'SFGAPTVTK', 'VQIEEVTSDYDR', 'YVAAGMNPMDLK']	5	set()	0	[]	0	24_ET45h_3_Genus_based_min5_TEST.tsv	6.18941e+07
0	Escherichia	['AIAQVGTISANSDETVGK', 'ALSVPCSDSK', 'APGFGDR', 'ATLEDLGQAK', 'AVTAAVEELK', 'DGVSVAR', 'DTTTIIDGVGEEAAIQGR', 'GQNEDQNVGIK', 'GVNVLADAVK', 'LAGGVAVIK', 'QIVLNCGEEPSVVANTVK', 'QQIEEATSDYDR', 'SFGAPTITK', 'VEDALHATR', 'VGAATEVEMK']	2.11041e+09	6.12935e+08	5.37746e+08	5.37746e+07	0	0	0	0							15	['AIAQVGTISANSDETVGK']	1	{'ATLEDLGQAK', 'VEDALHATR'}	2	[]	0	07_ET93_01_Genus_based_min5_TEST.tsv	6.66709e+08	0.112953	0.0676956	0.059726	0.887047	0.932304	0.059726	14	1	12.35	0.402624	0.31225	0.0130692
2	Thauera	['AAVEEGIVPGGGVALLR', 'AMEQPLR', 'APGFGDR', 'ATLEDLGQAK', 'AVIATIEELK', 'AVIATIEELKK', 'DKFENMGAQMVK', 'DLLPVLEQVAK', 'EGVITVEDGK', 'EIAQVGSISANSDADIGDIIAR', 'EIVANAGDEASVVVNK', 'ENTIIIDGAGEAER', 'GDNHDQDAGIK', 'GYLSPYFINNPDK', 'LAGGVAVIK', 'MVAGINILANAVK', 'SFGAPTVTK', 'SLNNELDVVEGMQFDR', 'TSDIAGDGTTTATVLAQSIVR', 'VEDALHATR', 'VGAATEVEMK', 'VQIEEVTSDYDR', 'VQIEEVTSDYDREK', 'YVAAGMNPMDLK']	4.71556e+09	3.60988e+09	1.7335e+09	1.62595e+09	0	0	0	0	12.25	0.41402					24	['AAVEEGIVPGGGVALLR', 'AMEQPLR', 'AVIATIEELK', 'AVIATIEELKK', 'DKFENMGAQMVK', 'DLLPVLEQVAK', 'EGVITVEDGK', 'EIAQVGSISANSDADIGDIIAR', 'EIVANAGDEASVVVNK', 'ENTIIIDGAGEAER', 'GDNHDQDAGIK', 'GYLSPYFINNPDK', 'MVAGINILANAVK', 'SFGAPTVTK', 'SLNNELDVVEGMQFDR', 'TSDIAGDGTTTATVLAQSIVR', 'VQIEEVTSDYDR', 'VQIEEVTSDYDREK', 'YVAAGMNPMDLK']	19	{'AMEQPLR', 'EIAQVGSISANSDADIGDIIAR', 'YVAAGMNPMDLK', 'ATLEDLGQAK', 'ENTIIIDGAGEAER', 'AVIATIEELK', 'GYLSPYFINNPDK', 'AAVEEGIVPGGGVALLR', 'TSDIAGDGTTTATVLAQSIVR', 'VQIEEVTSDYDREK', 'SLNNELDVVEGMQFDR', 'DLLPVLEQVAK', 'AVIATIEELKK', 'VEDALHATR', 'VQIEEVTSDYDR', 'EIVANAGDEASVVVNK'}	16	['AMEQPLR', 'EIAQVGSISANSDADIGDIIAR', 'YVAAGMNPMDLK', 'ENTIIIDGAGEAER', 'AVIATIEELK', 'GYLSPYFINNPDK', 'AAVEEGIVPGGGVALLR', 'TSDIAGDGTTTATVLAQSIVR', 'VQIEEVTSDYDREK', 'SLNNELDVVEGMQFDR', 'DLLPVLEQVAK', 'AVIATIEELKK', 'VQIEEVTSDYDR', 'EIVANAGDEASVVVNK']	14	07_ET93_01_Genus_based_min5_TEST.tsv	5.23584e+09
0	Thauera	['AAVEEGIVPGGGVALLR', 'APGFGDR', 'ATLEDLGQAK', 'AVIATIEELKK', 'AVIATIEELK', 'DLLPVLEQVAK', 'EGVITVEDGK', 'EIVANAGDEASVVVNK', 'ENTIIIDGAGEAER', 'GDNHDQDAGIK', 'GYLSPYFINNPDK', 'LAGGVAVIK', 'SFGAPTVTK', 'TSDIAGDGTTTATVLAQSIVR', 'VEDALHATR', 'VGAATEVEMK', 'VQIEEVTSDYDR', 'YVAAGMNPMDLK']	1.04927e+09	1.04927e+09	2.72831e+08	2.72831e+08	0	0	0	0	12.7	0.405494					18	['AAVEEGIVPGGGVALLR', 'APGFGDR', 'ATLEDLGQAK', 'AVIATIEELKK', 'AVIATIEELK', 'DLLPVLEQVAK', 'EGVITVEDGK', 'EIVANAGDEASVVVNK', 'ENTIIIDGAGEAER', 'GDNHDQDAGIK', 'GYLSPYFINNPDK', 'LAGGVAVIK', 'SFGAPTVTK', 'TSDIAGDGTTTATVLAQSIVR', 'VEDALHATR', 'VGAATEVEMK', 'VQIEEVTSDYDR', 'YVAAGMNPMDLK']	18	{'APGFGDR', 'ATLEDLGQAK', 'EGVITVEDGK', 'AVIATIEELK', 'ENTIIIDGAGEAER', 'AAVEEGIVPGGGVALLR', 'GYLSPYFINNPDK', 'TSDIAGDGTTTATVLAQSIVR', 'DLLPVLEQVAK', 'AVIATIEELKK', 'VEDALHATR', 'VQIEEVTSDYDR', 'EIVANAGDEASVVVNK'}	13	['APGFGDR', 'ATLEDLGQAK', 'EGVITVEDGK', 'AVIATIEELK', 'ENTIIIDGAGEAER', 'AAVEEGIVPGGGVALLR', 'GYLSPYFINNPDK', 'TSDIAGDGTTTATVLAQSIVR', 'DLLPVLEQVAK', 'AVIATIEELKK', 'VEDALHATR', 'VQIEEVTSDYDR', 'EIVANAGDEASVVVNK']	13	08_ET93_02_Genus_based_min5_TEST.tsv	1.3221e+09	0			1
0	Escherichia	['AIAQVGTISANSDETVGK', 'ALSVPCSDSK', 'APGFGDR', 'ATLEDLGQAK', 'AVTAAVEELK', 'DGVSVAR', 'DTTTIIDGVGEEAAIQGR', 'GQNEDQNVGIK', 'GVNVLADAVK', 'LAGGVAVIK', 'QIVLNCGEEPSVVANTVK', 'QQIEEATSDYDR', 'SFGAPTITK', 'VEDALHATR', 'VGAATEVEMK', 'VGAATEVEMKEK']	2.5759e+09	7.51948e+08	4.03656e+08	5.0457e+07	0	0	0	0							16	['AIAQVGTISANSDETVGK']	1	{'VGAATEVEMKEK', 'ATLEDLGQAK', 'VEDALHATR'}	3	[]	0	09_ET93_03_Genus_based_min5_TEST.tsv	8.02405e+08	0.0901338			0.909866
2	Thauera	['AAVEEGIVPGGGVALLR', 'AMEQPLR', 'APGFGDR', 'ATLEDLGQAK', 'AVIATIEELKK', 'AVIATIEELK', 'DKFENMGAQMVK', 'DLLPVLEQVAK', 'EGVITVEDGK', 'EIAQVGSISANSDADIGDIIAR', 'EIVANAGDEASVVVNK', 'ENTIIIDGAGEAER', 'GDNHDQDAGIK', 'GYLSPYFINNPDK', 'LAGGVAVIK', 'MVAGINILANAVK', 'SFGAPTVTK', 'SLNNELDVVEGMQFDR', 'TSDIAGDGTTTATVLAQSIVR', 'VEDALHATR', 'VGAATEVEMK', 'VGAATEVEMKEK', 'VQIEEVTSDYDR', 'VQIEEVTSDYDREK', 'YVAAG…	7.0307e+09	5.65854e+09	2.54235e+09	2.44144e+09	0	0	0	0	12.1	0.388359					25	['AAVEEGIVPGGGVALLR', 'AMEQPLR', 'AVIATIEELKK', 'AVIATIEELK', 'DKFENMGAQMVK', 'DLLPVLEQVAK', 'EGVITVEDGK', 'EIAQVGSISANSDADIGDIIAR', 'EIVANAGDEASVVVNK', 'ENTIIIDGAGEAER', 'GDNHDQDAGIK', 'GYLSPYFINNPDK', 'MVAGINILANAVK', 'SFGAPTVTK', 'SLNNELDVVEGMQFDR', 'TSDIAGDGTTTATVLAQSIVR', 'VQIEEVTSDYDR', 'VQIEEVTSDYDREK', 'YVAAGMNPMDLK']	19	{'AMEQPLR', 'EIAQVGSISANSDADIGDIIAR', 'YVAAGMNPMDLK', 'ATLEDLGQAK', 'ENTIIIDGAGEAER', 'AVIATIEELK', 'GYLSPYFINNPDK', 'AAVEEGIVPGGGVALLR', 'TSDIAGDGTTTATVLAQSIVR', 'VQIEEVTSDYDREK', 'SLNNELDVVEGMQFDR', 'VGAATEVEMKEK', 'DLLPVLEQVAK', 'DKFENMGAQMVK', 'AVIATIEELKK', 'VEDALHATR', 'VQIEEVTSDYDR', 'EIVANAGDEASVVVNK'}	18	['AMEQPLR', 'EIAQVGSISANSDADIGDIIAR', 'YVAAGMNPMDLK', 'ENTIIIDGAGEAER', 'AVIATIEELK', 'GYLSPYFINNPDK', 'AAVEEGIVPGGGVALLR', 'TSDIAGDGTTTATVLAQSIVR', 'VQIEEVTSDYDREK', 'SLNNELDVVEGMQFDR', 'DLLPVLEQVAK', 'DKFENMGAQMVK', 'AVIATIEELKK', 'VQIEEVTSDYDR', 'EIVANAGDEASVVVNK']	15	09_ET93_03_Genus_based_min5_TEST.tsv	8.09998e+09
0	Escherichia	['AIAQVGTISANSDETVGK', 'ALSVPCTDSK', 'APGFGDR', 'ATLEDLGQAK', 'AVTAAVEELK', 'DGVSVAR', 'GQNEDQNVGIK', 'LAGGVAVIK', 'QQIEEATSDYDR', 'SFGAPTITK', 'VGAATEVEMK', 'ALSVPCSDSK']	6.61219e+08	2.14984e+08	5.49052e+08	7.8436e+07	2.03281e+07	2.90401e+06	0	0							12	['AIAQVGTISANSDETVGK', 'ALSVPCTDSK']	2	{'VGAATEVEMK', 'ATLEDLGQAK', 'APGFGDR'}	3	[]	0	10_ET105_01_Genus_based_min5_TEST.tsv	2.96324e+08	0.0960113	0.115521	0.0288741	0.903989	0.884479	0.0288741	12	0	12.0333	0.574313	1.60416	0.0240075
2	Thauera	['AAVEEGIVPGGGVALLR', 'APGFGDR', 'ATLEDLGQAK', 'AVIATIEELKK', 'DLLPVLEQVAK', 'EGVITVEDGK', 'EIVANAGDEASVVVNK', 'ENTIIIDGAGEAER', 'GDNHDQDAGIK', 'GYLSPYFINNPDK', 'LAGGVAVIK', 'SFGAPTVTK', 'TSDIAGDGTTTATVLAQSIVR', 'VGAATEVEMK', 'VQIEEVTSDYDR', 'YVAAGMNPMDLK']	1.46912e+09	1.10938e+09	1.82299e+09	1.66612e+09	2.03281e+07	1.45201e+07	0	0	10.5	0.601462					16	['AAVEEGIVPGGGVALLR', 'AVIATIEELKK', 'DLLPVLEQVAK', 'EGVITVEDGK', 'EIVANAGDEASVVVNK', 'ENTIIIDGAGEAER', 'GDNHDQDAGIK', 'GYLSPYFINNPDK', 'SFGAPTVTK', 'TSDIAGDGTTTATVLAQSIVR', 'VQIEEVTSDYDR', 'YVAAGMNPMDLK']	12	{'APGFGDR', 'YVAAGMNPMDLK', 'VGAATEVEMK', 'ATLEDLGQAK', 'EGVITVEDGK', 'ENTIIIDGAGEAER', 'GYLSPYFINNPDK', 'AAVEEGIVPGGGVALLR', 'SFGAPTVTK', 'TSDIAGDGTTTATVLAQSIVR', 'DLLPVLEQVAK', 'AVIATIEELKK', 'GDNHDQDAGIK', 'VQIEEVTSDYDR', 'EIVANAGDEASVVVNK'}	15	['YVAAGMNPMDLK', 'EGVITVEDGK', 'ENTIIIDGAGEAER', 'GYLSPYFINNPDK', 'AAVEEGIVPGGGVALLR', 'SFGAPTVTK', 'TSDIAGDGTTTATVLAQSIVR', 'DLLPVLEQVAK', 'AVIATIEELKK', 'GDNHDQDAGIK', 'VQIEEVTSDYDR', 'EIVANAGDEASVVVNK']	12	10_ET105_01_Genus_based_min5_TEST.tsv	2.79002e+09
0	Escherichia	['AIAQVGTISANSDETVGK', 'ALSVPCTDSK', 'APGFGDR', 'ATLEDLGQAK', 'AVTAAVEELK', 'DGVSVAR', 'GQNEDQNVGIK', 'LAGGVAVIK', 'QQIEEATSDYDR', 'SFGAPTITK', 'VEDALHATR', 'VGAATEVEMK', 'ALSVPCSDSK']	1.03218e+09	3.29866e+08	8.44763e+08	1.40794e+08	8.17139e+07	1.3619e+07	0	0							13	['AIAQVGTISANSDETVGK', 'ALSVPCTDSK']	2	{'VGAATEVEMK', 'ATLEDLGQAK', 'APGFGDR', 'VEDALHATR'}	4	[]	0	11_ET105_02_Genus_based_min5_TEST.tsv	4.84279e+08	0.10186			0.89814
2	Thauera	['APGFGDR', 'ATLEDLGQAK', 'AVIATIEELKK', 'DKFENMGAQMVK', 'DLLPVLEQVAK', 'EGVITVEDGK', 'EIVANAGDEASVVVNK', 'ENTIIIDGAGEAER', 'GDNHDQDAGIK', 'GYLSPYFINNPDK', 'LAGGVAVIK', 'MVAGINILANAVK', 'SFGAPTVTK', 'TSDIAGDGTTTATVLAQSIVR', 'VEDALHATR', 'VGAATEVEMK', 'VQIEEVTSDYDR', 'YVAAGMNPMDLK']	2.07589e+09	1.52005e+09	2.49264e+09	2.21105e+09	5.66192e+08	5.38954e+08	0	0	10.275	0.594873	11.9	0.555886			18	['AVIATIEELKK', 'DKFENMGAQMVK', 'DLLPVLEQVAK', 'EGVITVEDGK', 'EIVANAGDEASVVVNK', 'ENTIIIDGAGEAER', 'GDNHDQDAGIK', 'GYLSPYFINNPDK', 'MVAGINILANAVK', 'SFGAPTVTK', 'TSDIAGDGTTTATVLAQSIVR', 'VQIEEVTSDYDR', 'YVAAGMNPMDLK']	13	{'APGFGDR', 'YVAAGMNPMDLK', 'VGAATEVEMK', 'ATLEDLGQAK', 'EGVITVEDGK', 'ENTIIIDGAGEAER', 'GYLSPYFINNPDK', 'SFGAPTVTK', 'TSDIAGDGTTTATVLAQSIVR', 'DLLPVLEQVAK', 'MVAGINILANAVK', 'VEDALHATR', 'AVIATIEELKK', 'GDNHDQDAGIK', 'VQIEEVTSDYDR', 'EIVANAGDEASVVVNK'}	16	['YVAAGMNPMDLK', 'EGVITVEDGK', 'ENTIIIDGAGEAER', 'GYLSPYFINNPDK', 'SFGAPTVTK', 'TSDIAGDGTTTATVLAQSIVR', 'DLLPVLEQVAK', 'MVAGINILANAVK', 'AVIATIEELKK', 'GDNHDQDAGIK', 'VQIEEVTSDYDR', 'EIVANAGDEASVVVNK']	12	11_ET105_02_Genus_based_min5_TEST.tsv	4.27006e+09
0	Escherichia	['ALSVPCTDSK', 'APGFGDR', 'ATLEDLGQAK', 'AVTAAVEELK', 'DGVSVAR', 'GQNEDQNVGIK', 'LAGGVAVIK', 'LIAEAMDK', 'QQIEEATSDYDR', 'SFGAPTITK', 'VEDALHATR', 'VGAATEVEMK', 'ALSVPCSDSK']	1.53759e+09	7.06242e+08	7.81467e+08	1.56293e+08	3.62301e+07	7.24603e+06	0	0							13	['ALSVPCTDSK', 'AVTAAVEELK', 'DGVSVAR', 'GQNEDQNVGIK', 'LIAEAMDK', 'QQIEEATSDYDR', 'SFGAPTITK', 'ALSVPCSDSK']	8	{'VGAATEVEMK', 'ATLEDLGQAK', 'APGFGDR', 'VEDALHATR'}	4	[]	0	12_ET105_03_Genus_based_min5_TEST.tsv	8.69782e+08	0.14869			0.85131
1	Thauera	['AMEQPLR', 'APGFGDR', 'ATLEDLGQAK', 'AVIATIEELKK', 'DLLPVLEQVAK', 'EGVITVEDGK', 'EIVANAGDEASVVVNK', 'ENTIIIDGAGEAER', 'GDNHDQDAGIK', 'GYLSPYFINNPDK', 'LAGGVAVIK', 'SFGAPTVTK', 'TSDIAGDGTTTATVLAQSIVR', 'VEDALHATR', 'VGAATEVEMK', 'VQIEEVTSDYDR', 'YVAAGMNPMDLK']	2.76792e+09	2.13219e+09	2.44834e+09	2.29205e+09	5.62853e+08	5.55607e+08	0	0	10.55	0.565045	13.7	0.56559			17	['AMEQPLR', 'AVIATIEELKK', 'DLLPVLEQVAK', 'EGVITVEDGK', 'EIVANAGDEASVVVNK', 'ENTIIIDGAGEAER', 'GDNHDQDAGIK', 'GYLSPYFINNPDK', 'SFGAPTVTK', 'TSDIAGDGTTTATVLAQSIVR', 'VQIEEVTSDYDR', 'YVAAGMNPMDLK']	12	{'AMEQPLR', 'APGFGDR', 'YVAAGMNPMDLK', 'VGAATEVEMK', 'ATLEDLGQAK', 'EGVITVEDGK', 'ENTIIIDGAGEAER', 'GYLSPYFINNPDK', 'SFGAPTVTK', 'TSDIAGDGTTTATVLAQSIVR', 'DLLPVLEQVAK', 'VEDALHATR', 'AVIATIEELKK', 'GDNHDQDAGIK', 'VQIEEVTSDYDR', 'EIVANAGDEASVVVNK'}	16	['AMEQPLR', 'YVAAGMNPMDLK', 'EGVITVEDGK', 'ENTIIIDGAGEAER', 'GYLSPYFINNPDK', 'SFGAPTVTK', 'TSDIAGDGTTTATVLAQSIVR', 'DLLPVLEQVAK', 'AVIATIEELKK', 'GDNHDQDAGIK', 'VQIEEVTSDYDR', 'EIVANAGDEASVVVNK']	12	12_ET105_03_Genus_based_min5_TEST.tsv	4.97985e+09
0	Escherichia	['AIAQVGTISANSDETVGK', 'ALSVPCSDSK', 'APGFGDR', 'ATLEDLGQAK', 'AVTAAVEELK', 'DGVSVAR', 'GQNEDQNVGIK', 'LAGGVAVIK', 'QQIEEATSDYDR', 'SFGAPTITK', 'VEDALHATR', 'VGAATEVEMK']	8.67338e+08	2.77264e+08	4.25548e+08	7.73723e+07	3.93685e+07	7.15791e+06	0	0							12	['AIAQVGTISANSDETVGK']	1	{'VGAATEVEMK', 'ATLEDLGQAK', 'APGFGDR', 'VEDALHATR'}	4	[]	0	13_ET129_01_Genus_based_min5_TEST.tsv	3.61794e+08	0.141271	0.124512	0.0329053	0.858729	0.875488	0.0329053	13	3.60555	12.5	0.557844	1.66433	0.121475
2	Thauera	['APGFGDR', 'ATLEDLGQAK', 'AVIATIEELK', 'AVIATIEELKK', 'DLLPVLEQVAK', 'EGVITVEDGK', 'EIVANAGDEASVVVNK', 'ENTIIIDGAGEAER', 'GYLSPYFINNPDK', 'LAGGVAVIK', 'TSDIAGDGTTTATVLAQSIVR', 'VEDALHATR', 'VGAATEVEMK', 'VQIEEVTSDYDR', 'YVAAGMNPMDLK']	1.37712e+09	8.76628e+08	1.16617e+09	1.01142e+09	3.25459e+08	3.11143e+08	0	0	11.2	0.567144	13.7	0.568166			15	['AVIATIEELK', 'AVIATIEELKK', 'DLLPVLEQVAK', 'EGVITVEDGK', 'EIVANAGDEASVVVNK', 'ENTIIIDGAGEAER', 'GYLSPYFINNPDK', 'TSDIAGDGTTTATVLAQSIVR', 'VQIEEVTSDYDR', 'YVAAGMNPMDLK']	10	{'APGFGDR', 'YVAAGMNPMDLK', 'VGAATEVEMK', 'ATLEDLGQAK', 'EGVITVEDGK', 'AVIATIEELK', 'ENTIIIDGAGEAER', 'GYLSPYFINNPDK', 'TSDIAGDGTTTATVLAQSIVR', 'DLLPVLEQVAK', 'AVIATIEELKK', 'VEDALHATR', 'VQIEEVTSDYDR', 'EIVANAGDEASVVVNK'}	14	['YVAAGMNPMDLK', 'EGVITVEDGK', 'AVIATIEELK', 'ENTIIIDGAGEAER', 'GYLSPYFINNPDK', 'TSDIAGDGTTTATVLAQSIVR', 'DLLPVLEQVAK', 'AVIATIEELKK', 'VQIEEVTSDYDR', 'EIVANAGDEASVVVNK']	10	13_ET129_01_Genus_based_min5_TEST.tsv	2.19919e+09
0	Escherichia	['AAVEEGVVAGGGVALIR', 'AIAQVGTISANSDETVGK', 'ALSVPCSDSK', 'APGFGDR', 'ATLEDLGQAK', 'AVTAAVEELK', 'DGVSVAR', 'DTTTIIDGVGEEAAIQGR', 'EMLPVLEAVAK', 'GQNEDQNVGIK', 'LIAEAMDK', 'LAGGVAVIK', 'QIVLNCGEEPSVVANTVK', 'QQIEEATSDYDR', 'SFGAPTITK', 'VGAATEVEMK', 'ALSVPCTDSK']	1.2561e+09	4.22775e+08	2.57312e+09	3.54913e+08	1106683423	1.52646e+08	0	0							17	['AIAQVGTISANSDETVGK', 'ALSVPCTDSK']	2	{'VGAATEVEMK', 'ATLEDLGQAK', 'LAGGVAVIK', 'APGFGDR'}	4	[]	0	14_ET129_02_Genus_based_min5_TEST.tsv	9.30334e+08	0.0866012			0.913399
2	Thauera	['AAVEEGIVPGGGVALLR', 'AMEQPLR', 'APGFGDR', 'ATLEDLGQAK', 'AVIATIEELKK', 'DLLPVLEQVAK', 'EGVITVEDGK', 'EIAQVGSISANSDADIGDIIAR', 'EIVANAGDEASVVVNK', 'ENTIIIDGAGEAER', 'GDNHDQDAGIK', 'GYLSPYFINNPDK', 'LAGGVAVIK', 'MVAGINILANAVK', 'SFGAPTVTK', 'SLNNELDVVEGMQFDR', 'TSDIAGDGTTTATVLAQSIVR', 'VGAATEVEMK', 'VQIEEVTSDYDR', 'VQIEEVTSDYDREK', 'YVAAGMNPMDLK']	3.23991e+09	2.55415e+09	7166684501	6.45686e+09	1106683423	8.01391e+08	0	0	10.6	0.67383					21	['AAVEEGIVPGGGVALLR', 'AMEQPLR', 'AVIATIEELKK', 'DLLPVLEQVAK', 'EGVITVEDGK', 'EIAQVGSISANSDADIGDIIAR', 'EIVANAGDEASVVVNK', 'ENTIIIDGAGEAER', 'GDNHDQDAGIK', 'GYLSPYFINNPDK', 'MVAGINILANAVK', 'SFGAPTVTK', 'SLNNELDVVEGMQFDR', 'TSDIAGDGTTTATVLAQSIVR', 'VQIEEVTSDYDR', 'VQIEEVTSDYDREK', 'YVAAGMNPMDLK']	17	{'YVAAGMNPMDLK', 'AAVEEGIVPGGGVALLR', 'TSDIAGDGTTTATVLAQSIVR', 'AVIATIEELKK', 'VQIEEVTSDYDR', 'APGFGDR', 'ATLEDLGQAK', 'ENTIIIDGAGEAER', 'SFGAPTVTK', 'VGAATEVEMK', 'EGVITVEDGK', 'VQIEEVTSDYDREK', 'MVAGINILANAVK', 'GDNHDQDAGIK', 'AMEQPLR', 'EIAQVGSISANSDADIGDIIAR', 'LAGGVAVIK', 'GYLSPYFINNPDK', 'SLNNELDVVEGMQFDR', 'DLLPVLEQVAK', 'EIVANAGDEASVVVNK'}	21	['YVAAGMNPMDLK', 'AAVEEGIVPGGGVALLR', 'TSDIAGDGTTTATVLAQSIVR', 'AVIATIEELKK', 'VQIEEVTSDYDR', 'ENTIIIDGAGEAER', 'SFGAPTVTK', 'EGVITVEDGK', 'VQIEEVTSDYDREK', 'MVAGINILANAVK', 'GDNHDQDAGIK', 'AMEQPLR', 'EIAQVGSISANSDADIGDIIAR', 'GYLSPYFINNPDK', 'SLNNELDVVEGMQFDR', 'DLLPVLEQVAK', 'EIVANAGDEASVVVNK']	17	14_ET129_02_Genus_based_min5_TEST.tsv	9.8124e+09
0	Escherichia	['ALSVPCSDSK', 'APGFGDR', 'ATLEDLGQAK', 'AVTAAVEELK', 'DGVSVAR', 'GQNEDQNVGIK', 'GVNVLADAVK', 'LIAEAMDK', 'LAGGVAVIK', 'QQIEEATSDYDR', 'SFGAPTITK', 'VEDALHATR', 'VGAATEVEMK', 'ALSVPCTDSK']	1215686628	6.36723e+08	8.92166e+08	1.78433e+08	1.22952e+08	2.45903e+07	0	0							14	['ALSVPCSDSK', 'AVTAAVEELK', 'DGVSVAR', 'GQNEDQNVGIK', 'GVNVLADAVK', 'LIAEAMDK', 'QQIEEATSDYDR', 'SFGAPTITK', 'ALSVPCTDSK']	9	{'VGAATEVEMK', 'ATLEDLGQAK', 'APGFGDR', 'VEDALHATR'}	4	[]	0	15_ET129_03_Genus_based_min5_TEST.tsv	8.39747e+08	0.145664			0.854336
1	Thauera	['AMEQPLR', 'APGFGDR', 'ATLEDLGQAK', 'AVIATIEELKK', 'AVIATIEELK', 'DKFENMGAQMVK', 'DLLPVLEQVAK', 'EGVITVEDGK', 'ENTIIIDGAGEAER', 'GDNHDQDAGIK', 'GYLSPYFINNPDK', 'LAGGVAVIK', 'SFGAPTVTK', 'VEDALHATR', 'VGAATEVEMK', 'VQIEEVTSDYDR', 'YVAAGMNPMDLK']	2.20802e+09	1.73123e+09	2.70481e+09	2.52638e+09	692182157	6.67592e+08	0	0	11.15	0.614969	13.2	0.431538			17	['AMEQPLR', 'AVIATIEELKK', 'AVIATIEELK', 'DKFENMGAQMVK', 'DLLPVLEQVAK', 'EGVITVEDGK', 'ENTIIIDGAGEAER', 'GDNHDQDAGIK', 'GYLSPYFINNPDK', 'SFGAPTVTK', 'VQIEEVTSDYDR', 'YVAAGMNPMDLK']	12	{'AMEQPLR', 'APGFGDR', 'YVAAGMNPMDLK', 'VGAATEVEMK', 'ATLEDLGQAK', 'EGVITVEDGK', 'AVIATIEELK', 'ENTIIIDGAGEAER', 'GYLSPYFINNPDK', 'SFGAPTVTK', 'DLLPVLEQVAK', 'DKFENMGAQMVK', 'VEDALHATR', 'AVIATIEELKK', 'GDNHDQDAGIK', 'VQIEEVTSDYDR'}	16	['AMEQPLR', 'YVAAGMNPMDLK', 'EGVITVEDGK', 'AVIATIEELK', 'ENTIIIDGAGEAER', 'GYLSPYFINNPDK', 'SFGAPTVTK', 'DLLPVLEQVAK', 'DKFENMGAQMVK', 'AVIATIEELKK', 'GDNHDQDAGIK', 'VQIEEVTSDYDR']	12	15_ET129_03_Genus_based_min5_TEST.tsv	4.9252e+09
0	Escherichia	['AIAQVGTISANSDETVGK', 'ALSVPCTDSK', 'AMEAPLR', 'APGFGDR', 'ATLEDLGQAK', 'AVAAGMNPMDLK', 'AVTAAVEELK', 'EMLPVLEAVAK', 'FENMGAQMVK', 'GQNEDQNVGIK', 'GVNVLADAVK', 'LAGGVAVIK', 'QQIEEATSDYDR', 'SFGAPTITK', 'VEDALHATR', 'VGAATEVEMK', 'ALSVPCSDSK']	1.53493e+09	5.12238e+08	4.10154e+08	7.45734e+07	0	0	0	0							17	['AIAQVGTISANSDETVGK', 'ALSVPCTDSK']	2	{'ATLEDLGQAK', 'APGFGDR', 'VEDALHATR', 'FENMGAQMVK'}	4	[]	0	40_ET205h_1_Genus_based_min5_TEST.tsv	5.86811e+08	0.169256	0.139141	0.0489696	0.830744	0.860859	0.0489696	10	5	12.2	0.566265	0.458258	0.143463
2	Thauera	['AMEQPLR', 'APGFGDR', 'ATLEDLGQAK', 'AVIATIEELKK', 'AVIATIEELK', 'DKFENMGAQMVK', 'DLLPVLEQVAK', 'EGVITVEDGK', 'EIVANAGDEASVVVNK', 'ENTIIIDGAGEAER', 'FENMGAQMVK', 'GDNHDQDAGIK', 'GYLSPYFINNPDK', 'LAGGVAVIK', 'MVAGINILANAVK', 'SFGAPTVTK', 'VEDALHATR', 'VGAATEVEMK', 'VQIEEVTSDYDR', 'VQIEEVTSDYDREK', 'YVAAGMNPMDLK']	2.78576e+09	1.93443e+09	1.07347e+09	9.24324e+08	2.14493e+07	2.14493e+07	0	0	12.3	0.44616	11.7	0.364629			21	['AMEQPLR', 'AVIATIEELKK', 'AVIATIEELK', 'DKFENMGAQMVK', 'DLLPVLEQVAK', 'EGVITVEDGK', 'EIVANAGDEASVVVNK', 'ENTIIIDGAGEAER', 'GDNHDQDAGIK', 'GYLSPYFINNPDK', 'MVAGINILANAVK', 'SFGAPTVTK', 'VQIEEVTSDYDR', 'VQIEEVTSDYDREK', 'YVAAGMNPMDLK']	15	{'AMEQPLR', 'APGFGDR', 'YVAAGMNPMDLK', 'FENMGAQMVK', 'ATLEDLGQAK', 'ENTIIIDGAGEAER', 'AVIATIEELK', 'GYLSPYFINNPDK', 'VQIEEVTSDYDREK', 'DLLPVLEQVAK', 'DKFENMGAQMVK', 'AVIATIEELKK', 'VEDALHATR', 'VQIEEVTSDYDR'}	14	['AMEQPLR', 'YVAAGMNPMDLK', 'ENTIIIDGAGEAER', 'AVIATIEELK', 'GYLSPYFINNPDK', 'VQIEEVTSDYDREK', 'DLLPVLEQVAK', 'DKFENMGAQMVK', 'AVIATIEELKK', 'VQIEEVTSDYDR']	10	40_ET205h_1_Genus_based_min5_TEST.tsv	2.8802e+09
0	Escherichia	['AIAQVGTISANSDETVGK', 'ALSVPCSDSK', 'ATLEDLGQAK', 'AVTAAVEELK', 'DGVSVAR', 'GQNEDQNVGIK', 'QQIEEATSDYDR', 'SFGAPTITK', 'ALSVPCTDSK']	1.89995e+08	8.75081e+07	5.28101e+08	6.60126e+07	0	0	0	0							9	['AIAQVGTISANSDETVGK', 'ALSVPCTDSK']	2	{'ATLEDLGQAK'}	1	[]	0	41_ET205h_2_Genus_based_min5_TEST.tsv	1.53521e+08	0.16553			0.83447
2	Thauera	['AAVEEGIVPGGGVALLR', 'ATLEDLGQAK', 'AVIATIEELKK', 'DLLPVLEQVAK', 'ENTIIIDGAGEAER', 'YVAAGMNPMDLK']	170246378	9.59339e+07	8.10022e+08	6.77997e+08	0	0	0	0	12.6	0.725124					6	['AAVEEGIVPGGGVALLR', 'AVIATIEELKK', 'DLLPVLEQVAK', 'ENTIIIDGAGEAER', 'YVAAGMNPMDLK']	5	{'YVAAGMNPMDLK', 'ATLEDLGQAK', 'ENTIIIDGAGEAER', 'AAVEEGIVPGGGVALLR', 'DLLPVLEQVAK', 'AVIATIEELKK'}	6	['YVAAGMNPMDLK', 'ENTIIIDGAGEAER', 'AAVEEGIVPGGGVALLR', 'DLLPVLEQVAK', 'AVIATIEELKK']	5	41_ET205h_2_Genus_based_min5_TEST.tsv	7.73931e+08
0	Escherichia	['AIAQVGTISANSDETVGK', 'ALSVPCSDSK', 'APGFGDR', 'ATLEDLGQAK', 'AVTAAVEELK', 'DTTTIIDGVGEEAAIQGR', 'EMLPVLEAVAK', 'GQNEDQNVGIK', 'LAGGVAVIK', 'QIVLNCGEEPSVVANTVK', 'QQIEEATSDYDR', 'VEDALHATR', 'VGAATEVEMK', 'ALSVPCTDSK']	5.65309e+08	1.90631e+08	3.3378e+08	4.94489e+07	2.82524e+07	4.18555e+06	0	0							14	['AIAQVGTISANSDETVGK', 'ALSVPCTDSK']	2	{'VGAATEVEMK', 'ATLEDLGQAK', 'APGFGDR', 'VEDALHATR'}	4	[]	0	42_ET205h_3_Genus_based_min5_TEST.tsv	2.44265e+08	0.0826363			0.917364
2	Thauera	['AAVEEGIVPGGGVALLR', 'APGFGDR', 'ATLEDLGQAK', 'AVIATIEELKK', 'AVIATIEELK', 'DKFENMGAQMVK', 'DLLPVLEQVAK', 'EGVITVEDGK', 'EIVANAGDEASVVVNK', 'ENTIIIDGAGEAER', 'GYLSPYFINNPDK', 'LAGGVAVIK', 'MVAGINILANAVK', 'SLNNELDVVEGMQFDR', 'TSDIAGDGTTTATVLAQSIVR', 'VEDALHATR', 'VGAATEVEMK', 'VQIEEVTSDYDR', 'VQIEEVTSDYDREK', 'YVAAGMNPMDLK']	1.26136e+09	9.93456e+08	1.56165e+09	1.46275e+09	2.63807e+08	2.55436e+08	0	0	11.45	0.606917	11.7	0.52751			20	['AAVEEGIVPGGGVALLR', 'AVIATIEELKK', 'AVIATIEELK', 'DKFENMGAQMVK', 'DLLPVLEQVAK', 'EGVITVEDGK', 'EIVANAGDEASVVVNK', 'ENTIIIDGAGEAER', 'GYLSPYFINNPDK', 'MVAGINILANAVK', 'SLNNELDVVEGMQFDR', 'TSDIAGDGTTTATVLAQSIVR', 'VQIEEVTSDYDR', 'VQIEEVTSDYDREK', 'YVAAGMNPMDLK']	15	{'YVAAGMNPMDLK', 'AAVEEGIVPGGGVALLR', 'TSDIAGDGTTTATVLAQSIVR', 'AVIATIEELKK', 'VQIEEVTSDYDR', 'APGFGDR', 'ATLEDLGQAK', 'ENTIIIDGAGEAER', 'VEDALHATR', 'VGAATEVEMK', 'EGVITVEDGK', 'VQIEEVTSDYDREK', 'MVAGINILANAVK', 'AVIATIEELK', 'GYLSPYFINNPDK', 'SLNNELDVVEGMQFDR', 'DLLPVLEQVAK', 'DKFENMGAQMVK', 'EIVANAGDEASVVVNK'}	19	['YVAAGMNPMDLK', 'AAVEEGIVPGGGVALLR', 'TSDIAGDGTTTATVLAQSIVR', 'AVIATIEELKK', 'VQIEEVTSDYDR', 'ENTIIIDGAGEAER', 'EGVITVEDGK', 'VQIEEVTSDYDREK', 'MVAGINILANAVK', 'AVIATIEELK', 'GYLSPYFINNPDK', 'SLNNELDVVEGMQFDR', 'DLLPVLEQVAK', 'DKFENMGAQMVK', 'EIVANAGDEASVVVNK']	15	42_ET205h_3_Genus_based_min5_TEST.tsv	2.71165e+09
																											t-test		to
																													t1	t2	t3	t4	t5
																											from	t1	x	3.50185e-05	3.22553e-06	5.36414e-06	2.51115e-05
																												t2	x	x	0.27988	0.222456	0.184369
																												t3	x	x	x	0.739993	0.511545
																												t4	x	x	x	x	0.689716
