# Supplementary material for: Revealing taxonomy, activity, and substrate assimilation in mixed bacterial communities by GroEL-proteotyping-based stable isotope probing
Source: iScience. 2024 Oct 28;27(12):111249. doi: 10.1016/j.isci.2024.111249 (PMC11700628; doi:10.1016/j.isci.2024.111249)
Supplement: Table S3. Data and statistics on GroEL-based stable isotope probing of a co-cultivated biculture consisting of Thauera aromatica K172 and Pseudomonas putida KT2440 at different time points used to generate Figure 2 [file mmc3.xlsx]

## Sheet: Supplementary Table S3
Unnamed: 0	Top_Genus	HitPepSeq	Int	weighted Int	labeled_Int1	labeled_weighted Int	labeled_Int2	labeled_weighted Int2	labeled_Int3	labeled_weighted Int3	RIA 1	LR(RIA 1)	RIA 2	LR(RIA 2)	RIA 3	LR(RIA 3)	nr_Peptide_count	Unique_HitPepSeq	Unique_HitPepCount	labeled_HitPepSeq	nr_labeled_Peptide_count	Unique_labeled_HitPepSeq	Unique_labeled_HitPepCount	filename	total weighted int	relative abundance Thauera	mean	SD	relative abundance Pseudomonas	mean	SD	Mean of unique labeled peptide count	SD	RIA mean	LR mean	RIA SD	LR SD
0	Thauera	['AAVEEGIVPGGGVALLR', 'AMEQPLR', 'APGFGDR', 'ATLEDLGQAK', 'AVIATIEELKK', 'AVIATIEELK', 'DLLPVLEQVAK', 'EGVITVEDGK', 'EIAQVGSISANSDADIGDIIAR', 'EIVANAGDEASVVVNK', 'ENTIIIDGAGEAER', 'GYLSPYFINNPDK', 'LAGGVAVIK', 'MVAGINILANAVK', 'SFGAPTVTK', 'SLNNELDVVEGMQFDR', 'TSDIAGDGTTTATVLAQSIVR', 'VEDALHATR', 'VGAATEVEMK', 'VGAATEVEMKEK', 'VQIEEVTSDYDR', 'VQIEEVTSDYDREK', 'VTEGSGNYGFNAATGEYGDMVEMGVLDPTK', 'YV…	1.36245e+09	1.36245e+09	1.10649e+09	1.10649e+09	0	0	0	0	13.3	0.505633					25	['AAVEEGIVPGGGVALLR', 'AMEQPLR', 'APGFGDR', 'ATLEDLGQAK', 'AVIATIEELKK', 'AVIATIEELK', 'DLLPVLEQVAK', 'EGVITVEDGK', 'EIAQVGSISANSDADIGDIIAR', 'EIVANAGDEASVVVNK', 'ENTIIIDGAGEAER', 'GYLSPYFINNPDK', 'LAGGVAVIK', 'MVAGINILANAVK', 'SFGAPTVTK', 'SLNNELDVVEGMQFDR', 'TSDIAGDGTTTATVLAQSIVR', 'VEDALHATR', 'VGAATEVEMK', 'VGAATEVEMKEK', 'VQIEEVTSDYDR', 'VQIEEVTSDYDREK', 'VTEGSGNYGFNAATGEYGDMVEMGVLDPTK', 'YV…	25	{'YVAAGMNPMDLK', 'ENTIIIDGAGEAER', 'EIAQVGSISANSDADIGDIIAR', 'DLLPVLEQVAK', 'ATLEDLGQAK', 'AVIATIEELKK', 'VQIEEVTSDYDR', 'VEDALHATR', 'SLNNELDVVEGMQFDR', 'MVAGINILANAVK', 'AVIATIEELK', 'VQIEEVTSDYDREK', 'APGFGDR', 'AMEQPLR', 'EIVANAGDEASVVVNK', 'GYLSPYFINNPDK', 'TSDIAGDGTTTATVLAQSIVR', 'EGVITVEDGK', 'AAVEEGIVPGGGVALLR', 'VGAATEVEMK'}	20	['YVAAGMNPMDLK', 'ENTIIIDGAGEAER', 'EIAQVGSISANSDADIGDIIAR', 'DLLPVLEQVAK', 'ATLEDLGQAK', 'AVIATIEELKK', 'VQIEEVTSDYDR', 'VEDALHATR', 'SLNNELDVVEGMQFDR', 'MVAGINILANAVK', 'AVIATIEELK', 'VQIEEVTSDYDREK', 'APGFGDR', 'AMEQPLR', 'EIVANAGDEASVVVNK', 'GYLSPYFINNPDK', 'TSDIAGDGTTTATVLAQSIVR', 'EGVITVEDGK', 'AAVEEGIVPGGGVALLR', 'VGAATEVEMK']	20	TP14_01_Genus_based_min5_TEST.tsv	2.46894e+09							17.3333	4.6188	13.3333	0.533849	0.251661	0.0453999
0	Thauera	['AMEQPLR', 'APGFGDR', 'ATLEDLGQAK', 'AVIATIEELKK', 'AVIATIEELK', 'DKFENMGAQMVK', 'DLLPVLEQVAK', 'EGVITVEDGK', 'EIVANAGDEASVVVNK', 'ENTIIIDGAGEAER', 'GDNHDQDAGIK', 'GYLSPYFINNPDK', 'LAGGVAVIK', 'SFGAPTVTK', 'TSDIAGDGTTTATVLAQSIVR', 'VEDALHATR', 'VGAATEVEMK', 'VQIEEVTSDYDR', 'VQIEEVTSDYDREK', 'YVAAGMNPMDLKR', 'YVAAGMNPMDLK']	8.1509e+08	8.1509e+08	1.28275e+09	1.28275e+09	3.74086e+07	3.74086e+07	0	0	12	0.61278	13.1	0.586219			21	['AMEQPLR', 'APGFGDR', 'ATLEDLGQAK', 'AVIATIEELKK', 'AVIATIEELK', 'DKFENMGAQMVK', 'DLLPVLEQVAK', 'EGVITVEDGK', 'EIVANAGDEASVVVNK', 'ENTIIIDGAGEAER', 'GDNHDQDAGIK', 'GYLSPYFINNPDK', 'LAGGVAVIK', 'SFGAPTVTK', 'TSDIAGDGTTTATVLAQSIVR', 'VEDALHATR', 'VGAATEVEMK', 'VQIEEVTSDYDR', 'VQIEEVTSDYDREK', 'YVAAGMNPMDLKR', 'YVAAGMNPMDLK']	21	{'YVAAGMNPMDLK', 'SFGAPTVTK', 'ENTIIIDGAGEAER', 'DLLPVLEQVAK', 'ATLEDLGQAK', 'AVIATIEELKK', 'VQIEEVTSDYDR', 'VEDALHATR', 'AVIATIEELK', 'VQIEEVTSDYDREK', 'APGFGDR', 'AMEQPLR', 'EIVANAGDEASVVVNK', 'GYLSPYFINNPDK', 'DKFENMGAQMVK', 'TSDIAGDGTTTATVLAQSIVR', 'GDNHDQDAGIK', 'LAGGVAVIK', 'EGVITVEDGK', 'VGAATEVEMK'}	20	['YVAAGMNPMDLK', 'SFGAPTVTK', 'ENTIIIDGAGEAER', 'DLLPVLEQVAK', 'ATLEDLGQAK', 'AVIATIEELKK', 'VQIEEVTSDYDR', 'VEDALHATR', 'AVIATIEELK', 'VQIEEVTSDYDREK', 'APGFGDR', 'AMEQPLR', 'EIVANAGDEASVVVNK', 'GYLSPYFINNPDK', 'DKFENMGAQMVK', 'TSDIAGDGTTTATVLAQSIVR', 'GDNHDQDAGIK', 'LAGGVAVIK', 'EGVITVEDGK', 'VGAATEVEMK']	20	TP14_02_Genus_based_min5_TEST.tsv	2.13525e+09
0	Thauera	['APGFGDR', 'ATLEDLGQAK', 'DLLPVLEQVAK', 'EGVITVEDGK', 'EIVANAGDEASVVVNK', 'ENTIIIDGAGEAER', 'LAGGVAVIK', 'SFGAPTVTK', 'TSDIAGDGTTTATVLAQSIVR', 'VEDALHATR', 'VGAATEVEMK', 'VQIEEVTSDYDR', 'YVAAGMNPMDLK']	2.57441e+08	2.57441e+08	2.07596e+08	2.07596e+08	0	0	0	0	13.6	0.509693					13	['APGFGDR', 'ATLEDLGQAK', 'DLLPVLEQVAK', 'EGVITVEDGK', 'EIVANAGDEASVVVNK', 'ENTIIIDGAGEAER', 'LAGGVAVIK', 'SFGAPTVTK', 'TSDIAGDGTTTATVLAQSIVR', 'VEDALHATR', 'VGAATEVEMK', 'VQIEEVTSDYDR', 'YVAAGMNPMDLK']	13	{'YVAAGMNPMDLK', 'EIVANAGDEASVVVNK', 'SFGAPTVTK', 'EGVITVEDGK', 'ENTIIIDGAGEAER', 'DLLPVLEQVAK', 'VGAATEVEMK', 'TSDIAGDGTTTATVLAQSIVR', 'ATLEDLGQAK', 'VQIEEVTSDYDR', 'VEDALHATR', 'APGFGDR'}	12	['YVAAGMNPMDLK', 'EIVANAGDEASVVVNK', 'SFGAPTVTK', 'EGVITVEDGK', 'ENTIIIDGAGEAER', 'DLLPVLEQVAK', 'VGAATEVEMK', 'TSDIAGDGTTTATVLAQSIVR', 'ATLEDLGQAK', 'VQIEEVTSDYDR', 'VEDALHATR', 'APGFGDR']	12	TP14_03_Genus_based_min5_TEST.tsv	4.65037e+08
1	Thauera	['AMEQPLR', 'APGFGDR', 'ATLEDLGQAK', 'DLLPVLEQVAK', 'EGVITVEDGK', 'EIVANAGDEASVVVNK', 'ENTIIIDGAGEAER', 'LAGGVAVIK', 'SFGAPTVTK', 'TSDIAGDGTTTATVLAQSIVR', 'VEDALHATR', 'VGAATEVEMK', 'VQIEEVTSDYDR', 'VQIEEVTSDYDREK', 'YVAAGMNPMDLK']	5.84449e+08	5.03434e+08	4.08582e+08	4.04379e+08	0	0	0	0	14	0.476935					15	['AMEQPLR', 'ATLEDLGQAK', 'DLLPVLEQVAK', 'EGVITVEDGK', 'EIVANAGDEASVVVNK', 'ENTIIIDGAGEAER', 'SFGAPTVTK', 'TSDIAGDGTTTATVLAQSIVR', 'VGAATEVEMK', 'VQIEEVTSDYDR', 'VQIEEVTSDYDREK', 'YVAAGMNPMDLK']	12	{'AMEQPLR', 'YVAAGMNPMDLK', 'EIVANAGDEASVVVNK', 'SFGAPTVTK', 'EGVITVEDGK', 'ENTIIIDGAGEAER', 'DLLPVLEQVAK', 'VGAATEVEMK', 'TSDIAGDGTTTATVLAQSIVR', 'ATLEDLGQAK', 'VQIEEVTSDYDR', 'VEDALHATR', 'APGFGDR'}	13	['AMEQPLR', 'YVAAGMNPMDLK', 'EIVANAGDEASVVVNK', 'SFGAPTVTK', 'EGVITVEDGK', 'ENTIIIDGAGEAER', 'DLLPVLEQVAK', 'VGAATEVEMK', 'TSDIAGDGTTTATVLAQSIVR', 'ATLEDLGQAK', 'VQIEEVTSDYDR']	11	TP15_01_Genus_based_min5_TEST.tsv	9.07812e+08	0.876053	0.889649	0.053363	0.123947	0.110351	0.053363	11	6	12.7667	0.504525	1.07858	0.178401
0	Pseudomonas	['AAVEEGVVPGGGVALVR', 'APGFGDR', 'AQIEETSSDYDR', 'ATAAVVAELK', 'AVESPLR', 'DAFENMGAQLVK', 'ENTTIIDGAGADTEIEAR', 'LAGGVAVIK', 'QITANAGDEPSVVADK', 'SFGAPTITK', 'VEDALHATR']	234711665	1.24237e+08	3.15242e+07	4.20322e+06	0	0	0	0							11	['AAVEEGVVPGGGVALVR', 'AQIEETSSDYDR', 'ATAAVVAELK', 'AVESPLR', 'DAFENMGAQLVK', 'ENTTIIDGAGADTEIEAR', 'QITANAGDEPSVVADK', 'SFGAPTITK']	8	{'APGFGDR', 'VEDALHATR'}	2	[]	0	TP15_01_Genus_based_min5_TEST.tsv	1.2844e+08
1	Thauera	['AMEQPLR', 'APGFGDR', 'ATLEDLGQAK', 'EGVITVEDGK', 'EIVANAGDEASVVVNK', 'ENTIIIDGAGEAER', 'LAGGVAVIK', 'SFGAPTVTK', 'VEDALHATR', 'VGAATEVEMK', 'VQIEEVTSDYDR', 'YVAAGMNPMDLK']	3.14759e+08	2.74484e+08	6.44666e+07	6.41289e+07	0	0	0	0	12.3	0.341526					12	['AMEQPLR', 'ATLEDLGQAK', 'EGVITVEDGK', 'EIVANAGDEASVVVNK', 'ENTIIIDGAGEAER', 'SFGAPTVTK', 'VGAATEVEMK', 'VQIEEVTSDYDR', 'YVAAGMNPMDLK']	9	{'EIVANAGDEASVVVNK', 'SFGAPTVTK', 'ENTIIIDGAGEAER', 'ATLEDLGQAK', 'VQIEEVTSDYDR', 'VEDALHATR'}	6	['EIVANAGDEASVVVNK', 'SFGAPTVTK', 'ENTIIIDGAGEAER', 'ATLEDLGQAK', 'VQIEEVTSDYDR']	5	TP15_02_Genus_based_min5_TEST.tsv	3.38613e+08	0.844398			0.155602
0	Pseudomonas	['APGFGDR', 'AQIEETSSDYDR', 'ATAAVVAELK', 'AVESPLR', 'LAGGVAVIK', 'QITANAGDEPSVVADK', 'SFGAPTITK', 'VEDALHATR']	1.22473e+08	6.20603e+07	2.36424e+06	337748	0	0	0	0							8	['AQIEETSSDYDR', 'ATAAVVAELK', 'AVESPLR', 'QITANAGDEPSVVADK', 'SFGAPTITK']	5	{'VEDALHATR'}	1	[]	0	TP15_02_Genus_based_min5_TEST.tsv	6.23981e+07
1	Thauera	['AAVEEGIVPGGGVALLR', 'AMEQPLR', 'APGFGDR', 'ATLEDLGQAK', 'AVIATIEELKK', 'AVIATIEELK', 'DLLPVLEQVAK', 'EGVITVEDGK', 'EIAQVGSISANSDADIGDIIAR', 'EIVANAGDEASVVVNK', 'ENTIIIDGAGEAER', 'GYLSPYFINNPDK', 'LAGGVAVIK', 'SFGAPTVTK', 'SLNNELDVVEGMQFDR', 'TSDIAGDGTTTATVLAQSIVR', 'VEDALHATR', 'VGAATEVEMK', 'VQIEEVTSDYDR', 'VQIEEVTSDYDREK', 'YVAAGMNPMDLK']	5.56663e+08	5.33669e+08	1307046028	1.28717e+09	0	0	0	0	12	0.695113					21	['AAVEEGIVPGGGVALLR', 'AMEQPLR', 'ATLEDLGQAK', 'AVIATIEELKK', 'AVIATIEELK', 'DLLPVLEQVAK', 'EGVITVEDGK', 'EIAQVGSISANSDADIGDIIAR', 'EIVANAGDEASVVVNK', 'ENTIIIDGAGEAER', 'GYLSPYFINNPDK', 'SFGAPTVTK', 'SLNNELDVVEGMQFDR', 'TSDIAGDGTTTATVLAQSIVR', 'VGAATEVEMK', 'VQIEEVTSDYDR', 'VQIEEVTSDYDREK', 'YVAAGMNPMDLK']	18	{'YVAAGMNPMDLK', 'SFGAPTVTK', 'ENTIIIDGAGEAER', 'EIAQVGSISANSDADIGDIIAR', 'DLLPVLEQVAK', 'AVIATIEELKK', 'ATLEDLGQAK', 'VQIEEVTSDYDR', 'VEDALHATR', 'SLNNELDVVEGMQFDR', 'AVIATIEELK', 'VQIEEVTSDYDREK', 'APGFGDR', 'EIVANAGDEASVVVNK', 'GYLSPYFINNPDK', 'TSDIAGDGTTTATVLAQSIVR', 'LAGGVAVIK', 'EGVITVEDGK', 'AAVEEGIVPGGGVALLR', 'VGAATEVEMK'}	20	['YVAAGMNPMDLK', 'SFGAPTVTK', 'ENTIIIDGAGEAER', 'EIAQVGSISANSDADIGDIIAR', 'DLLPVLEQVAK', 'AVIATIEELKK', 'ATLEDLGQAK', 'VQIEEVTSDYDR', 'SLNNELDVVEGMQFDR', 'AVIATIEELK', 'VQIEEVTSDYDREK', 'EIVANAGDEASVVVNK', 'GYLSPYFINNPDK', 'TSDIAGDGTTTATVLAQSIVR', 'EGVITVEDGK', 'AAVEEGIVPGGGVALLR', 'VGAATEVEMK']	17	TP15_03_Genus_based_min5_TEST.tsv	1.82084e+09	0.948494			0.051506
0	Pseudomonas	['AAVEEGVVPGGGVALVR', 'ALAAIIDLK', 'APGFGDR', 'AQIEETSSDYDR', 'AQIEETSSDYDREK', 'ATAAVVAELK', 'AVESPLR', 'DAFENMGAQLVK', 'ENTTIIDGAGADTEIEAR', 'GDNEDQNVGIALLR', 'LAGGVAVIK', 'QITANAGDEPSVVADK', 'VEDALHATR']	1.16142e+08	7.89972e+07	152409126	1.98795e+07	0	0	0	0							13	['AAVEEGVVPGGGVALVR', 'ALAAIIDLK', 'AQIEETSSDYDR', 'AQIEETSSDYDREK', 'ATAAVVAELK', 'AVESPLR', 'DAFENMGAQLVK', 'ENTTIIDGAGADTEIEAR', 'GDNEDQNVGIALLR', 'QITANAGDEPSVVADK']	10	{'LAGGVAVIK', 'APGFGDR', 'VEDALHATR'}	3	[]	0	TP15_03_Genus_based_min5_TEST.tsv	9.88766e+07
1	Thauera	['AAVEEGIVPGGGVALLR', 'AMEQPLR', 'APGFGDR', 'ATLEDLGQAK', 'AVIATIEELKK', 'AVIATIEELK', 'DKFENMGAQMVK', 'DLLPVLEQVAK', 'EGVITVEDGK', 'EIAQVGSISANSDADIGDIIAR', 'EIVANAGDEASVVVNK', 'ENTIIIDGAGEAER', 'GDNHDQDAGIK', 'GYLSPYFINNPDK', 'LAGGVAVIK', 'SFGAPTVTK', 'TSDIAGDGTTTATVLAQSIVR', 'VEDALHATR', 'VGAATEVEMK', 'VQIEEVTSDYDR', 'VQIEEVTSDYDREK', 'YVAAGMNPMDLK']	1.59414e+09	1.46312e+09	2.92521e+08	2.92521e+08	0	0	0	0	13.3	0.272336					22	['AAVEEGIVPGGGVALLR', 'AMEQPLR', 'ATLEDLGQAK', 'AVIATIEELKK', 'AVIATIEELK', 'DKFENMGAQMVK', 'DLLPVLEQVAK', 'EGVITVEDGK', 'EIAQVGSISANSDADIGDIIAR', 'EIVANAGDEASVVVNK', 'ENTIIIDGAGEAER', 'GDNHDQDAGIK', 'GYLSPYFINNPDK', 'SFGAPTVTK', 'TSDIAGDGTTTATVLAQSIVR', 'VGAATEVEMK', 'VQIEEVTSDYDR', 'VQIEEVTSDYDREK', 'YVAAGMNPMDLK']	19	{'AMEQPLR', 'EIVANAGDEASVVVNK', 'GYLSPYFINNPDK', 'ENTIIIDGAGEAER', 'DKFENMGAQMVK', 'AAVEEGIVPGGGVALLR', 'DLLPVLEQVAK', 'TSDIAGDGTTTATVLAQSIVR', 'ATLEDLGQAK', 'VQIEEVTSDYDR', 'VQIEEVTSDYDREK'}	11	['AMEQPLR', 'EIVANAGDEASVVVNK', 'GYLSPYFINNPDK', 'ENTIIIDGAGEAER', 'DKFENMGAQMVK', 'AAVEEGIVPGGGVALLR', 'DLLPVLEQVAK', 'TSDIAGDGTTTATVLAQSIVR', 'ATLEDLGQAK', 'VQIEEVTSDYDR', 'VQIEEVTSDYDREK']	11	TP24_01_Genus_based_min5_TEST.tsv	1.75564e+09	0.838791	0.722104	0.122078	0.161209	0.277896	0.122078	10	4.58258	13.8333	0.370675	0.680686	0.186285
0	Pseudomonas	['AAVEEGVVPGGGVALVR', 'ALAAIIDLK', 'APGFGDR', 'AQIEETSSDYDR', 'AQIEETSSDYDREK', 'ATAAVVAELK', 'AVAAGMNPMDLK', 'AVESPLR', 'DAFENMGAQLVK', 'ENTTIIDGAGADTEIEAR', 'GDNEDQNVGIALLR', 'LAGGVAVIK', 'QITANAGDEPSVVADK', 'SFGAPTITK', 'VEDALHATR', 'VGAGTEVEMK']	5.17572e+08	3.3742e+08	0	0	0	0	0	0							16	['AAVEEGVVPGGGVALVR', 'ALAAIIDLK', 'AQIEETSSDYDR', 'AQIEETSSDYDREK', 'ATAAVVAELK', 'AVAAGMNPMDLK', 'AVESPLR', 'DAFENMGAQLVK', 'ENTTIIDGAGADTEIEAR', 'GDNEDQNVGIALLR', 'QITANAGDEPSVVADK', 'SFGAPTITK', 'VGAGTEVEMK']	13	set()	0	[]	0	TP24_01_Genus_based_min5_TEST.tsv	3.3742e+08
1	Thauera	['AAVEEGIVPGGGVALLR', 'AMEQPLR', 'APGFGDR', 'ATLEDLGQAK', 'AVIATIEELKK', 'DLLPVLEQVAK', 'EGVITVEDGK', 'EIVANAGDEASVVVNK', 'ENTIIIDGAGEAER', 'GDNHDQDAGIK', 'GYLSPYFINNPDK', 'LAGGVAVIK', 'SFGAPTVTK', 'TSDIAGDGTTTATVLAQSIVR', 'VEDALHATR', 'VGAATEVEMK', 'VQIEEVTSDYDR', 'VQIEEVTSDYDREK']	7.68139e+08	6.02573e+08	5.9885e+08	5.98004e+08	1.64273e+08	1.64273e+08	0	0	11.15	0.586848	13.6	0.585523			18	['AAVEEGIVPGGGVALLR', 'AMEQPLR', 'ATLEDLGQAK', 'AVIATIEELKK', 'DLLPVLEQVAK', 'EGVITVEDGK', 'EIVANAGDEASVVVNK', 'ENTIIIDGAGEAER', 'GDNHDQDAGIK', 'GYLSPYFINNPDK', 'SFGAPTVTK', 'TSDIAGDGTTTATVLAQSIVR', 'VGAATEVEMK', 'VQIEEVTSDYDR', 'VQIEEVTSDYDREK']	15	{'AMEQPLR', 'GDNHDQDAGIK', 'EIVANAGDEASVVVNK', 'SFGAPTVTK', 'GYLSPYFINNPDK', 'EGVITVEDGK', 'ENTIIIDGAGEAER', 'AAVEEGIVPGGGVALLR', 'DLLPVLEQVAK', 'VGAATEVEMK', 'TSDIAGDGTTTATVLAQSIVR', 'ATLEDLGQAK', 'AVIATIEELKK', 'VQIEEVTSDYDR', 'VEDALHATR'}	15	['AMEQPLR', 'GDNHDQDAGIK', 'EIVANAGDEASVVVNK', 'SFGAPTVTK', 'GYLSPYFINNPDK', 'EGVITVEDGK', 'ENTIIIDGAGEAER', 'AAVEEGIVPGGGVALLR', 'DLLPVLEQVAK', 'VGAATEVEMK', 'TSDIAGDGTTTATVLAQSIVR', 'ATLEDLGQAK', 'AVIATIEELKK', 'VQIEEVTSDYDR']	14	TP24_02_Genus_based_min5_TEST.tsv	1.36485e+09	0.732251			0.267749
0	Pseudomonas	['AAVEEGVVPGGGVALVR', 'ALAAIIDLK', 'APGFGDR', 'AQIEETSSDYDREK', 'AQIEETSSDYDR', 'AVAAGMNPMDLK', 'AVESPLR', 'DAFENMGAQLVK', 'ENTTIIDGAGADTEIEAR', 'GDNEDQNVGIALLR', 'LAGGVAVIK', 'QITANAGDEPSVVADK', 'RAVESPLR', 'SFGAPTITK', 'VEDALHATR', 'VGAGTEVEMK']	6.84475e+08	4.98213e+08	1.35343e+07	845893	0	0	0	0							16	['AAVEEGVVPGGGVALVR', 'ALAAIIDLK', 'AQIEETSSDYDREK', 'AQIEETSSDYDR', 'AVAAGMNPMDLK', 'AVESPLR', 'DAFENMGAQLVK', 'ENTTIIDGAGADTEIEAR', 'GDNEDQNVGIALLR', 'QITANAGDEPSVVADK', 'RAVESPLR', 'SFGAPTITK', 'VGAGTEVEMK']	13	{'VEDALHATR'}	1	[]	0	TP24_02_Genus_based_min5_TEST.tsv	4.99059e+08
1	Thauera	['AMEQPLR', 'APGFGDR', 'ATLEDLGQAK', 'EGVITVEDGK', 'EIVANAGDEASVVVNK', 'ENTIIIDGAGEAER', 'LAGGVAVIK', 'SFGAPTVTK', 'TSDIAGDGTTTATVLAQSIVR', 'VEDALHATR', 'VGAATEVEMK', 'VQIEEVTSDYDR', 'YVAAGMNPMDLK']	3.92548e+08	3.26785e+08	4.94228e+07	4.94228e+07	0	0	0	0	14.6	0.254167					13	['AMEQPLR', 'ATLEDLGQAK', 'EGVITVEDGK', 'EIVANAGDEASVVVNK', 'ENTIIIDGAGEAER', 'SFGAPTVTK', 'TSDIAGDGTTTATVLAQSIVR', 'VGAATEVEMK', 'VQIEEVTSDYDR', 'YVAAGMNPMDLK']	10	{'AMEQPLR', 'EIVANAGDEASVVVNK', 'ENTIIIDGAGEAER', 'ATLEDLGQAK', 'VQIEEVTSDYDR'}	5	['AMEQPLR', 'EIVANAGDEASVVVNK', 'ENTIIIDGAGEAER', 'ATLEDLGQAK', 'VQIEEVTSDYDR']	5	TP24_03_Genus_based_min5_TEST.tsv	3.76208e+08	0.595268			0.404732
0	Pseudomonas	['AAVEEGVVPGGGVALVR', 'ALAAIIDLK', 'APGFGDR', 'AQIEETSSDYDR', 'AQIEETSSDYDREK', 'ATAAVVAELK', 'AVAAGMNPMDLK', 'AVESPLR', 'DAFENMGAQLVK', 'ENTTIIDGAGADTEIEAR', 'GDNEDQNVGIALLR', 'LAGGVAVIK', 'QITANAGDEPSVVADK', 'SFGAPTITK', 'VEDALHATR', 'VGAGTEVEMK']	3.09222e+08	2.55789e+08	0	0	0	0	0	0							16	['AAVEEGVVPGGGVALVR', 'ALAAIIDLK', 'AQIEETSSDYDR', 'AQIEETSSDYDREK', 'ATAAVVAELK', 'AVAAGMNPMDLK', 'AVESPLR', 'DAFENMGAQLVK', 'ENTTIIDGAGADTEIEAR', 'GDNEDQNVGIALLR', 'QITANAGDEPSVVADK', 'SFGAPTITK', 'VGAGTEVEMK']	13	set()	0	[]	0	TP24_03_Genus_based_min5_TEST.tsv	2.55789e+08
1	Thauera	['AAVEEGIVPGGGVALLR', 'AMEQPLR', 'APGFGDR', 'DKFENMGAQMVK', 'EGVITVEDGK', 'EIVANAGDEASVVVNK', 'ENTIIIDGAGEAER', 'LAGGVAVIK', 'SFGAPTVTK', 'VEDALHATR', 'VGAATEVEMK', 'VQIEEVTSDYDREK']	4.28219e+08	2.72329e+08	4.30326e+08	4.18013e+08	0	0	0	0	11.6	0.696088					12	['AAVEEGIVPGGGVALLR', 'AMEQPLR', 'DKFENMGAQMVK', 'EGVITVEDGK', 'EIVANAGDEASVVVNK', 'ENTIIIDGAGEAER', 'SFGAPTVTK', 'VGAATEVEMK', 'VQIEEVTSDYDREK']	9	{'AMEQPLR', 'EIVANAGDEASVVVNK', 'SFGAPTVTK', 'EGVITVEDGK', 'ENTIIIDGAGEAER', 'DKFENMGAQMVK', 'AAVEEGIVPGGGVALLR', 'VGAATEVEMK', 'VQIEEVTSDYDREK', 'VEDALHATR', 'APGFGDR'}	11	['AMEQPLR', 'EIVANAGDEASVVVNK', 'SFGAPTVTK', 'EGVITVEDGK', 'ENTIIIDGAGEAER', 'DKFENMGAQMVK', 'AAVEEGIVPGGGVALLR', 'VGAATEVEMK', 'VQIEEVTSDYDREK']	9	TP27_01_Genus_based_min5_TEST.tsv	6.90342e+08	0.594375	0.648535	0.0897727	0.405625	0.351465	0.0897727	8.33333	2.08167	12.7	0.602798	0.998749	0.135511
0	Pseudomonas	['AAVEEGVVPGGGVALVR', 'APGFGDR', 'AQIEETSSDYDR', 'AQIEETSSDYDREK', 'ATAAVVAELK', 'AVAAGMNPMDLK', 'AVESPLR', 'DAFENMGAQLVK', 'ENTTIIDGAGADTEIEAR', 'GDNEDQNVGIALLR', 'LAGGVAVIK', 'QITANAGDEPSVVADK', 'SFGAPTITK', 'VEDALHATR', 'VGAGTEVEMK']	5.83516e+08	4.58804e+08	8.00349e+07	1.23131e+07	0	0	0	0							15	['AAVEEGVVPGGGVALVR', 'AQIEETSSDYDR', 'AQIEETSSDYDREK', 'ATAAVVAELK', 'AVAAGMNPMDLK', 'AVESPLR', 'DAFENMGAQLVK', 'ENTTIIDGAGADTEIEAR', 'GDNEDQNVGIALLR', 'QITANAGDEPSVVADK', 'SFGAPTITK', 'VGAGTEVEMK']	12	{'APGFGDR', 'VEDALHATR'}	2	[]	0	TP27_01_Genus_based_min5_TEST.tsv	4.71117e+08
1	Thauera	['AAVEEGIVPGGGVALLR', 'APGFGDR', 'EGVITVEDGK', 'EIVANAGDEASVVVNK', 'ENTIIIDGAGEAER', 'LAGGVAVIK', 'SFGAPTVTK', 'VEDALHATR', 'VGAATEVEMK']	6.26556e+08	3.65607e+08	5.52454e+08	5.30649e+08	4.3359e+07	4.3359e+07	0	0	11.1	0.66532	12.95	0.664946			9	['AAVEEGIVPGGGVALLR', 'EGVITVEDGK', 'EIVANAGDEASVVVNK', 'ENTIIIDGAGEAER', 'SFGAPTVTK', 'VGAATEVEMK']	6	{'EIVANAGDEASVVVNK', 'SFGAPTVTK', 'ENTIIIDGAGEAER', 'EGVITVEDGK', 'AAVEEGIVPGGGVALLR', 'VGAATEVEMK', 'VEDALHATR', 'APGFGDR'}	8	['EIVANAGDEASVVVNK', 'SFGAPTVTK', 'ENTIIIDGAGEAER', 'EGVITVEDGK', 'AAVEEGIVPGGGVALLR', 'VGAATEVEMK']	6	TP27_02_Genus_based_min5_TEST.tsv	9.39616e+08	0.599071			0.400929
0	Pseudomonas	['AAVEEGVVPGGGVALVR', 'APGFGDR', 'AQIEETSSDYDR', 'AQIEETSSDYDREK', 'ATAAVVAELK', 'AVAAGMNPMDLK', 'DAFENMGAQLVK', 'ENTTIIDGAGADTEIEAR', 'GDNEDQNVGIALLR', 'LAGGVAVIK', 'QITANAGDEPSVVADK', 'RAVESPLR', 'SFGAPTITK', 'VEDALHATR', 'VGAGTEVEMK']	7.63604e+08	6.07035e+08	1.09024e+08	2.18048e+07	0	0	0	0							15	['AAVEEGVVPGGGVALVR', 'AQIEETSSDYDR', 'AQIEETSSDYDREK', 'ATAAVVAELK', 'AVAAGMNPMDLK', 'DAFENMGAQLVK', 'ENTTIIDGAGADTEIEAR', 'GDNEDQNVGIALLR', 'QITANAGDEPSVVADK', 'RAVESPLR', 'SFGAPTITK', 'VGAGTEVEMK']	12	{'APGFGDR', 'VEDALHATR'}	2	[]	0	TP27_02_Genus_based_min5_TEST.tsv	6.2884e+08
1	Thauera	['AMEQPLR', 'APGFGDR', 'ATLEDLGQAK', 'DLLPVLEQVAK', 'EGVITVEDGK', 'EIVANAGDEASVVVNK', 'ENTIIIDGAGEAER', 'GDNHDQDAGIK', 'LAGGVAVIK', 'SFGAPTVTK', 'VEDALHATR', 'VGAATEVEMK', 'VQIEEVTSDYDR', 'VQIEEVTSDYDREK', 'YVAAGMNPMDLK']	9.90315e+08	8.30395e+08	4.89758e+08	4.89109e+08	0	0	0	0	13.55	0.44736					15	['AMEQPLR', 'ATLEDLGQAK', 'DLLPVLEQVAK', 'EGVITVEDGK', 'EIVANAGDEASVVVNK', 'ENTIIIDGAGEAER', 'GDNHDQDAGIK', 'SFGAPTVTK', 'VGAATEVEMK', 'VQIEEVTSDYDR', 'VQIEEVTSDYDREK', 'YVAAGMNPMDLK']	12	{'AMEQPLR', 'YVAAGMNPMDLK', 'EIVANAGDEASVVVNK', 'EGVITVEDGK', 'ENTIIIDGAGEAER', 'DLLPVLEQVAK', 'VGAATEVEMK', 'ATLEDLGQAK', 'VQIEEVTSDYDR', 'VQIEEVTSDYDREK', 'VEDALHATR'}	11	['AMEQPLR', 'YVAAGMNPMDLK', 'EIVANAGDEASVVVNK', 'EGVITVEDGK', 'ENTIIIDGAGEAER', 'DLLPVLEQVAK', 'VGAATEVEMK', 'ATLEDLGQAK', 'VQIEEVTSDYDR', 'VQIEEVTSDYDREK']	10	TP27_03_Genus_based_min5_TEST.tsv	1.3195e+09	0.75216			0.24784
0	Pseudomonas	['AAVEEGVVPGGGVALVR', 'ALAAIIDLK', 'APGFGDR', 'AQIEETSSDYDREK', 'AQIEETSSDYDR', 'ATAAVVAELK', 'AVAAGMNPMDLK', 'AVESPLR', 'DAFENMGAQLVK', 'ENTTIIDGAGADTEIEAR', 'GDNEDQNVGIALLR', 'LAGGVAVIK', 'QITANAGDEPSVVADK', 'SFGAPTITK', 'VEDALHATR', 'VGAGTEVEMK']	5.84057e+08	4.34132e+08	7.79002e+06	649168	0	0	0	0							16	['AAVEEGVVPGGGVALVR', 'ALAAIIDLK', 'AQIEETSSDYDREK', 'AQIEETSSDYDR', 'ATAAVVAELK', 'AVAAGMNPMDLK', 'AVESPLR', 'DAFENMGAQLVK', 'ENTTIIDGAGADTEIEAR', 'GDNEDQNVGIALLR', 'QITANAGDEPSVVADK', 'SFGAPTITK', 'VGAGTEVEMK']	13	{'VEDALHATR'}	1	[]	0	TP27_03_Genus_based_min5_TEST.tsv	4.34781e+08
1	Thauera	['AAVEEGIVPGGGVALLR', 'APGFGDR', 'AVIATIEELKK', 'AVIATIEELK', 'DKFENMGAQMVK', 'DLLPVLEQVAK', 'EGVITVEDGK', 'EIAQVGSISANSDADIGDIIAR', 'EIVANAGDEASVVVNK', 'ENTIIIDGAGEAER', 'GYLSPYFINNPDK', 'LAGGVAVIK', 'IEIGKENTIIIDGAGEAER', 'SLNNELDVVEGMQFDR', 'TSDIAGDGTTTATVLAQSIVR', 'VEDALHATR', 'VGAATEVEMK', 'VQIEEVTSDYDR', 'VQIEEVTSDYDREK', 'VTEGSGNYGFNAATGEYGDMVEMGVLDPTK', 'YVAAGMNPMDLKR']	1.89331e+09	1.47864e+09	3.23592e+09	3.21888e+09	0	0	0	0	11.35	0.734808					21	['AAVEEGIVPGGGVALLR', 'AVIATIEELKK', 'AVIATIEELK', 'DKFENMGAQMVK', 'DLLPVLEQVAK', 'EGVITVEDGK', 'EIAQVGSISANSDADIGDIIAR', 'EIVANAGDEASVVVNK', 'ENTIIIDGAGEAER', 'GYLSPYFINNPDK', 'IEIGKENTIIIDGAGEAER', 'SLNNELDVVEGMQFDR', 'TSDIAGDGTTTATVLAQSIVR', 'VGAATEVEMK', 'VQIEEVTSDYDR', 'VQIEEVTSDYDREK', 'VTEGSGNYGFNAATGEYGDMVEMGVLDPTK', 'YVAAGMNPMDLKR']	18	{'ENTIIIDGAGEAER', 'EIAQVGSISANSDADIGDIIAR', 'DLLPVLEQVAK', 'AVIATIEELKK', 'VQIEEVTSDYDR', 'VEDALHATR', 'SLNNELDVVEGMQFDR', 'IEIGKENTIIIDGAGEAER', 'YVAAGMNPMDLKR', 'AVIATIEELK', 'VQIEEVTSDYDREK', 'APGFGDR', 'EIVANAGDEASVVVNK', 'GYLSPYFINNPDK', 'DKFENMGAQMVK', 'TSDIAGDGTTTATVLAQSIVR', 'EGVITVEDGK', 'AAVEEGIVPGGGVALLR', 'VGAATEVEMK', 'VTEGSGNYGFNAATGEYGDMVEMGVLDPTK'}	20	['ENTIIIDGAGEAER', 'EIAQVGSISANSDADIGDIIAR', 'DLLPVLEQVAK', 'AVIATIEELKK', 'VQIEEVTSDYDR', 'SLNNELDVVEGMQFDR', 'IEIGKENTIIIDGAGEAER', 'YVAAGMNPMDLKR', 'AVIATIEELK', 'VQIEEVTSDYDREK', 'EIVANAGDEASVVVNK', 'GYLSPYFINNPDK', 'DKFENMGAQMVK', 'TSDIAGDGTTTATVLAQSIVR', 'EGVITVEDGK', 'AAVEEGIVPGGGVALLR', 'VGAATEVEMK', 'VTEGSGNYGFNAATGEYGDMVEMGVLDPTK']	18	TP39_01_Genus_based_min5_TEST.tsv	4.69752e+09	0.701045	0.721084	0.0241225	0.298955	0.278916	0.0241225	18.3333	2.51661	12.0833	0.693821	1.40208	0.0753423
0	Pseudomonas	['AAVEEGVVPGGGVALVR', 'AIAQVGTISANSDNSIGEIIAEAMEK', 'ALAAIIDLK', 'ANDAAGDGTTTATVLAQAIVNEGLK', 'APGFGDR', 'AQIEETSSDYDREK', 'AQIEETSSDYDR', 'ATAAVVAELK', 'AVAAGMNPMDLKR', 'AVAAGMNPMDLK', 'AVESPLR', 'DAFENMGAQLVK', 'EGVITVEEGSGLENELSVVEGMQFDR', 'ENTTIIDGAGADTEIEAR', 'GDNEDQNVGIALLR', 'LAGGVAVIK', 'MLVGVNVLADAVK', 'QITANAGDEPSVVADK', 'QITANAGDEPSVVADKVK', 'RAVESPLR', 'SFGAPTITK', 'VEDALHATR', 'VGAGT…	2.36478e+09	1.98618e+09	1.87452e+08	1.70411e+07	0	0	0	0							23	['AAVEEGVVPGGGVALVR', 'AIAQVGTISANSDNSIGEIIAEAMEK', 'ALAAIIDLK', 'ANDAAGDGTTTATVLAQAIVNEGLK', 'AQIEETSSDYDREK', 'AQIEETSSDYDR', 'ATAAVVAELK', 'AVAAGMNPMDLKR', 'AVAAGMNPMDLK', 'AVESPLR', 'DAFENMGAQLVK', 'EGVITVEEGSGLENELSVVEGMQFDR', 'ENTTIIDGAGADTEIEAR', 'GDNEDQNVGIALLR', 'MLVGVNVLADAVK', 'QITANAGDEPSVVADK', 'QITANAGDEPSVVADKVK', 'RAVESPLR', 'SFGAPTITK', 'VGAGTEVEMK']	20	{'APGFGDR', 'VEDALHATR'}	2	[]	0	TP39_01_Genus_based_min5_TEST.tsv	2.00322e+09
1	Thauera	['AAVEEGIVPGGGVALLR', 'AMEQPLR', 'APGFGDR', 'ATLEDLGQAK', 'AVIATIEELKK', 'AVIATIEELK', 'DKFENMGAQMVK', 'DLLPVLEQVAK', 'EGVITVEDGK', 'EIAQVGSISANSDADIGDIIAR', 'EIVANAGDEASVVVNK', 'ENTIIIDGAGEAER', 'GYLSPYFINNPDK', 'LAGGVAVIK', 'MVAGINILANAVK', 'SFGAPTVTK', 'SLNNELDVVEGMQFDR', 'TSDIAGDGTTTATVLAQSIVR', 'VEDALHATR', 'VGAATEVEMK', 'VGAATEVEMKEK', 'VQIEEVTSDYDR', 'VQIEEVTSDYDREK', 'YVAAGMNPMDLK', 'YVAA…	1.64197e+09	1.42147e+09	1843638524	1.84315e+09	2.00202e+08	2.00202e+08	0	0	11.6	0.608535	13.7	0.60687			25	['AAVEEGIVPGGGVALLR', 'AMEQPLR', 'ATLEDLGQAK', 'AVIATIEELKK', 'AVIATIEELK', 'DKFENMGAQMVK', 'DLLPVLEQVAK', 'EGVITVEDGK', 'EIAQVGSISANSDADIGDIIAR', 'EIVANAGDEASVVVNK', 'ENTIIIDGAGEAER', 'GYLSPYFINNPDK', 'MVAGINILANAVK', 'SFGAPTVTK', 'SLNNELDVVEGMQFDR', 'TSDIAGDGTTTATVLAQSIVR', 'VGAATEVEMK', 'VGAATEVEMKEK', 'VQIEEVTSDYDR', 'VQIEEVTSDYDREK', 'YVAAGMNPMDLK', 'YVAAGMNPMDLKR']	22	{'YVAAGMNPMDLK', 'SFGAPTVTK', 'ENTIIIDGAGEAER', 'VGAATEVEMKEK', 'EIAQVGSISANSDADIGDIIAR', 'DLLPVLEQVAK', 'ATLEDLGQAK', 'AVIATIEELKK', 'VQIEEVTSDYDR', 'VEDALHATR', 'SLNNELDVVEGMQFDR', 'YVAAGMNPMDLKR', 'MVAGINILANAVK', 'AVIATIEELK', 'VQIEEVTSDYDREK', 'AMEQPLR', 'EIVANAGDEASVVVNK', 'GYLSPYFINNPDK', 'TSDIAGDGTTTATVLAQSIVR', 'EGVITVEDGK', 'AAVEEGIVPGGGVALLR', 'VGAATEVEMK'}	22	['YVAAGMNPMDLK', 'SFGAPTVTK', 'ENTIIIDGAGEAER', 'VGAATEVEMKEK', 'EIAQVGSISANSDADIGDIIAR', 'DLLPVLEQVAK', 'ATLEDLGQAK', 'AVIATIEELKK', 'VQIEEVTSDYDR', 'SLNNELDVVEGMQFDR', 'YVAAGMNPMDLKR', 'MVAGINILANAVK', 'AVIATIEELK', 'VQIEEVTSDYDREK', 'AMEQPLR', 'EIVANAGDEASVVVNK', 'GYLSPYFINNPDK', 'TSDIAGDGTTTATVLAQSIVR', 'EGVITVEDGK', 'AAVEEGIVPGGGVALLR', 'VGAATEVEMK']	21	TP39_02_Genus_based_min5_TEST.tsv	3.46482e+09	0.747858			0.252142
0	Pseudomonas	['AAVEEGVVPGGGVALVR', 'AIAQVGTISANSDNSIGEIIAEAMEK', 'ALAAIIDLK', 'ANDAAGDGTTTATVLAQAIVNEGLK', 'APGFGDR', 'AQIEETSSDYDR', 'AQIEETSSDYDREK', 'ATAAVVAELK', 'AVAAGMNPMDLK', 'AVAAGMNPMDLKR', 'AVESPLR', 'DAFENMGAQLVK', 'ENTTIIDGAGADTEIEAR', 'GDNEDQNVGIALLR', 'LAGGVAVIK', 'MLVGVNVLADAVK', 'QITANAGDEPSVVADK', 'QITANAGDEPSVVADKVK', 'RAVESPLR', 'SFGAPTITK', 'VEDALHATR', 'VGAGTEVEMK']	1.41825e+09	1.16768e+09	1.11724e+07	485758	0	0	0	0							22	['AAVEEGVVPGGGVALVR', 'AIAQVGTISANSDNSIGEIIAEAMEK', 'ALAAIIDLK', 'ANDAAGDGTTTATVLAQAIVNEGLK', 'AQIEETSSDYDR', 'AQIEETSSDYDREK', 'ATAAVVAELK', 'AVAAGMNPMDLK', 'AVAAGMNPMDLKR', 'AVESPLR', 'DAFENMGAQLVK', 'ENTTIIDGAGADTEIEAR', 'GDNEDQNVGIALLR', 'MLVGVNVLADAVK', 'QITANAGDEPSVVADK', 'QITANAGDEPSVVADKVK', 'RAVESPLR', 'SFGAPTITK', 'VGAGTEVEMK']	19	{'VEDALHATR'}	1	[]	0	TP39_02_Genus_based_min5_TEST.tsv	1.16817e+09
1	Thauera	['AAVEEGIVPGGGVALLR', 'AMEQPLR', 'ANLAGLKGDNHDQDAGIK', 'APGFGDR', 'DLLPVLEQVAK', 'EGVITVEDGK', 'EIAQVGSISANSDADIGDIIAR', 'ENTIIIDGAGEAER', 'GYLSPYFINNPDK', 'LAGGVAVIK', 'SFGAPTVTK', 'SLNNELDVVEGMQFDR', 'TSDIAGDGTTTATVLAQSIVR', 'VEDALHATR', 'VGAATEVEMK', 'VQIEEVTSDYDR', 'VQIEEVTSDYDREK', 'YVAAGMNPMDLKR', 'YVAAGMNPMDLK']	1.13418e+09	8.86135e+08	1.91172e+09	1.9056e+09	0	0	0	0	11.2	0.739784					19	['AAVEEGIVPGGGVALLR', 'AMEQPLR', 'ANLAGLKGDNHDQDAGIK', 'DLLPVLEQVAK', 'EGVITVEDGK', 'EIAQVGSISANSDADIGDIIAR', 'ENTIIIDGAGEAER', 'GYLSPYFINNPDK', 'SFGAPTVTK', 'SLNNELDVVEGMQFDR', 'TSDIAGDGTTTATVLAQSIVR', 'VGAATEVEMK', 'VQIEEVTSDYDR', 'VQIEEVTSDYDREK', 'YVAAGMNPMDLKR', 'YVAAGMNPMDLK']	16	{'AMEQPLR', 'YVAAGMNPMDLK', 'SLNNELDVVEGMQFDR', 'SFGAPTVTK', 'GYLSPYFINNPDK', 'EGVITVEDGK', 'ENTIIIDGAGEAER', 'YVAAGMNPMDLKR', 'AAVEEGIVPGGGVALLR', 'EIAQVGSISANSDADIGDIIAR', 'DLLPVLEQVAK', 'ANLAGLKGDNHDQDAGIK', 'VGAATEVEMK', 'TSDIAGDGTTTATVLAQSIVR', 'VQIEEVTSDYDR', 'VQIEEVTSDYDREK', 'VEDALHATR', 'APGFGDR'}	18	['AMEQPLR', 'YVAAGMNPMDLK', 'SLNNELDVVEGMQFDR', 'SFGAPTVTK', 'GYLSPYFINNPDK', 'EGVITVEDGK', 'ENTIIIDGAGEAER', 'YVAAGMNPMDLKR', 'AAVEEGIVPGGGVALLR', 'EIAQVGSISANSDADIGDIIAR', 'DLLPVLEQVAK', 'ANLAGLKGDNHDQDAGIK', 'VGAATEVEMK', 'TSDIAGDGTTTATVLAQSIVR', 'VQIEEVTSDYDR', 'VQIEEVTSDYDREK']	16	TP39_03_Genus_based_min5_TEST.tsv	2.79173e+09	0.714349			0.285651
0	Pseudomonas	['AAVEEGVVPGGGVALVR', 'ALAAIIDLK', 'ANDAAGDGTTTATVLAQAIVNEGLK', 'APGFGDR', 'AQIEETSSDYDREK', 'AQIEETSSDYDR', 'ATAAVVAELK', 'AVAAGMNPMDLK', 'AVAAGMNPMDLKR', 'AVESPLR', 'DAFENMGAQLVK', 'ENTTIIDGAGADTEIEAR', 'GDNEDQNVGIALLR', 'LAGGVAVIK', 'MLVGVNVLADAVK', 'QITANAGDEPSVVADK', 'QITANAGDEPSVVADKVK', 'SFGAPTITK', 'VEDALHATR', 'VGAGTEVEMK']	1.34586e+09	1.11023e+09	6.12224e+07	6.12224e+06	0	0	0	0							20	['AAVEEGVVPGGGVALVR', 'ALAAIIDLK', 'ANDAAGDGTTTATVLAQAIVNEGLK', 'AQIEETSSDYDREK', 'AQIEETSSDYDR', 'ATAAVVAELK', 'AVAAGMNPMDLK', 'AVAAGMNPMDLKR', 'AVESPLR', 'DAFENMGAQLVK', 'ENTTIIDGAGADTEIEAR', 'GDNEDQNVGIALLR', 'MLVGVNVLADAVK', 'QITANAGDEPSVVADK', 'QITANAGDEPSVVADKVK', 'SFGAPTITK', 'VGAGTEVEMK']	17	{'APGFGDR', 'VEDALHATR'}	2	[]	0	TP39_03_Genus_based_min5_TEST.tsv	1.11635e+09
1	Thauera	['AAVEEGIVPGGGVALLR', 'AMEQPLR', 'ANLAGLKGDNHDQDAGIK', 'APGFGDR', 'APGFGDRR', 'ATLEDLGQAK', 'AVIATIEELK', 'AVIATIEELKK', 'DLLPVLEQVAK', 'EGVITVEDGK', 'EIAQVGSISANSDADIGDIIAR', 'EIVANAGDEASVVVNK', 'ENTIIIDGAGEAER', 'GYLSPYFINNPDK', 'IEIGKENTIIIDGAGEAER', 'LAGGVAVIK', 'MVAGINILANAVK', 'SFGAPTVTK', 'SLNNELDVVEGMQFDR', 'TSDIAGDGTTTATVLAQSIVR', 'VEDALHATR', 'VGAATEVEMK', 'VGAATEVEMKEK', 'VQIEEVTSDYDR'…	2.84123e+09	2.49459e+09	2.43052e+09	2.42921e+09	0	0	0	0	12.55	0.527049					28	['AAVEEGIVPGGGVALLR', 'AMEQPLR', 'ANLAGLKGDNHDQDAGIK', 'ATLEDLGQAK', 'AVIATIEELK', 'AVIATIEELKK', 'DLLPVLEQVAK', 'EGVITVEDGK', 'EIAQVGSISANSDADIGDIIAR', 'EIVANAGDEASVVVNK', 'ENTIIIDGAGEAER', 'GYLSPYFINNPDK', 'IEIGKENTIIIDGAGEAER', 'MVAGINILANAVK', 'SFGAPTVTK', 'SLNNELDVVEGMQFDR', 'TSDIAGDGTTTATVLAQSIVR', 'VGAATEVEMK', 'VGAATEVEMKEK', 'VQIEEVTSDYDR', 'VQIEEVTSDYDREK', 'VTEGSGNYGFNAATGEYGDMVEMGVLDP…	24	{'YVAAGMNPMDLK', 'SFGAPTVTK', 'APGFGDRR', 'ENTIIIDGAGEAER', 'VGAATEVEMKEK', 'EIAQVGSISANSDADIGDIIAR', 'DLLPVLEQVAK', 'ATLEDLGQAK', 'AVIATIEELKK', 'VQIEEVTSDYDR', 'VEDALHATR', 'SLNNELDVVEGMQFDR', 'IEIGKENTIIIDGAGEAER', 'YVAAGMNPMDLKR', 'ANLAGLKGDNHDQDAGIK', 'MVAGINILANAVK', 'AVIATIEELK', 'VQIEEVTSDYDREK', 'AMEQPLR', 'EIVANAGDEASVVVNK', 'GYLSPYFINNPDK', 'TSDIAGDGTTTATVLAQSIVR', 'EGVITVEDGK', 'AAVEE…	26	['YVAAGMNPMDLK', 'SFGAPTVTK', 'ENTIIIDGAGEAER', 'VGAATEVEMKEK', 'EIAQVGSISANSDADIGDIIAR', 'DLLPVLEQVAK', 'ATLEDLGQAK', 'AVIATIEELKK', 'VQIEEVTSDYDR', 'SLNNELDVVEGMQFDR', 'IEIGKENTIIIDGAGEAER', 'YVAAGMNPMDLKR', 'ANLAGLKGDNHDQDAGIK', 'MVAGINILANAVK', 'AVIATIEELK', 'VQIEEVTSDYDREK', 'AMEQPLR', 'EIVANAGDEASVVVNK', 'GYLSPYFINNPDK', 'TSDIAGDGTTTATVLAQSIVR', 'EGVITVEDGK', 'AAVEEGIVPGGGVALLR', 'VGAATEVEM…	24	TP46_01_Genus_based_min5_TEST.tsv	4.9238e+09	0.723611	0.664609	0.0535212	0.276389	0.335391	0.0535212	20.6667	2.88675	12.0167	0.562834	0.880814	0.103823
0	Pseudomonas	['AAVEEGVVPGGGVALVR', 'AIAQVGTISANSDNSIGEIIAEAMEK', 'ALAAIIDLK', 'ANDAAGDGTTTATVLAQAIVNEGLK', 'APGFGDR', 'APGFGDRR', 'AQIEETSSDYDREK', 'AQIEETSSDYDR', 'ATAAVVAELK', 'AVAAGMNPMDLK', 'AVAAGMNPMDLKR', 'AVESPLR', 'DAFENMGAQLVK', 'EGVITVEEGSGLENELSVVEGMQFDR', 'EIELKDAFENMGAQLVK', 'ENTTIIDGAGADTEIEAR', 'GDNEDQNVGIALLR', 'LAGGVAVIK', 'MLVGVNVLADAVK', 'NLSKPCADSK', 'QITANAGDEPSVVADK', 'QITANAGDEPSVVADKVK…	2.23885e+09	1.87937e+09	1.84047e+07	1.31462e+06	0	0	0	0							27	['AAVEEGVVPGGGVALVR', 'AIAQVGTISANSDNSIGEIIAEAMEK', 'ALAAIIDLK', 'ANDAAGDGTTTATVLAQAIVNEGLK', 'AQIEETSSDYDREK', 'AQIEETSSDYDR', 'ATAAVVAELK', 'AVAAGMNPMDLK', 'AVAAGMNPMDLKR', 'AVESPLR', 'DAFENMGAQLVK', 'EGVITVEEGSGLENELSVVEGMQFDR', 'EIELKDAFENMGAQLVK', 'ENTTIIDGAGADTEIEAR', 'GDNEDQNVGIALLR', 'MLVGVNVLADAVK', 'NLSKPCADSK', 'QITANAGDEPSVVADK', 'QITANAGDEPSVVADKVK', 'RAVESPLR', 'SFGAPTITKDGVSVAK', '…	23	{'APGFGDRR', 'VEDALHATR'}	2	[]	0	TP46_01_Genus_based_min5_TEST.tsv	1.88068e+09
1	Thauera	['AMEQPLR', 'APGFGDR', 'AVIATIEELK', 'AVIATIEELKK', 'DKFENMGAQMVK', 'DLLPVLEQVAK', 'EGVITVEDGK', 'EIAQVGSISANSDADIGDIIAR', 'EIVANAGDEASVVVNK', 'ENTIIIDGAGEAER', 'GYLSPYFINNPDK', 'LAGGVAVIK', 'MVAGINILANAVK', 'SFGAPTVTK', 'SLNNELDVVEGMQFDR', 'TSDIAGDGTTTATVLAQSIVR', 'VEDALHATR', 'VGAATEVEMK', 'VQIEEVTSDYDR', 'VQIEEVTSDYDREK', 'YVAAGMNPMDLK', 'YVAAGMNPMDLKR']	1.86494e+09	1.50974e+09	2.41066e+09	2.40997e+09	1.32061e+07	1.32061e+07	0	0	11	0.679816	10.1	0.408279			22	['AMEQPLR', 'AVIATIEELK', 'AVIATIEELKK', 'DKFENMGAQMVK', 'DLLPVLEQVAK', 'EGVITVEDGK', 'EIAQVGSISANSDADIGDIIAR', 'EIVANAGDEASVVVNK', 'ENTIIIDGAGEAER', 'GYLSPYFINNPDK', 'MVAGINILANAVK', 'SFGAPTVTK', 'SLNNELDVVEGMQFDR', 'TSDIAGDGTTTATVLAQSIVR', 'VGAATEVEMK', 'VQIEEVTSDYDR', 'VQIEEVTSDYDREK', 'YVAAGMNPMDLK', 'YVAAGMNPMDLKR']	19	{'YVAAGMNPMDLK', 'SFGAPTVTK', 'ENTIIIDGAGEAER', 'EIAQVGSISANSDADIGDIIAR', 'DLLPVLEQVAK', 'AVIATIEELKK', 'VQIEEVTSDYDR', 'VEDALHATR', 'SLNNELDVVEGMQFDR', 'YVAAGMNPMDLKR', 'MVAGINILANAVK', 'AVIATIEELK', 'VQIEEVTSDYDREK', 'AMEQPLR', 'EIVANAGDEASVVVNK', 'GYLSPYFINNPDK', 'DKFENMGAQMVK', 'TSDIAGDGTTTATVLAQSIVR', 'EGVITVEDGK', 'VGAATEVEMK'}	20	['YVAAGMNPMDLK', 'SFGAPTVTK', 'ENTIIIDGAGEAER', 'EIAQVGSISANSDADIGDIIAR', 'DLLPVLEQVAK', 'AVIATIEELKK', 'VQIEEVTSDYDR', 'SLNNELDVVEGMQFDR', 'YVAAGMNPMDLKR', 'MVAGINILANAVK', 'AVIATIEELK', 'VQIEEVTSDYDREK', 'AMEQPLR', 'EIVANAGDEASVVVNK', 'GYLSPYFINNPDK', 'DKFENMGAQMVK', 'TSDIAGDGTTTATVLAQSIVR', 'EGVITVEDGK', 'VGAATEVEMK']	19	TP46_02_Genus_based_min5_TEST.tsv	3.93291e+09	0.651032			0.348968
0	Pseudomonas	['AAVEEGVVPGGGVALVR', 'AIAQVGTISANSDNSIGEIIAEAMEK', 'ALAAIIDLK', 'ANDAAGDGTTTATVLAQAIVNEGLK', 'APGFGDR', 'AQIEETSSDYDR', 'AQIEETSSDYDREK', 'ATAAVVAELK', 'AVAAGMNPMDLKR', 'AVAAGMNPMDLK', 'AVESPLR', 'DAFENMGAQLVK', 'EGVITVEEGSGLENELSVVEGMQFDR', 'ENTTIIDGAGADTEIEAR', 'GDNEDQNVGIALLR', 'LAGGVAVIK', 'MLVGVNVLADAVK', 'QITANAGDEPSVVADK', 'QITANAGDEPSVVADKVK', 'VEDALHATR', 'VGAGTEVEMK']	2.47956e+09	2.10743e+09	1.46335e+07	696834	0	0	0	0							21	['AAVEEGVVPGGGVALVR', 'AIAQVGTISANSDNSIGEIIAEAMEK', 'ALAAIIDLK', 'ANDAAGDGTTTATVLAQAIVNEGLK', 'AQIEETSSDYDR', 'AQIEETSSDYDREK', 'ATAAVVAELK', 'AVAAGMNPMDLKR', 'AVAAGMNPMDLK', 'AVESPLR', 'DAFENMGAQLVK', 'EGVITVEEGSGLENELSVVEGMQFDR', 'ENTTIIDGAGADTEIEAR', 'GDNEDQNVGIALLR', 'MLVGVNVLADAVK', 'QITANAGDEPSVVADK', 'QITANAGDEPSVVADKVK', 'VGAGTEVEMK']	18	{'VEDALHATR'}	1	[]	0	TP46_02_Genus_based_min5_TEST.tsv	2.10813e+09
1	Thauera	['AAVEEGIVPGGGVALLR', 'AMEQPLR', 'APGFGDR', 'ATLEDLGQAK', 'AVIATIEELKK', 'AVIATIEELK', 'EGVITVEDGK', 'EIAQVGSISANSDADIGDIIAR', 'EIVANAGDEASVVVNK', 'ENTIIIDGAGEAER', 'GYLSPYFINNPDK', 'IEIGKENTIIIDGAGEAER', 'LAGGVAVIK', 'MVAGINILANAVK', 'SLNNELDVVEGMQFDR', 'TSDIAGDGTTTATVLAQSIVR', 'VEDALHATR', 'VGAATEVEMK', 'VGAATEVEMKEK', 'VQIEEVTSDYDR', 'VQIEEVTSDYDREK', 'YVAAGMNPMDLK', 'YVAAGMNPMDLKR']	1.97942e+09	1.68476e+09	1.34138e+09	1.34092e+09	0	0	0	0	12.5	0.481636					23	['AAVEEGIVPGGGVALLR', 'AMEQPLR', 'ATLEDLGQAK', 'AVIATIEELKK', 'AVIATIEELK', 'EGVITVEDGK', 'EIAQVGSISANSDADIGDIIAR', 'EIVANAGDEASVVVNK', 'ENTIIIDGAGEAER', 'GYLSPYFINNPDK', 'IEIGKENTIIIDGAGEAER', 'MVAGINILANAVK', 'SLNNELDVVEGMQFDR', 'TSDIAGDGTTTATVLAQSIVR', 'VGAATEVEMK', 'VGAATEVEMKEK', 'VQIEEVTSDYDR', 'VQIEEVTSDYDREK', 'YVAAGMNPMDLK', 'YVAAGMNPMDLKR']	20	{'YVAAGMNPMDLK', 'ENTIIIDGAGEAER', 'VGAATEVEMKEK', 'EIAQVGSISANSDADIGDIIAR', 'ATLEDLGQAK', 'AVIATIEELKK', 'VQIEEVTSDYDR', 'VEDALHATR', 'SLNNELDVVEGMQFDR', 'YVAAGMNPMDLKR', 'MVAGINILANAVK', 'AVIATIEELK', 'VQIEEVTSDYDREK', 'AMEQPLR', 'EIVANAGDEASVVVNK', 'GYLSPYFINNPDK', 'TSDIAGDGTTTATVLAQSIVR', 'EGVITVEDGK', 'AAVEEGIVPGGGVALLR', 'VGAATEVEMK'}	20	['YVAAGMNPMDLK', 'ENTIIIDGAGEAER', 'VGAATEVEMKEK', 'EIAQVGSISANSDADIGDIIAR', 'ATLEDLGQAK', 'AVIATIEELKK', 'VQIEEVTSDYDR', 'SLNNELDVVEGMQFDR', 'YVAAGMNPMDLKR', 'MVAGINILANAVK', 'AVIATIEELK', 'VQIEEVTSDYDREK', 'AMEQPLR', 'EIVANAGDEASVVVNK', 'GYLSPYFINNPDK', 'TSDIAGDGTTTATVLAQSIVR', 'EGVITVEDGK', 'AAVEEGIVPGGGVALLR', 'VGAATEVEMK']	19	TP46_03_Genus_based_min5_TEST.tsv	3.02568e+09	0.619184			0.380816
0	Pseudomonas	['AAVEEGVVPGGGVALVR', 'AIAQVGTISANSDNSIGEIIAEAMEK', 'ALAAIIDLK', 'ANDAAGDGTTTATVLAQAIVNEGLK', 'APGFGDR', 'AQIEETSSDYDR', 'AQIEETSSDYDREK', 'ATAAVVAELK', 'AVAAGMNPMDLK', 'AVAAGMNPMDLKR', 'AVESPLR', 'DAFENMGAQLVK', 'EGVITVEEGSGLENELSVVEGMQFDR', 'EIELKDAFENMGAQLVK', 'ELLPVLEAVAK', 'ENTTIIDGAGADTEIEAR', 'GDNEDQNVGIALLR', 'LAGGVAVIK', 'MLVGVNVLADAVK', 'QITANAGDEPSVVADK', 'QITANAGDEPSVVADKVK', 'SFGAPTI…	2.1428e+09	1.86042e+09	9.63438e+06	458780	0	0	0	0							24	['AAVEEGVVPGGGVALVR', 'AIAQVGTISANSDNSIGEIIAEAMEK', 'ALAAIIDLK', 'ANDAAGDGTTTATVLAQAIVNEGLK', 'AQIEETSSDYDR', 'AQIEETSSDYDREK', 'ATAAVVAELK', 'AVAAGMNPMDLK', 'AVAAGMNPMDLKR', 'AVESPLR', 'DAFENMGAQLVK', 'EGVITVEEGSGLENELSVVEGMQFDR', 'EIELKDAFENMGAQLVK', 'ELLPVLEAVAK', 'ENTTIIDGAGADTEIEAR', 'GDNEDQNVGIALLR', 'MLVGVNVLADAVK', 'QITANAGDEPSVVADK', 'QITANAGDEPSVVADKVK', 'SFGAPTITK', 'VGAGTEVEMK']	21	{'VEDALHATR'}	1	[]	0	TP46_03_Genus_based_min5_TEST.tsv	1.86088e+09
																											t-test		to
																													t1	t2	t3	t4	t5
																											from	t1	x	0.0949425	0.0161457	0.00756761	0.00671062
																												t2	x	x	0.447734	0.989357	0.496531
																												t3	x	x	x	0.247828	0.803118
																												t4	x	x	x	x	0.170997
