# Supplementary material for: Revealing taxonomy, activity, and substrate assimilation in mixed bacterial communities by GroEL-proteotyping-based stable isotope probing
Source: iScience. 2024 Oct 28;27(12):111249. doi: 10.1016/j.isci.2024.111249 (PMC11700628; doi:10.1016/j.isci.2024.111249)
Supplement: Table S5. Detailed information on individual peptides identified by GroEL-based stable isotope probing of an in vitro model of the human gut cultivated with a fiber-rich or protein-rich medium in the presence of unlabeled H2O (S5A), 2H2O (S5B), or H218O (S5C), related to Figure 3 [file mmc4.xlsx]

## Sheet: S5A
Sample	Peptide Sequence	Feature	Quality Report Spectrum	Quality report scores	Sample Name	Protein Accessions	Description	Unique	#Ambiguity members	Score	RT	Exp. m/z	Theo. m/z	Charge	TIC fraction	#non-natural weights	Peak intensities	Group	Global Peptide LR	RIA 1	LR of RIA 1	INT 1	Cor. 1	RIA 2	LR of RIA 2	INT 2	Cor. 2	RIA 3	LR of RIA 3	INT 3	Cor. 3	RIA 4	LR of RIA 4	INT 4	Cor. 4	RIA 5	LR of RIA 5	INT 5	Cor. 5	RIA 6	LR of RIA 6	INT 6	Cor. 6	RIA 7	LR of RIA 7	INT 7	Cor. 7	RIA 8	LR of RIA 8
2017-02-07_RS_Robo_1.mzML	AADSVVEELKK	id			in_mzML/2017-02-07_RS_Robo_1_mzML.mzML		none	0	0	0	36.89	396.887	396.887	3	0.922589	0	113254856 44508132 0 0 0 0 0 0 0 0 0 0 0 0 0 0 0 6464817 3953243 0 0 0 0 0 0 0 0 0 0 0 0 0 0 0 0 0 0 0 0 0 0 0 0 0 0 0 0 0 0 0 0 0 0 0 0 0	0	0.0619455	0.5	1	1.72995e+08	1
2017-02-07_RS_Robo_1.mzML	AAIEEGILPGGGVAYLR	feature			in_mzML/2017-02-07_RS_Robo_1_mzML.mzML		none	0	0	0	80.44	562.646	562.646	3	1	0	7839181 7242306 3593089 1000287 0 0 0 0 0 0 0 0 0 0 0 0 0 0 0 0 0 0 0 0 0 0 0 0 0 0 0 0 0 0 0 0 0 0 0 0 0 0 0 0 0 0 0 0 0 0 0 0 0 0 0 0 0 0 0 0 0 0 0 0 0 0 0 0 0 0 0 0 0 0 0 0 0 0 0 0 0	0	0	1.2	1	2.09901e+07	1
2017-02-07_RS_Robo_1.mzML	AAIEEGILPGGGVAYLR	feature			in_mzML/2017-02-07_RS_Robo_1_mzML.mzML		none	0	0	0	80.37	843.466	843.465	2	1	0	69076768 64154152 30466304 10693798 2852859 405590 0 0 0 0 0 0 0 0 0 0 0 0 0 0 0 0 0 0 0 0 0 0 0 0 0 0 0 0 0 0 0 0 0 0 0 0 0 0 0 0 0 0 0 0 0 0 0 0 0 0 0 0 0 0 0 0 0 0 0 0 0 0 0 0 0 0 0 0 0 0 0 0 0 0 0	0	0.018342	1.2	1	1.8543e+08	1
2017-02-07_RS_Robo_1.mzML	AAIEEGIVPGGGVAYIR	feature			in_mzML/2017-02-07_RS_Robo_1_mzML.mzML		none	0	0	0	75.1	836.458	836.457	2	1	0	28785990 24888292 12141651 4435352 1176061 0 0 0 0 0 0 0 0 0 0 0 0 0 0 0 0 0 0 0 0 0 0 0 0 0 0 0 0 0 0 0 0 0 0 0 0 0 0 0 0 0 0 0 0 0 0 0 0 0 0 0 0 0 0 0 0 0 0 0 0 0 0 0 0 0 0 0 0 0 0 0 0 0 0 0	0	0.0164651	1.1	1	7.42418e+07	1
2017-02-07_RS_Robo_1.mzML	AALEAGVDQLADTVR	feature			in_mzML/2017-02-07_RS_Robo_1_mzML.mzML		none	0	0	0	72.77	764.902	764.902	2	1	0	2995104 1993349 0 0 0 0 0 0 0 0 0 0 0 0 0 0 0 0 0 0 0 0 0 0 0 0 0 0 0 0 0 0 0 0 0 0 0 0 0 0 0 0 0 0 0 0 0 0 0 0 0 0 0 0 0 0 0 0 0 0 0 0 0 0 0 0 0 0 0	0	0	0.9	1	5.693e+06	1
2017-02-07_RS_Robo_1.mzML	AALESGVDQLADTVR	id			in_mzML/2017-02-07_RS_Robo_1_mzML.mzML		none	0	0	0	69.66	772.899	772.899	2	1	0	11790322 9214373 4415242 0 0 0 0 0 0 0 0 0 0 0 0 0 0 0 0 0 0 0 0 0 0 0 0 0 0 0 0 0 0 0 0 0 0 0 0 0 0 0 0 0 0 0 0 0 0 0 0 0 0 0 0 0 0 0 0 0 0 0 0 0 0 0 0 0 0	0	0	1.1	1	2.79447e+07	1
2017-02-07_RS_Robo_1.mzML	AALESGVNQLADTVR	feature			in_mzML/2017-02-07_RS_Robo_1_mzML.mzML		none	0	0	0	65.46	772.406	772.407	2	1	0	20413642 17078288 6475410 2334630 0 0 0 0 0 0 0 0 0 0 0 0 0 0 0 0 0 0 0 0 0 0 0 0 0 0 0 0 0 0 0 0 0 0 0 0 0 0 0 0 0 0 0 0 0 0 0 0 0 0 0 0 0 0 0 0 0 0 0 0 0 0 0 0 0	0	0	1.2	1	4.97607e+07	1
2017-02-07_RS_Robo_1.mzML	AAVEEGIIAGGGSAYIHAAK	feature			in_mzML/2017-02-07_RS_Robo_1_mzML.mzML		none	0	0	0	58.4	629	628.999	3	1	0	10916705 11953819 7200727 3134925 0 0 0 0 0 0 0 0 0 0 0 0 0 0 0 0 0 0 0 0 0 0 0 0 0 0 0 0 0 0 0 0 0 0 0 0 0 0 0 0 0 0 0 0 0 0 0 0 0 0 0 0 0 0 0 0 0 0 0 0 0 0 0 0 0 0 0 0 0 0 0 0 0 0 0 0 0 0 0 0 0 0 0 0	0	0	1.4	1	34474686	1
2017-02-07_RS_Robo_1.mzML	AAVEEGIIAGGGSAYIHAC(Carbamidomethyl)K	feature			in_mzML/2017-02-07_RS_Robo_1_mzML.mzML		none	0	0	0	58	658.664	658.663	3	1	0	9016859 8631074 4617031 1636549 0 0 0 0 0 0 0 0 0 0 0 0 0 0 0 0 0 0 0 0 0 0 0 0 0 0 0 0 0 0 0 0 0 0 0 0 0 0 0 0 0 0 0 0 0 0 0 0 0 0 0 0 0 0 0 0 0 0 0 0 0 0 0 0 0 0 0 0 0 0 0 0 0 0 0 0 0 0 0 0 0 0 0 0	0	0	1.1	1	2.58552e+07	1
2017-02-07_RS_Robo_1.mzML	AAVEEGIIAGGGSAYIHAC(Carbamidomethyl)KDVAK	feature			in_mzML/2017-02-07_RS_Robo_1_mzML.mzML		none	0	0	0	57.21	796.405	796.406	3	1	0	1969042 3029008 2071842 0 0 0 0 0 0 0 0 0 0 0 0 0 0 0 0 0 0 0 0 0 0 0 0 0 0 0 0 0 0 0 0 0 0 0 0 0 0 0 0 0 0 0 0 0 0 0 0 0 0 0 0 0 0 0 0 0 0 0 0 0 0 0 0 0 0 0 0 0 0 0 0 0 0 0 0 0 0 0 0 0 0 0 0 0 0 0 0 0 0 0 0 0 0 0 0 0 0 0 0 0 0 0	0	0	1.2	1	8089116	1
2017-02-07_RS_Robo_1.mzML	AAVEEGIIAGGGSAYIHASK	feature			in_mzML/2017-02-07_RS_Robo_1_mzML.mzML		none	0	0	0	56.96	950.993	950.992	2	1	0	2133039 2221420 1318437 0 0 0 0 0 0 0 0 0 0 0 0 0 0 0 0 0 0 0 0 0 0 0 0 0 0 0 0 0 0 0 0 0 0 0 0 0 0 0 0 0 0 0 0 0 0 0 0 0 0 0 0 0 0 0 0 0 0 0 0 0 0 0 0 0 0 0 0 0 0 0 0 0 0 0 0 0 0 0 0 0 0 0 0 0	0	0	1.2	1	6.28301e+06	1
2017-02-07_RS_Robo_1.mzML	AAVEEGIIAGGGSAYIHASK	feature			in_mzML/2017-02-07_RS_Robo_1_mzML.mzML		none	0	0	0	57	634.331	634.33	3	1	0	13685383 11607993 5991764 2207944 0 0 0 0 0 0 0 0 0 0 0 0 0 0 0 0 0 0 0 0 0 0 0 0 0 0 0 0 0 0 0 0 0 0 0 0 0 0 0 0 0 0 0 0 0 0 0 0 0 0 0 0 0 0 0 0 0 0 0 0 0 0 0 0 0 0 0 0 0 0 0 0 0 0 0 0 0 0 0 0 0 0 0 0	0	0	0.9	1	3.53592e+07	1
2017-02-07_RS_Robo_1.mzML	AAVEEGIVAGGGTALIDAIPAVK	feature			in_mzML/2017-02-07_RS_Robo_1_mzML.mzML		none	0	0	0	96.3	708.064	708.063	3	1	0	1351003 1625489 854692 0 0 0 0 0 0 0 0 0 0 0 0 0 0 0 0 0 0 0 0 0 0 0 0 0 0 0 0 0 0 0 0 0 0 0 0 0 0 0 0 0 0 0 0 0 0 0 0 0 0 0 0 0 0 0 0 0 0 0 0 0 0 0 0 0 0 0 0 0 0 0 0 0 0 0 0 0 0 0 0 0 0 0 0 0 0 0 0 0 0 0 0 0 0 0 0	0	0	1.2	1	4.3151e+06	1
2017-02-07_RS_Robo_1.mzML	AAVEEGIVPGGGIALVR	feature			in_mzML/2017-02-07_RS_Robo_1_mzML.mzML		none	0	0	0	76.56	804.46	804.459	2	1	0	81508408 69727544 32275084 11135566 2655866 450992 0 0 0 0 0 0 0 0 0 0 0 0 0 0 0 0 0 0 0 0 0 0 0 0 0 0 0 0 0 0 0 0 0 0 0 0 0 0 0 0 0 0 0 0 0 0 0 0 0 0 0 0 0 0 0 0 0 0 0 0 0 0 0 0 0 0 0 0 0 0	0	0.0157108	0.6	1	206679701	1
2017-02-07_RS_Robo_1.mzML	AAVEEGIVPGGGTAPLK	feature			in_mzML/2017-02-07_RS_Robo_1_mzML.mzML		none	0	0	0	57.56	783.432	783.43	2	1	0	2928020 1825817 1810422 0 0 0 0 0 0 0 0 0 0 0 0 0 0 0 0 0 0 0 0 0 0 0 0 0 0 0 0 0 0 0 0 0 0 0 0 0 0 0 0 0 0 0 0 0 0 0 0 0 0 0 0 0 0 0 0 0 0 0 0 0 0 0 0 0 0 0 0 0 0 0	0	0	0.4	1	6.86899e+06	1
2017-02-07_RS_Robo_1.mzML	AAVEEGIVPGGGVAYIR	feature			in_mzML/2017-02-07_RS_Robo_1_mzML.mzML		none	0	0	0	70.84	829.45	829.449	2	1	0	38961276 34477924 21313284 7062996 0 0 0 0 0 0 0 0 0 0 0 0 0 0 0 0 0 0 0 0 0 0 0 0 0 0 0 0 0 0 0 0 0 0 0 0 0 0 0 0 0 0 0 0 0 0 0 0 0 0 0 0 0 0 0 0 0 0 0 0 0 0 0 0 0 0 0 0 0 0 0 0 0 0 0	0	0	1.1	1	1.05773e+08	1
2017-02-07_RS_Robo_1.mzML	AAVEEGVIAGGGSAYIHAMK	feature			in_mzML/2017-02-07_RS_Robo_1_mzML.mzML		none	0	0	0	61.43	644.328	644.328	3	1	0	2356970 2685469 2217707 0 0 0 0 0 0 0 0 0 0 0 0 0 0 0 0 0 0 0 0 0 0 0 0 0 0 0 0 0 0 0 0 0 0 0 0 0 0 0 0 0 0 0 0 0 0 0 0 0 0 0 0 0 0 0 0 0 0 0 0 0 0 0 0 0 0 0 0 0 0 0 0 0 0 0 0 0 0 0 0 0 0 0 0 0 0	0	0	1.4	1	8.06798e+06	1
2017-02-07_RS_Robo_1.mzML	ADFGYNAR	feature			in_mzML/2017-02-07_RS_Robo_1_mzML.mzML		none	0	0	0.00983607	32.22	457.212	457.212	2	1	0	37135560 15260592 4150179 1562079 0 0 0 0 0 0 0 0 0 0 0 0 0 0 0 0 0 0 0 0 0 0 0 0 0 0 0 0 0 0 0 0 0 0 0 0 0 0 0 0 0	0	0	0.6	1	6.11335e+07	1
2017-02-07_RS_Robo_1.mzML	AGIEEGIVPGGGVALLR	feature			in_mzML/2017-02-07_RS_Robo_1_mzML.mzML		none	0	0	0	76.59	536.642	536.642	3	1	0	9256338 7678473 3597175 1197316 0 0 0 0 0 0 0 0 0 0 0 0 0 0 0 0 0 0 0 0 0 0 0 0 0 0 0 0 0 0 0 0 0 0 0 0 0 0 0 0 0 0 0 0 0 0 0 0 0 0 0 0 0 0 0 0 0 0 0 0 0 0 0 0 0 0 0 0 0 0 0 0	0	0	0.6	1	2.3025e+07	1
2017-02-07_RS_Robo_1.mzML	AIAQVGTISANSDETVGK	feature			in_mzML/2017-02-07_RS_Robo_1_mzML.mzML		none	0	0	0	50.23	880.955	880.955	2	1	0	6064475 5160953 2262639 0 0 0 0 0 0 0 0 0 0 0 0 0 0 0 0 0 0 0 0 0 0 0 0 0 0 0 0 0 0 0 0 0 0 0 0 0 0 0 0 0 0 0 0 0 0 0 0 0 0 0 0 0 0 0 0 0 0 0 0 0 0 0 0 0 0 0 0 0 0 0 0 0 0 0	0	0	1.1	1	1.5004e+07	1
2017-02-07_RS_Robo_1.mzML	AIDSIEGMKGDNADETTGIGIIK	feature			in_mzML/2017-02-07_RS_Robo_1_mzML.mzML		none	0	0	0	71.18	783.395	783.393	3	0.7738	0	13714429 16369188 11664143 3337637 2040846 0 0 0 0 0 0 0 0 0 0 0 0 0 0 0 0 0 0 0 0 0 0 0 0 0 0 0 0 0 0 0 0 0 0 0 0 0 0 0 0 0 0 3506419 3393815 3450845 0 0 0 0 0 0 0 0 0 0 0 0 0 0 0 0 0 0 0 0 0 0 0 0 0 0 0 0 0 0 0 0 0 0 0 0 0 0 0 0 0 0 0 0 0 0 0 0 0 0 0 0 0	0	0.215597	1.2	1	4.93539e+07	1
2017-02-07_RS_Robo_1.mzML	AIDSIEGMKGDNADETTGIGIIK	feature			in_mzML/2017-02-07_RS_Robo_1_mzML.mzML		none	0	0	0	71.14	1174.59	1174.59	2	1	0	2183996 3366647 2580529 0 0 0 0 0 0 0 0 0 0 0 0 0 0 0 0 0 0 0 0 0 0 0 0 0 0 0 0 0 0 0 0 0 0 0 0 0 0 0 0 0 0 0 0 0 0 0 0 0 0 0 0 0 0 0 0 0 0 0 0 0 0 0 0 0 0 0 0 0 0 0 0 0 0 0 0 0 0 0 0 0 0 0 0 0 0 0 0 0 0 0 0 0 0 0 0 0 0 0 0	0	0	1.3	1	9.20564e+06	1
2017-02-07_RS_Robo_1.mzML	AIDSIEGMKGDNADETTGIGIIKR	feature			in_mzML/2017-02-07_RS_Robo_1_mzML.mzML		none	0	0	0	62.75	835.43	835.427	3	1	0	5326878 7791663 5551169 2643336 0 0 0 0 0 0 0 0 0 0 0 0 0 0 0 0 0 0 0 0 0 0 0 0 0 0 0 0 0 0 0 0 0 0 0 0 0 0 0 0 0 0 0 0 0 0 0 0 0 0 0 0 0 0 0 0 0 0 0 0 0 0 0 0 0 0 0 0 0 0 0 0 0 0 0 0 0 0 0 0 0 0 0 0 0 0 0 0 0 0 0 0 0 0 0 0 0 0 0 0 0 0 0 0 0	0	0	1.2	1	2.27658e+07	1
2017-02-07_RS_Robo_1.mzML	AIDTLKLEGDEATGAQIVYR	id			in_mzML/2017-02-07_RS_Robo_1_mzML.mzML		none	0	0	0	69.53	721.715	721.715	3	1	0	10642456 11575208 6983627 2641921 0 0 0 0 0 0 0 0 0 0 0 0 0 0 0 0 0 0 0 0 0 0 0 0 0 0 0 0 0 0 0 0 0 0 0 0 0 0 0 0 0 0 0 0 0 0 0 0 0 0 0 0 0 0 0 0 0 0 0 0 0 0 0 0 0 0 0 0 0 0 0 0 0 0 0 0 0 0 0 0 0 0 0 0 0 0 0 0 0 0 0 0 0 0 0	0	0	1.2	1	3.35992e+07	1
2017-02-07_RS_Robo_1.mzML	AIEEPLREIVANAGK	id			in_mzML/2017-02-07_RS_Robo_1_mzML.mzML		none	0	0	0	66.82	537.302	537.302	3	1	0	38245424 34322748 15924131 6130621 750046 0 0 0 0 0 0 0 0 0 0 0 0 0 0 0 0 0 0 0 0 0 0 0 0 0 0 0 0 0 0 0 0 0 0 0 0 0 0 0 0 0 0 0 0 0 0 0 0 0 0 0 0 0 0 0 0 0 0 0 0 0 0 0 0 0 0 0 0 0 0	0	0.00786435	1.2	1	1.00189e+08	1
2017-02-07_RS_Robo_1.mzML	AIEEPLREIVANAGK	feature			in_mzML/2017-02-07_RS_Robo_1_mzML.mzML		none	0	0	0	67.51	537.301	537.302	3	1	0	29213172 25478694 11647782 3262927 675010 0 0 0 0 0 0 0 0 0 0 0 0 0 0 0 0 0 0 0 0 0 0 0 0 0 0 0 0 0 0 0 0 0 0 0 0 0 0 0 0 0 0 0 0 0 0 0 0 0 0 0 0 0 0 0 0 0 0 0 0 0 0 0 0 0 0 0 0 0 0	0	0.00960492	1.2	1	7.46016e+07	1
2017-02-07_RS_Robo_1.mzML	AKEIIFNIDAR	feature			in_mzML/2017-02-07_RS_Robo_1_mzML.mzML		none	0	0	0	56.88	645.365	645.364	2	1	0	22997220 15776779 5586798 1354636 0 0 0 0 0 0 0 0 0 0 0 0 0 0 0 0 0 0 0 0 0 0 0 0 0 0 0 0 0 0 0 0 0 0 0 0 0 0 0 0 0 0 0 0 0 0 0 0 0 0 0 0 0 0 0 0 0 0 0	0	0	0.6	1	4.91212e+07	1
2017-02-07_RS_Robo_1.mzML	AKEILFNIDAR	feature			in_mzML/2017-02-07_RS_Robo_1_mzML.mzML		none	0	0	0	56.62	430.578	430.579	3	1	0	29986818 20857436 7440794 1949179 235115 0 0 0 0 0 0 0 0 0 0 0 0 0 0 0 0 0 0 0 0 0 0 0 0 0 0 0 0 0 0 0 0 0 0 0 0 0 0 0 0 0 0 0 0 0 0 0 0 0 0 0 0 0 0 0 0 0 0	0	0.00388817	0.6	1	6.4647e+07	1
2017-02-07_RS_Robo_1.mzML	ALDALEGFKGDNVDETTGIDIIKR	feature			in_mzML/2017-02-07_RS_Robo_1_mzML.mzML		none	0	0	0	79.76	648.34	648.339	4	1	0	3049603 6694334 3940977 1891090 1302994 0 0 0 0 0 0 0 0 0 0 0 0 0 0 0 0 0 0 0 0 0 0 0 0 0 0 0 0 0 0 0 0 0 0 0 0 0 0 0 0 0 0 0 0 0 0 0 0 0 0 0 0 0 0 0 0 0 0 0 0 0 0 0 0 0 0 0 0 0 0 0 0 0 0 0 0 0 0 0 0 0 0 0 0 0 0 0 0 0 0 0 0 0 0 0 0 0 0 0 0 0 0 0 0 0 0 0 0 0 0 0 0	0	0.0771962	1.2	1	1.80407e+07	1
2017-02-07_RS_Robo_1.mzML	ALEESNYELEGK	feature			in_mzML/2017-02-07_RS_Robo_1_mzML.mzML		none	0	0	0	43.36	691.328	691.328	2	1	0	11089702 8643665 2838762 0 0 0 0 0 0 0 0 0 0 0 0 0 0 0 0 0 0 0 0 0 0 0 0 0 0 0 0 0 0 0 0 0 0 0 0 0 0 0 0 0 0 0 0 0 0 0 0 0 0 0 0 0 0 0 0 0 0 0 0 0	0	0	1.2	1	2.51543e+07	1
2017-02-07_RS_Robo_1.mzML	ALESGVNQLADTVR	feature			in_mzML/2017-02-07_RS_Robo_1_mzML.mzML		none	0	0	0	60.59	736.89	736.889	2	1	0	9688944 6174564 2118534 685244 0 0 0 0 0 0 0 0 0 0 0 0 0 0 0 0 0 0 0 0 0 0 0 0 0 0 0 0 0 0 0 0 0 0 0 0 0 0 0 0 0 0 0 0 0 0 0 0 0 0 0 0 0 0 0 0 0 0 0 0 0 0	0	0	0.5	1	1.99929e+07	1
2017-02-07_RS_Robo_1.mzML	ALNEINQFYQK	feature			in_mzML/2017-02-07_RS_Robo_1_mzML.mzML		none	0	0	0	57.33	684.352	684.351	2	1	0	17769344 13000574 3201914 0 0 0 0 0 0 0 0 0 0 0 0 0 0 0 0 0 0 0 0 0 0 0 0 0 0 0 0 0 0 0 0 0 0 0 0 0 0 0 0 0 0 0 0 0 0 0 0 0 0 0 0 0 0 0 0 0 0 0 0 0 0 0 0	0	0	0.7	1	3.79184e+07	1
2017-02-07_RS_Robo_1.mzML	ALNEINQFYQK	feature			in_mzML/2017-02-07_RS_Robo_1_mzML.mzML		none	0	0	0	59.1	684.352	684.351	2	1	0	155096640 110904864 45407160 12406842 2449818 0 0 0 0 0 0 0 0 0 0 0 0 0 0 0 0 0 0 0 0 0 0 0 0 0 0 0 0 0 0 0 0 0 0 0 0 0 0 0 0 0 0 0 0 0 0 0 0 0 0 0 0 0 0 0 0 0 0 0 0 0 0	0	0.00750867	0.6	1	3.45505e+08	1
2017-02-07_RS_Robo_1.mzML	AM(Oxidation)KPWIQPK	feature			in_mzML/2017-02-07_RS_Robo_1_mzML.mzML		none	0	0	0	26.01	557.808	557.808	2	1	0	61033888 36682436 10601566 0 0 0 0 0 0 0 0 0 0 0 0 0 0 0 0 0 0 0 0 0 0 0 0 0 0 0 0 0 0 0 0 0 0 0 0 0 0 0 0 0 0 0 0 0 0 0 0 0 0 0 0 0 0	0	0	1	1	1.2004e+08	1
2017-02-07_RS_Robo_1.mzML	AMKPWIQPK	feature			in_mzML/2017-02-07_RS_Robo_1_mzML.mzML		none	0	0	0	35.72	366.876	366.876	3	1	0	578244608 369119744 115636384 21904134 0 0 0 0 0 0 0 0 0 0 0 0 0 0 0 0 0 0 0 0 0 0 0 0 0 0 0 0 0 0 0 0 0 0 0 0 0 0 0 0 0 0 0 0 0 0 0 0 0 0 0 0 0	0	0	1	1	1.18682e+09	1
2017-02-07_RS_Robo_1.mzML	AMKPWIQPK	feature			in_mzML/2017-02-07_RS_Robo_1_mzML.mzML		none	0	0	0	35.39	549.81	549.81	2	1	0	186711296 113827688 34223684 7842835 0 0 0 0 0 0 0 0 0 0 0 0 0 0 0 0 0 0 0 0 0 0 0 0 0 0 0 0 0 0 0 0 0 0 0 0 0 0 0 0 0 0 0 0 0 0 0 0 0 0 0 0 0	0	0	0.9	1	3.73509e+08	1
2017-02-07_RS_Robo_1.mzML	AMKPWIQPK	feature			in_mzML/2017-02-07_RS_Robo_1_mzML.mzML		none	0	0	0	34.5	366.877	366.876	3	1	0	25963010 3524836 4000726 0 0 0 0 0 0 0 0 0 0 0 0 0 0 0 0 0 0 0 0 0 0 0 0 0 0 0 0 0 0 0 0 0 0 0 0 0 0 0 0 0 0 0 0 0 0 0 0 0 0 0 0 0 0	0	0	0.3	1	3.39632e+07	1
2017-02-07_RS_Robo_1.mzML	AMMEDLAIITGGK	feature			in_mzML/2017-02-07_RS_Robo_1_mzML.mzML		none	0	0	0	86.38	675.343	675.344	2	1	0	4231447 2826304 0 0 0 0 0 0 0 0 0 0 0 0 0 0 0 0 0 0 0 0 0 0 0 0 0 0 0 0 0 0 0 0 0 0 0 0 0 0 0 0 0 0 0 0 0 0 0 0 0 0 0 0 0 0 0 0 0 0 0 0	0	0	-0.1	1	8160498	0.7
2017-02-07_RS_Robo_1.mzML	AQAETVGDNYDKIEQVATVSANNDPVIGK	feature			in_mzML/2017-02-07_RS_Robo_1_mzML.mzML		none	0	0	0	74.67	1016.17	1016.17	3	1	0	7768879 11896374 10241336 5888016 2501542 696638 0 0 0 0 0 0 0 0 0 0 0 0 0 0 0 0 0 0 0 0 0 0 0 0 0 0 0 0 0 0 0 0 0 0 0 0 0 0 0 0 0 0 0 0 0 0 0 0 0 0 0 0 0 0 0 0 0 0 0 0 0 0 0 0 0 0 0 0 0 0 0 0 0 0 0 0 0 0 0 0 0 0 0 0 0 0 0 0 0 0 0 0 0 0 0 0 0 0 0 0 0 0 0 0 0 0 0 0 0 0 0 0 0 0 0 0 0 0 0 0 0 0 0 0 0 0 0 0	0	0.0820198	1.1	1	4.09082e+07	1
2017-02-07_RS_Robo_1.mzML	AQVASISAADTEIGDLIAEAMTK	feature			in_mzML/2017-02-07_RS_Robo_1_mzML.mzML		none	0	0	0	110.22	1153.08	1153.08	2	1	0	1141992 1905043 1191857 910101 173444 0 0 0 0 0 0 0 0 0 0 0 0 0 0 0 0 0 0 0 0 0 0 0 0 0 0 0 0 0 0 0 0 0 0 0 0 0 0 0 0 0 0 0 0 0 0 0 0 0 0 0 0 0 0 0 0 0 0 0 0 0 0 0 0 0 0 0 0 0 0 0 0 0 0 0 0 0 0 0 0 0 0 0 0 0 0 0 0 0 0 0 0 0 0 0 0 0	0	0.0325872	1.4	1	5.67225e+06	1
2017-02-07_RS_Robo_1.mzML	AQVASISAADTEIGDLIAEAMTK	id			in_mzML/2017-02-07_RS_Robo_1_mzML.mzML		none	0	0	0	110.16	769.058	769.058	3	1	0	2457898 3227010 1933031 1064858 540534 0 0 0 0 0 0 0 0 0 0 0 0 0 0 0 0 0 0 0 0 0 0 0 0 0 0 0 0 0 0 0 0 0 0 0 0 0 0 0 0 0 0 0 0 0 0 0 0 0 0 0 0 0 0 0 0 0 0 0 0 0 0 0 0 0 0 0 0 0 0 0 0 0 0 0 0 0 0 0 0 0 0 0 0 0 0 0 0 0 0 0 0 0 0 0 0 0	0	0.0586051	1.2	1	9410189	1
2017-02-07_RS_Robo_1.mzML	ARVDDALHATR	feature			in_mzML/2017-02-07_RS_Robo_1_mzML.mzML		none	0	0	0	21.74	612.826	612.826	2	1	0	7659047 2302092 0 0 0 0 0 0 0 0 0 0 0 0 0 0 0 0 0 0 0 0 0 0 0 0 0 0 0 0 0 0 0 0 0 0 0 0 0 0 0 0 0 0 0 0 0 0 0 0 0 0 0 0 0	0	0	0.4	1	1.06629e+07	1
2017-02-07_RS_Robo_1.mzML	ATAALEGMK	feature			in_mzML/2017-02-07_RS_Robo_1_mzML.mzML		none	0	0	0.00343643	28.06	446.234	446.234	2	0.767782	0	46895460 18892190 5085192 0 0 0 0 0 0 0 0 0 0 0 0 0 0 0 0 0 0 0 0 0 0 11457893 5253192 0 0 0 0 0 0 0 0 0 0 0 0 0 0 0	0	0.190801	0.9	1	7.69805e+07	1
2017-02-07_RS_Robo_1.mzML	AVPYPQR	feature			in_mzML/2017-02-07_RS_Robo_1_mzML.mzML		none	0	0	0	24.96	415.73	415.73	2	1	0	3352282624 1533149696 391725600 72215632 0 0 0 0 0 0 0 0 0 0 0 0 0 0 0 0 0 0 0 0 0 0 0 0 0 0 0 0 0 0 0 0 0 0 0 0 0 0 0	0	0	0.7	1	5.71268e+09	1
2017-02-07_RS_Robo_1.mzML	DGTITVEEAK	feature			in_mzML/2017-02-07_RS_Robo_1_mzML.mzML		none	0	0	0.00680272	31.51	531.769	531.769	2	1	0	112060912 56998092 16987020 3290158 0 0 0 0 0 0 0 0 0 0 0 0 0 0 0 0 0 0 0 0 0 0 0 0 0 0 0 0 0 0 0 0 0 0 0 0 0 0 0 0 0 0 0 0 0	0	0	0.7	1	2.03382e+08	1
2017-02-07_RS_Robo_1.mzML	DIENQYETQITQIEHEVSSSGQEVQSSAK	feature			in_mzML/2017-02-07_RS_Robo_1_mzML.mzML		none	0	0	0	96.37	1088.84	1088.84	3	1	0	1680874 2964416 2711231 1627264 0 0 0 0 0 0 0 0 0 0 0 0 0 0 0 0 0 0 0 0 0 0 0 0 0 0 0 0 0 0 0 0 0 0 0 0 0 0 0 0 0 0 0 0 0 0 0 0 0 0 0 0 0 0 0 0 0 0 0 0 0 0 0 0 0 0 0 0 0 0 0 0 0 0 0 0 0 0 0 0 0 0 0 0 0 0 0 0 0 0 0 0 0 0 0 0 0 0 0 0 0 0 0 0 0 0 0 0 0 0 0 0 0 0 0 0 0 0 0 0 0 0 0 0 0 0 0 0 0 0 0 0 0 0 0 0	0	0	1	1	9.98333e+06	1
2017-02-07_RS_Robo_1.mzML	DLTDSTVLR	feature			in_mzML/2017-02-07_RS_Robo_1_mzML.mzML		none	0	0	0	51.9	510.272	510.272	2	1	0	42333160 25693060 0 0 0 0 0 0 0 0 0 0 0 0 0 0 0 0 0 0 0 0 0 0 0 0 0 0 0 0 0 0 0 0 0 0 0 0 0 0 0 0 0 0 0 0 0	0	0	0.9	1	7.70828e+07	1
2017-02-07_RS_Robo_1.mzML	DMPIQAFLLYQEPVLGPVR	feature			in_mzML/2017-02-07_RS_Robo_1_mzML.mzML		none	0	0	0	109.55	1093.59	1093.59	2	1	0	2063005 3268520 1347640 696276 0 0 0 0 0 0 0 0 0 0 0 0 0 0 0 0 0 0 0 0 0 0 0 0 0 0 0 0 0 0 0 0 0 0 0 0 0 0 0 0 0 0 0 0 0 0 0 0 0 0 0 0 0 0 0 0 0 0 0 0 0 0 0 0 0 0 0 0 0 0 0 0 0 0 0 0 0 0 0 0 0 0 0 0 0 0 0 0 0 0 0 0 0 0 0 0 0 0 0 0 0 0 0	0	0	1.2	1	8.05082e+06	1
2017-02-07_RS_Robo_1.mzML	DMPIQAFLLYQEPVLGPVR	feature			in_mzML/2017-02-07_RS_Robo_1_mzML.mzML		none	0	0	0	109.85	729.395	729.394	3	1	0	2753855 3325392 2241227 0 0 0 0 0 0 0 0 0 0 0 0 0 0 0 0 0 0 0 0 0 0 0 0 0 0 0 0 0 0 0 0 0 0 0 0 0 0 0 0 0 0 0 0 0 0 0 0 0 0 0 0 0 0 0 0 0 0 0 0 0 0 0 0 0 0 0 0 0 0 0 0 0 0 0 0 0 0 0 0 0 0 0 0 0 0 0 0 0 0 0 0 0 0 0 0 0 0 0 0 0 0 0 0	0	0	1.1	1	9.38293e+06	1
2017-02-07_RS_Robo_1.mzML	EDIAILTGGK	feature			in_mzML/2017-02-07_RS_Robo_1_mzML.mzML		none	0	0	0	56.51	508.785	508.785	2	1	0	52254284 30162618 9578926 0 0 0 0 0 0 0 0 0 0 0 0 0 0 0 0 0 0 0 0 0 0 0 0 0 0 0 0 0 0 0 0 0 0 0 0 0 0 0 0 0 0 0 0 0 0	0	0	0.8	1	1.00344e+08	1
2017-02-07_RS_Robo_1.mzML	EGIHAQQKEPMIGVNQELAYFYPELFR	id			in_mzML/2017-02-07_RS_Robo_1_mzML.mzML		none	0	0	0	100.2	802.654	802.654	4	1	0	4216444 12500911 7200661 0 0 0 0 0 0 0 0 0 0 0 0 0 0 0 0 0 0 0 0 0 0 0 0 0 0 0 0 0 0 0 0 0 0 0 0 0 0 0 0 0 0 0 0 0 0 0 0 0 0 0 0 0 0 0 0 0 0 0 0 0 0 0 0 0 0 0 0 0 0 0 0 0 0 0 0 0 0 0 0 0 0 0 0 0 0 0 0 0 0 0 0 0 0 0 0 0 0 0 0 0 0 0 0 0 0 0 0 0 0 0 0 0 0 0 0 0 0 0 0 0 0 0 0 0 0 0 0 0 0 0 0 0 0 0 0 0 0 0 0 0 0 0 0 0 0 0 0 0	0	0	0.9	1	28074326	1
2017-02-07_RS_Robo_1.mzML	EGKGDFGYNAR	feature			in_mzML/2017-02-07_RS_Robo_1_mzML.mzML		none	0	0	0	23	607.284	607.284	2	1.78378	1	9137594 5852936 1781600 11902328 7872397 0 0 0 0 0 0 0 0 0 0 0 0 0 0 0 0 0 0 0 0 0 0 0 0 0 0 0 0 0 0 0 0 0 0 0 0 0 0 0 0 0 0 0 0 0 0 0 0 0 0 0 0	0	0.215406	-0.2	1	4.00692e+07	1	7.5	0	3.14054e+07	0.6
2017-02-07_RS_Robo_1.mzML	EIELADAYQNTGAQLVK	feature			in_mzML/2017-02-07_RS_Robo_1_mzML.mzML		none	0	0	0	74.91	931.98	931.978	2	1	0	6892131 6144088 2928868 0 0 0 0 0 0 0 0 0 0 0 0 0 0 0 0 0 0 0 0 0 0 0 0 0 0 0 0 0 0 0 0 0 0 0 0 0 0 0 0 0 0 0 0 0 0 0 0 0 0 0 0 0 0 0 0 0 0 0 0 0 0 0 0 0 0 0 0 0 0 0 0 0 0 0 0 0 0 0 0 0 0 0	0	0	1	1	1.77427e+07	1
2017-02-07_RS_Robo_1.mzML	EILKDIAILTGANFYSK	feature			in_mzML/2017-02-07_RS_Robo_1_mzML.mzML		none	0	0	0	98.41	632.689	632.687	3	1	0	1011993 899135 0 0 0 0 0 0 0 0 0 0 0 0 0 0 0 0 0 0 0 0 0 0 0 0 0 0 0 0 0 0 0 0 0 0 0 0 0 0 0 0 0 0 0 0 0 0 0 0 0 0 0 0 0 0 0 0 0 0 0 0 0 0 0 0 0 0 0 0 0 0 0 0 0 0 0 0 0 0 0 0 0 0 0 0 0 0 0 0 0 0 0	0	0	0.9	1	2.23683e+06	0.9
2017-02-07_RS_Robo_1.mzML	ELLKEGVDALSNAVK	feature			in_mzML/2017-02-07_RS_Robo_1_mzML.mzML		none	0	0	0	73.38	793.444	793.443	2	1	0	7247575 6051975 2904020 0 0 0 0 0 0 0 0 0 0 0 0 0 0 0 0 0 0 0 0 0 0 0 0 0 0 0 0 0 0 0 0 0 0 0 0 0 0 0 0 0 0 0 0 0 0 0 0 0 0 0 0 0 0 0 0 0 0 0 0 0 0 0 0 0 0 0 0 0 0 0	0	0	1.1	1	1.78561e+07	1
2017-02-07_RS_Robo_1.mzML	ELMGVLEPVAQSGR	feature			in_mzML/2017-02-07_RS_Robo_1_mzML.mzML		none	0	0	0	71.07	743.391	743.39	2	1	0	16139420 13553006 0 0 0 0 0 0 0 0 0 0 0 0 0 0 0 0 0 0 0 0 0 0 0 0 0 0 0 0 0 0 0 0 0 0 0 0 0 0 0 0 0 0 0 0 0 0 0 0 0 0 0 0 0 0 0 0 0 0 0 0 0 0 0 0 0 0	0	0	1.2	1	3.48017e+07	0.9
2017-02-07_RS_Robo_1.mzML	ENTIIVDGEGDKEAIAAR	feature			in_mzML/2017-02-07_RS_Robo_1_mzML.mzML		none	0	0	0	50.61	634.326	634.325	3	1	0	8042409 6269296 2814824 0 0 0 0 0 0 0 0 0 0 0 0 0 0 0 0 0 0 0 0 0 0 0 0 0 0 0 0 0 0 0 0 0 0 0 0 0 0 0 0 0 0 0 0 0 0 0 0 0 0 0 0 0 0 0 0 0 0 0 0 0 0 0 0 0 0 0 0 0 0 0 0 0 0 0 0 0 0 0 0 0	0	0	0.9	1	18971681	1
2017-02-07_RS_Robo_1.mzML	ENTIIVDGMGDKDAISAR	feature			in_mzML/2017-02-07_RS_Robo_1_mzML.mzML		none	0	0	0	57.71	635.652	635.651	3	1	0	6306085 6151438 0 0 0 0 0 0 0 0 0 0 0 0 0 0 0 0 0 0 0 0 0 0 0 0 0 0 0 0 0 0 0 0 0 0 0 0 0 0 0 0 0 0 0 0 0 0 0 0 0 0 0 0 0 0 0 0 0 0 0 0 0 0 0 0 0 0 0 0 0 0 0 0 0 0 0 0 0 0 0 0 0	0	0	-0.1	1	1.47907e+07	0.5
2017-02-07_RS_Robo_1.mzML	ENTTLVDGAGK	id			in_mzML/2017-02-07_RS_Robo_1_mzML.mzML		none	0	0	0	24.57	552.78	552.78	2	1	0	5032568 1674000 0 0 0 0 0 0 0 0 0 0 0 0 0 0 0 0 0 0 0 0 0 0 0 0 0 0 0 0 0 0 0 0 0 0 0 0 0 0 0 0 0 0 0 0 0 0 0 0	0	0	0.5	1	7.27091e+06	1
2017-02-07_RS_Robo_1.mzML	ENTVIVDGEGSKDEIQAR	feature			in_mzML/2017-02-07_RS_Robo_1_mzML.mzML		none	0	0	0	41.77	653.993	653.992	3	1	0	28694410 28146816 15118300 5756855 0 0 0 0 0 0 0 0 0 0 0 0 0 0 0 0 0 0 0 0 0 0 0 0 0 0 0 0 0 0 0 0 0 0 0 0 0 0 0 0 0 0 0 0 0 0 0 0 0 0 0 0 0 0 0 0 0 0 0 0 0 0 0 0 0 0 0 0 0 0 0 0 0 0 0 0 0 0 0 0 0	0	0	1.2	1	8.24793e+07	1
2017-02-07_RS_Robo_1.mzML	ENTVIVDGEGSKDEIQAR	feature			in_mzML/2017-02-07_RS_Robo_1_mzML.mzML		none	0	0	0	41.71	980.485	980.485	2	1	0	7985085 7707208 3851764 1565600 0 0 0 0 0 0 0 0 0 0 0 0 0 0 0 0 0 0 0 0 0 0 0 0 0 0 0 0 0 0 0 0 0 0 0 0 0 0 0 0 0 0 0 0 0 0 0 0 0 0 0 0 0 0 0 0 0 0 0 0 0 0 0 0 0 0 0 0 0 0 0 0 0 0 0 0 0 0 0 0 0	0	0	1.2	1	2.24561e+07	1
2017-02-07_RS_Robo_1.mzML	ESTVIVDGEGNKEDIDAR	feature			in_mzML/2017-02-07_RS_Robo_1_mzML.mzML		none	0	0	0	40.85	649.649	649.648	3	1	0	16732778 16791136 0 0 0 0 0 0 0 0 0 0 0 0 0 0 0 0 0 0 0 0 0 0 0 0 0 0 0 0 0 0 0 0 0 0 0 0 0 0 0 0 0 0 0 0 0 0 0 0 0 0 0 0 0 0 0 0 0 0 0 0 0 0 0 0 0 0 0 0 0 0 0 0 0 0 0 0 0 0 0 0 0 0	0	0	1	1	3.97357e+07	0.9
2017-02-07_RS_Robo_1.mzML	ESTVIVDGEGNKEDIDAR	feature			in_mzML/2017-02-07_RS_Robo_1_mzML.mzML		none	0	0	0	40.82	973.97	973.969	2	1	0	4682341 4889055 2044391 707287 0 0 0 0 0 0 0 0 0 0 0 0 0 0 0 0 0 0 0 0 0 0 0 0 0 0 0 0 0 0 0 0 0 0 0 0 0 0 0 0 0 0 0 0 0 0 0 0 0 0 0 0 0 0 0 0 0 0 0 0 0 0 0 0 0 0 0 0 0 0 0 0 0 0 0 0 0 0 0 0	0	0	1.3	1	1.34247e+07	1
2017-02-07_RS_Robo_1.mzML	ETQLSDLGHAK	feature			in_mzML/2017-02-07_RS_Robo_1_mzML.mzML		none	0	0	0	28.41	599.807	599.807	2	1	0	6043138 2863646 1327996 0 0 0 0 0 0 0 0 0 0 0 0 0 0 0 0 0 0 0 0 0 0 0 0 0 0 0 0 0 0 0 0 0 0 0 0 0 0 0 0 0 0 0 0 0 0 0 0 0 0 0 0	0	0	0.6	1	10937963	1
2017-02-07_RS_Robo_1.mzML	ETTDSDYDREK	feature			in_mzML/2017-02-07_RS_Robo_1_mzML.mzML		none	0	0	0	12.3	453.529	453.528	3	1	0	1766879 1221075 0 0 0 0 0 0 0 0 0 0 0 0 0 0 0 0 0 0 0 0 0 0 0 0 0 0 0 0 0 0 0 0 0 0 0 0 0 0 0 0 0 0 0 0 0 0 0 0 0 0 0 0 0 0 0 0 0	0	0	1.2	1	3431698	1
2017-02-07_RS_Robo_1.mzML	ETTSDFDREK	feature			in_mzML/2017-02-07_RS_Robo_1_mzML.mzML		none	0	0	0	17.98	614.278	614.278	2	1	0	15262142 8027694 2776919 443925 0 0 0 0 0 0 0 0 0 0 0 0 0 0 0 0 0 0 0 0 0 0 0 0 0 0 0 0 0 0 0 0 0 0 0 0 0 0 0 0 0 0 0 0 0 0 0 0 0 0 0	0	0	0.6	1	28474815	1
2017-02-07_RS_Robo_1.mzML	EVAQVATVSANWDAEIGNIIAEAMDK	id			in_mzML/2017-02-07_RS_Robo_1_mzML.mzML		none	0	0	0	113.15	915.785	915.785	3	1	0	2416455 3733818 3159838 1922991 1645100 0 0 0 0 0 0 0 0 0 0 0 0 0 0 0 0 0 0 0 0 0 0 0 0 0 0 0 0 0 0 0 0 0 0 0 0 0 0 0 0 0 0 0 0 0 0 0 0 0 0 0 0 0 0 0 0 0 0 0 0 0 0 0 0 0 0 0 0 0 0 0 0 0 0 0 0 0 0 0 0 0 0 0 0 0 0 0 0 0 0 0 0 0 0 0 0 0 0 0 0 0 0 0 0 0 0 0 0 0 0 0 0 0 0 0 0 0 0	0	0.127743	1.2	1	13408458	1
2017-02-07_RS_Robo_1.mzML	EVAQVATVSANWDAEIGNIIAEAMDK	feature			in_mzML/2017-02-07_RS_Robo_1_mzML.mzML		none	0	0	0	113.13	1373.17	1373.17	2	1	0	293291 567528 372876 198252 0 0 0 0 0 0 0 0 0 0 0 0 0 0 0 0 0 0 0 0 0 0 0 0 0 0 0 0 0 0 0 0 0 0 0 0 0 0 0 0 0 0 0 0 0 0 0 0 0 0 0 0 0 0 0 0 0 0 0 0 0 0 0 0 0 0 0 0 0 0 0 0 0 0 0 0 0 0 0 0 0 0 0 0 0 0 0 0 0 0 0 0 0 0 0 0 0 0 0 0 0 0 0 0 0 0 0 0 0 0 0 0 0 0 0 0 0 0 0	0	0	1.1	1	1570023	1
2017-02-07_RS_Robo_1.mzML	EVAQVATVSANWDAEIGNIIAEAMDKVGK	id			in_mzML/2017-02-07_RS_Robo_1_mzML.mzML		none	0	0	0	111.68	1010.51	1010.51	3	1	0	2230455 3175400 3214507 2019062 918479 355722 0 0 0 0 0 0 0 0 0 0 0 0 0 0 0 0 0 0 0 0 0 0 0 0 0 0 0 0 0 0 0 0 0 0 0 0 0 0 0 0 0 0 0 0 0 0 0 0 0 0 0 0 0 0 0 0 0 0 0 0 0 0 0 0 0 0 0 0 0 0 0 0 0 0 0 0 0 0 0 0 0 0 0 0 0 0 0 0 0 0 0 0 0 0 0 0 0 0 0 0 0 0 0 0 0 0 0 0 0 0 0 0 0 0 0 0 0 0 0 0 0 0 0 0 0 0 0 0 0 0	0	0.106953	1.1	1	12461692	1
2017-02-07_RS_Robo_1.mzML	EVELADAYQNTGAQLVK	feature			in_mzML/2017-02-07_RS_Robo_1_mzML.mzML		none	0	0	0	69.95	924.971	924.971	2	1	0	6511437 6480045 2669772 0 0 0 0 0 0 0 0 0 0 0 0 0 0 0 0 0 0 0 0 0 0 0 0 0 0 0 0 0 0 0 0 0 0 0 0 0 0 0 0 0 0 0 0 0 0 0 0 0 0 0 0 0 0 0 0 0 0 0 0 0 0 0 0 0 0 0 0 0 0 0 0 0 0 0 0 0 0 0 0 0 0	0	0	1.2	1	1.76202e+07	1
2017-02-07_RS_Robo_1.mzML	FALPQYLK	feature			in_mzML/2017-02-07_RS_Robo_1_mzML.mzML		none	0	0	0	71.07	490.284	490.284	2	1	0	1054881792 604035584 188267200 37140932 6535037 0 0 0 0 0 0 0 0 0 0 0 0 0 0 0 0 0 0 0 0 0 0 0 0 0 0 0 0 0 0 0 0 0 0 0 0 0 0 0 0 0 0 0 0 0 0 0 0 0	0	0.00345612	0.7	1	2.01884e+09	1
2017-02-07_RS_Robo_1.mzML	FFVAPFPEVFGK	feature			in_mzML/2017-02-07_RS_Robo_1_mzML.mzML		none	0	0	0	102.29	692.87	692.869	2	1	0	255589872 215362656 97724824 30643816 6651147 1511005 0 0 0 0 0 0 0 0 0 0 0 0 0 0 0 0 0 0 0 0 0 0 0 0 0 0 0 0 0 0 0 0 0 0 0 0 0 0 0 0 0 0 0 0 0 0 0 0 0 0 0 0 0 0 0 0 0 0 0 0 0 0 0 0 0 0 0 0 0 0 0	0	0.013436	0.6	1	6.3283e+08	1
2017-02-07_RS_Robo_1.mzML	FFVAPFPEVFGKEK	feature			in_mzML/2017-02-07_RS_Robo_1_mzML.mzML		none	0	0	0	88.18	547.961	547.961	3	1	0	1539195 1666256 452123 0 0 0 0 0 0 0 0 0 0 0 0 0 0 0 0 0 0 0 0 0 0 0 0 0 0 0 0 0 0 0 0 0 0 0 0 0 0 0 0 0 0 0 0 0 0 0 0 0 0 0 0 0 0 0 0 0 0 0 0 0 0 0 0 0 0 0 0 0 0 0 0 0 0 0 0 0 0 0 0 0 0 0 0 0	0	0	1.4	1	4.16957e+06	1
2017-02-07_RS_Robo_1.mzML	FGAPLITNDGVTIAK	feature			in_mzML/2017-02-07_RS_Robo_1_mzML.mzML		none	0	0	0	74.33	758.923	758.922	2	1	0	24003288 19407034 8587766 2553133 0 0 0 0 0 0 0 0 0 0 0 0 0 0 0 0 0 0 0 0 0 0 0 0 0 0 0 0 0 0 0 0 0 0 0 0 0 0 0 0 0 0 0 0 0 0 0 0 0 0 0 0 0 0 0 0 0 0 0 0 0 0 0 0 0 0 0 0 0 0	0	0	0.6	1	5.8112e+07	1
2017-02-07_RS_Robo_1.mzML	FGSPLITK	feature			in_mzML/2017-02-07_RS_Robo_1_mzML.mzML		none	0	0	0.00343643	46.17	431.755	431.755	2	1	0	142259408 65766856 16022021 2247016 0 0 0 0 0 0 0 0 0 0 0 0 0 0 0 0 0 0 0 0 0 0 0 0 0 0 0 0 0 0 0 0 0 0 0 0 0 0 0 0 0 0	0	0	0.7	1	2.43043e+08	1
2017-02-07_RS_Robo_1.mzML	FLEQQNQVLQTK	feature			in_mzML/2017-02-07_RS_Robo_1_mzML.mzML		none	0	0	0	49.01	738.397	738.396	2	1	0	25653648 20664774 8568743 2753873 0 0 0 0 0 0 0 0 0 0 0 0 0 0 0 0 0 0 0 0 0 0 0 0 0 0 0 0 0 0 0 0 0 0 0 0 0 0 0 0 0 0 0 0 0 0 0 0 0 0 0 0 0 0 0 0 0 0 0 0 0 0 0 0 0 0	0	0	0.6	1	6.15256e+07	1
2017-02-07_RS_Robo_1.mzML	FSSSSGYGGGSSR	feature			in_mzML/2017-02-07_RS_Robo_1_mzML.mzML		none	0	0	0	20.82	618.269	618.268	2	1	0	5339213 3070855 1053409 0 0 0 0 0 0 0 0 0 0 0 0 0 0 0 0 0 0 0 0 0 0 0 0 0 0 0 0 0 0 0 0 0 0 0 0 0 0 0 0 0 0 0 0 0 0 0 0 0 0 0 0	0	0	0.7	1	1.03274e+07	1
2017-02-07_RS_Robo_1.mzML	GANEDQTTGIQIVK	feature			in_mzML/2017-02-07_RS_Robo_1_mzML.mzML		none	0	0	0	44.17	737.381	737.381	2	1	0	33867788 22083594 9968934 3467905 0 0 0 0 0 0 0 0 0 0 0 0 0 0 0 0 0 0 0 0 0 0 0 0 0 0 0 0 0 0 0 0 0 0 0 0 0 0 0 0 0 0 0 0 0 0 0 0 0 0 0 0 0 0 0 0 0 0 0 0 0 0	0	0	0.8	1	7.30948e+07	1
2017-02-07_RS_Robo_1.mzML	GANEDQTTGIQIVKR	feature			in_mzML/2017-02-07_RS_Robo_1_mzML.mzML		none	0	0	0	35.6	815.432	815.431	2	1	0	2612154 2913095 777578 0 0 0 0 0 0 0 0 0 0 0 0 0 0 0 0 0 0 0 0 0 0 0 0 0 0 0 0 0 0 0 0 0 0 0 0 0 0 0 0 0 0 0 0 0 0 0 0 0 0 0 0 0 0 0 0 0 0 0 0 0 0 0 0 0 0 0 0 0	0	0	1.4	1	7.23716e+06	1
2017-02-07_RS_Robo_1.mzML	GDNADETTGIGIIKR	feature			in_mzML/2017-02-07_RS_Robo_1_mzML.mzML		none	0	0	0	43.64	520.606	520.606	3	1	0	6355268 4521311 0 0 0 0 0 0 0 0 0 0 0 0 0 0 0 0 0 0 0 0 0 0 0 0 0 0 0 0 0 0 0 0 0 0 0 0 0 0 0 0 0 0 0 0 0 0 0 0 0 0 0 0 0 0 0 0 0 0 0 0 0 0 0 0 0 0 0	0	0	1	1	1.24826e+07	1
2017-02-07_RS_Robo_1.mzML	GGSGGSYGGGGSGGGYGGGSGSR	feature			in_mzML/2017-02-07_RS_Robo_1_mzML.mzML		none	0	0	0	20.26	896.368	896.367	2	1	0	5233475 4865182 1831430 0 0 0 0 0 0 0 0 0 0 0 0 0 0 0 0 0 0 0 0 0 0 0 0 0 0 0 0 0 0 0 0 0 0 0 0 0 0 0 0 0 0 0 0 0 0 0 0 0 0 0 0 0 0 0 0 0 0 0 0 0 0 0 0 0 0 0 0 0 0 0	0	0	1.2	1	1.34404e+07	1
2017-02-07_RS_Robo_1.mzML	GLKLEQATLEMLGTADKVTVSK	feature			in_mzML/2017-02-07_RS_Robo_1_mzML.mzML		none	0	0	0	82.91	583.826	583.825	4	1	0	5509796 5577165 3946822 1528229 0 0 0 0 0 0 0 0 0 0 0 0 0 0 0 0 0 0 0 0 0 0 0 0 0 0 0 0 0 0 0 0 0 0 0 0 0 0 0 0 0 0 0 0 0 0 0 0 0 0 0 0 0 0 0 0 0 0 0 0 0 0 0 0 0 0 0 0 0 0 0 0 0 0 0 0 0 0 0 0 0 0 0 0 0 0 0 0 0 0 0 0 0 0 0 0 0 0 0 0 0 0	0	0	1	1	1.7598e+07	1
2017-02-07_RS_Robo_1.mzML	GLKLEQATLEMLGTADKVTVSK	feature			in_mzML/2017-02-07_RS_Robo_1_mzML.mzML		none	0	0	0	82.84	778.097	778.098	3	1	0	9426049 12847207 7767452 3512642 0 0 0 0 0 0 0 0 0 0 0 0 0 0 0 0 0 0 0 0 0 0 0 0 0 0 0 0 0 0 0 0 0 0 0 0 0 0 0 0 0 0 0 0 0 0 0 0 0 0 0 0 0 0 0 0 0 0 0 0 0 0 0 0 0 0 0 0 0 0 0 0 0 0 0 0 0 0 0 0 0 0 0 0 0 0 0 0 0 0 0 0 0 0 0 0 0 0 0 0 0 0	0	0	1.2	1	35936341	1
2017-02-07_RS_Robo_1.mzML	GQAETVGDNYDKIEQVASVSANNDPVIGK	feature			in_mzML/2017-02-07_RS_Robo_1_mzML.mzML		none	0	0	0	74.48	1006.83	1006.83	3	1	0	2976704 4473207 3139177 2027895 1058910 0 0 0 0 0 0 0 0 0 0 0 0 0 0 0 0 0 0 0 0 0 0 0 0 0 0 0 0 0 0 0 0 0 0 0 0 0 0 0 0 0 0 0 0 0 0 0 0 0 0 0 0 0 0 0 0 0 0 0 0 0 0 0 0 0 0 0 0 0 0 0 0 0 0 0 0 0 0 0 0 0 0 0 0 0 0 0 0 0 0 0 0 0 0 0 0 0 0 0 0 0 0 0 0 0 0 0 0 0 0 0 0 0 0 0 0 0 0 0 0 0 0 0 0 0 0 0	0	0.0774289	1	1	1.42078e+07	1
2017-02-07_RS_Robo_1.mzML	GQLEETTSDFDKEK	feature			in_mzML/2017-02-07_RS_Robo_1_mzML.mzML		none	0	0	0	36.82	813.879	813.878	2	1	0	9431060 6662188 0 0 0 0 0 0 0 0 0 0 0 0 0 0 0 0 0 0 0 0 0 0 0 0 0 0 0 0 0 0 0 0 0 0 0 0 0 0 0 0 0 0 0 0 0 0 0 0 0 0 0 0 0 0 0 0 0 0 0 0 0 0 0 0 0 0 0 0 0 0 0	0	0	0.9	1	1.85182e+07	0.9
2017-02-07_RS_Robo_1.mzML	GSGGGSSGGSIGGR	feature			in_mzML/2017-02-07_RS_Robo_1_mzML.mzML		none	0	0	0	10.43	546.755	546.755	2	1	0	2477797 1175482 0 0 0 0 0 0 0 0 0 0 0 0 0 0 0 0 0 0 0 0 0 0 0 0 0 0 0 0 0 0 0 0 0 0 0 0 0 0 0 0 0 0 0	0	0	0.7	1	4052520	1
2017-02-07_RS_Robo_1.mzML	GSLGGGFSSGGFSGGSFSR	feature			in_mzML/2017-02-07_RS_Robo_1_mzML.mzML		none	0	0	0	67.26	854.39	854.39	2	1	0	3821472 2876391 0 0 0 0 0 0 0 0 0 0 0 0 0 0 0 0 0 0 0 0 0 0 0 0 0 0 0 0 0 0 0 0 0 0 0 0 0 0 0 0 0 0 0 0 0 0 0 0 0 0 0 0 0 0 0 0 0 0 0 0 0 0 0 0 0 0 0 0 0 0 0 0 0 0 0 0	0	0	0.9	1	7.72135e+06	0.9
2017-02-07_RS_Robo_1.mzML	GVNQLADTVK	feature			in_mzML/2017-02-07_RS_Robo_1_mzML.mzML		none	0	0	0	38	522.788	522.788	2	1	0	30855140 18558940 11889326 0 0 0 0 0 0 0 0 0 0 0 0 0 0 0 0 0 0 0 0 0 0 0 0 0 0 0 0 0 0 0 0 0 0 0 0 0 0 0 0 0 0 0 0 0 0	0	0	0.8	1	6.50709e+07	1
2017-02-07_RS_Robo_1.mzML	GYLSPYFINKPETGAVELESPFILLADKK	id			in_mzML/2017-02-07_RS_Robo_1_mzML.mzML		none	0	0	0	101.67	810.686	810.686	4	1	0	1797799 2972434 2802680 1719442 986459 0 0 0 0 0 0 0 0 0 0 0 0 0 0 0 0 0 0 0 0 0 0 0 0 0 0 0 0 0 0 0 0 0 0 0 0 0 0 0 0 0 0 0 0 0 0 0 0 0 0 0 0 0 0 0 0 0 0 0 0 0 0 0 0 0 0 0 0 0 0 0 0 0 0 0 0 0 0 0 0 0 0 0 0 0 0 0 0 0 0 0 0 0 0 0 0 0 0 0 0 0 0 0 0 0 0 0 0 0 0 0 0 0 0 0 0 0 0 0 0 0 0 0 0 0 0 0 0 0 0 0 0 0 0 0 0 0 0 0 0 0 0 0 0 0 0 0 0 0 0 0 0 0	0	0.0959701	1	1	1.09271e+07	1
2017-02-07_RS_Robo_1.mzML	GYLSPYFVTDAERMIAEYENMLILLTDKK	feature			in_mzML/2017-02-07_RS_Robo_1_mzML.mzML		none	0	0	0	99.38	856.687	856.686	4	1	0	3142595 3633668 2667688 0 0 0 0 0 0 0 0 0 0 0 0 0 0 0 0 0 0 0 0 0 0 0 0 0 0 0 0 0 0 0 0 0 0 0 0 0 0 0 0 0 0 0 0 0 0 0 0 0 0 0 0 0 0 0 0 0 0 0 0 0 0 0 0 0 0 0 0 0 0 0 0 0 0 0 0 0 0 0 0 0 0 0 0 0 0 0 0 0 0 0 0 0 0 0 0 0 0 0 0 0 0 0 0 0 0 0 0 0 0 0 0 0 0 0 0 0 0 0 0 0 0 0 0 0 0 0 0 0 0 0 0 0 0 0 0 0 0 0 0 0 0 0 0 0 0 0 0 0 0 0 0 0 0 0 0 0 0	0	0	0.6	1	1.0911e+07	1
2017-02-07_RS_Robo_1.mzML	GYLSPYFVTNAETMEAVLENPYILIHEK	feature			in_mzML/2017-02-07_RS_Robo_1_mzML.mzML		none	0	0	0	110.17	811.159	811.159	4	1	0	1001876 2051477 1522020 1284299 639934 0 0 0 0 0 0 0 0 0 0 0 0 0 0 0 0 0 0 0 0 0 0 0 0 0 0 0 0 0 0 0 0 0 0 0 0 0 0 0 0 0 0 0 0 0 0 0 0 0 0 0 0 0 0 0 0 0 0 0 0 0 0 0 0 0 0 0 0 0 0 0 0 0 0 0 0 0 0 0 0 0 0 0 0 0 0 0 0 0 0 0 0 0 0 0 0 0 0 0 0 0 0 0 0 0 0 0 0 0 0 0 0 0 0 0 0 0 0 0 0 0 0 0 0 0 0 0 0 0 0 0 0 0 0 0 0 0 0 0 0 0 0 0 0 0 0 0 0 0 0	0	0.0984573	1	1	6.97864e+06	1
2017-02-07_RS_Robo_1.mzML	GYVSAYMC(Carbamidomethyl)TDMDKMEANLENPYILITDKK	feature			in_mzML/2017-02-07_RS_Robo_1_mzML.mzML		none	0	0	0	98.92	1138.53	1138.53	3	1	0	534340 1011618 1376209 906279 0 0 0 0 0 0 0 0 0 0 0 0 0 0 0 0 0 0 0 0 0 0 0 0 0 0 0 0 0 0 0 0 0 0 0 0 0 0 0 0 0 0 0 0 0 0 0 0 0 0 0 0 0 0 0 0 0 0 0 0 0 0 0 0 0 0 0 0 0 0 0 0 0 0 0 0 0 0 0 0 0 0 0 0 0 0 0 0 0 0 0 0 0 0 0 0 0 0 0 0 0 0 0 0 0 0 0 0 0 0 0 0 0 0 0 0 0 0 0 0 0 0 0 0 0 0 0 0 0 0 0 0 0 0 0 0 0 0 0 0 0 0 0 0 0 0 0	0	0	1	1	4.4246e+06	1
2017-02-07_RS_Robo_1.mzML	HGVQELEIELQSQLSK	feature			in_mzML/2017-02-07_RS_Robo_1_mzML.mzML		none	0	0	0.00343643	79.42	613.326	613.327	3	1	0	2682135 2681684 0 0 0 0 0 0 0 0 0 0 0 0 0 0 0 0 0 0 0 0 0 0 0 0 0 0 0 0 0 0 0 0 0 0 0 0 0 0 0 0 0 0 0 0 0 0 0 0 0 0 0 0 0 0 0 0 0 0 0 0 0 0 0 0 0 0 0 0 0 0 0 0 0 0 0 0 0 0 0 0 0 0	0	0	1	1	6.34396e+06	0.9
2017-02-07_RS_Robo_1.mzML	HIQKEDVPSER	feature			in_mzML/2017-02-07_RS_Robo_1_mzML.mzML		none	0	0	0	14.71	669.344	669.344	2	1	0	33223240 21597932 8926362 2469212 486123 0 0 0 0 0 0 0 0 0 0 0 0 0 0 0 0 0 0 0 0 0 0 0 0 0 0 0 0 0 0 0 0 0 0 0 0 0 0 0 0 0 0 0 0 0 0 0 0 0 0 0 0 0 0 0 0	0	0.00728788	0.6	1	7.03987e+07	1
2017-02-07_RS_Robo_1.mzML	HKEMPFPK	feature			in_mzML/2017-02-07_RS_Robo_1_mzML.mzML		none	0	0	0	19.6	507.266	507.265	2	1	0	186751632 101901688 25699102 5142086 0 0 0 0 0 0 0 0 0 0 0 0 0 0 0 0 0 0 0 0 0 0 0 0 0 0 0 0 0 0 0 0 0 0 0 0 0 0 0 0 0 0 0 0 0 0 0 0	0	0	0.9	1	3.49168e+08	1
2017-02-07_RS_Robo_1.mzML	HPIKHQGLPQEVLNENLLR	feature			in_mzML/2017-02-07_RS_Robo_1_mzML.mzML		none	0	0	0	55.64	559.565	559.564	4	1	0	8590096 14076593 7067882 3364728 0 0 0 0 0 0 0 0 0 0 0 0 0 0 0 0 0 0 0 0 0 0 0 0 0 0 0 0 0 0 0 0 0 0 0 0 0 0 0 0 0 0 0 0 0 0 0 0 0 0 0 0 0 0 0 0 0 0 0 0 0 0 0 0 0 0 0 0 0 0 0 0 0 0 0 0 0 0 0 0 0 0 0 0 0 0 0 0 0 0 0 0 0 0 0 0 0 0 0 0	0	0	1.3	1	3.50401e+07	1
2017-02-07_RS_Robo_1.mzML	HQGLPQEVLNENLLR	feature			in_mzML/2017-02-07_RS_Robo_1_mzML.mzML		none	0	0	0	69.06	880.477	880.476	2	1	0	39174176 35274108 16227791 5830568 0 0 0 0 0 0 0 0 0 0 0 0 0 0 0 0 0 0 0 0 0 0 0 0 0 0 0 0 0 0 0 0 0 0 0 0 0 0 0 0 0 0 0 0 0 0 0 0 0 0 0 0 0 0 0 0 0 0 0 0 0 0 0 0 0 0 0 0 0 0 0 0 0 0 0 0 0	0	0	1.1	1	1.02722e+08	1
2017-02-07_RS_Robo_1.mzML	HQGLPQEVLNENLLR	feature			in_mzML/2017-02-07_RS_Robo_1_mzML.mzML		none	0	0	0	69.61	587.322	587.32	3	1	0	35957424 29657074 14131180 5279129 1022718 440440 0 0 0 0 0 0 0 0 0 0 0 0 0 0 0 0 0 0 0 0 0 0 0 0 0 0 0 0 0 0 0 0 0 0 0 0 0 0 0 0 0 0 0 0 0 0 0 0 0 0 0 0 0 0 0 0 0 0 0 0 0 0 0 0 0 0 0 0 0 0 0 0 0 0 0	0	0.0169175	1	1	8.99763e+07	1
2017-02-07_RS_Robo_1.mzML	HQITETTSEFDKEK	feature			in_mzML/2017-02-07_RS_Robo_1_mzML.mzML		none	0	0	0	27.07	846.908	846.907	2	1	0	6379143 4171774 2621920 0 0 0 0 0 0 0 0 0 0 0 0 0 0 0 0 0 0 0 0 0 0 0 0 0 0 0 0 0 0 0 0 0 0 0 0 0 0 0 0 0 0 0 0 0 0 0 0 0 0 0 0 0 0 0 0 0 0 0 0 0 0 0 0 0 0 0 0 0 0 0 0 0 0	0	0	0.6	1	1.42209e+07	1
2017-02-07_RS_Robo_1.mzML	HQITETTSEFDKEK	feature			in_mzML/2017-02-07_RS_Robo_1_mzML.mzML		none	0	0	0	27.54	564.94	564.941	3	1	0	39818552 32067164 17333884 5794449 0 0 0 0 0 0 0 0 0 0 0 0 0 0 0 0 0 0 0 0 0 0 0 0 0 0 0 0 0 0 0 0 0 0 0 0 0 0 0 0 0 0 0 0 0 0 0 0 0 0 0 0 0 0 0 0 0 0 0 0 0 0 0 0 0 0 0 0 0 0 0 0 0	0	0	1	1	1.00027e+08	1
2017-02-07_RS_Robo_1.mzML	IAGGVAVIR	feature			in_mzML/2017-02-07_RS_Robo_1_mzML.mzML		none	0	0	0.00983607	40.51	428.274	428.274	2	1	0	267531664 113672360 24383968 4754795 0 0 0 0 0 0 0 0 0 0 0 0 0 0 0 0 0 0 0 0 0 0 0 0 0 0 0 0 0 0 0 0 0 0 0 0 0 0 0	0	0	0.7	1	4.38457e+08	1
2017-02-07_RS_Robo_1.mzML	ILC(Carbamidomethyl)YGEEAR	feature			in_mzML/2017-02-07_RS_Robo_1_mzML.mzML		none	0	0	0	33.51	555.766	555.766	2	1	0	14710827 7700282 2887868 0 0 0 0 0 0 0 0 0 0 0 0 0 0 0 0 0 0 0 0 0 0 0 0 0 0 0 0 0 0 0 0 0 0 0 0 0 0 0 0 0 0 0 0 0 0 0	0	0	0.8	1	2.55404e+07	0.9
2017-02-07_RS_Robo_1.mzML	INNLKDFLPLLEK	feature			in_mzML/2017-02-07_RS_Robo_1_mzML.mzML		none	0	0	0	90.51	519.64	519.64	3	1	0	8459942 7278558 3447871 0 0 0 0 0 0 0 0 0 0 0 0 0 0 0 0 0 0 0 0 0 0 0 0 0 0 0 0 0 0 0 0 0 0 0 0 0 0 0 0 0 0 0 0 0 0 0 0 0 0 0 0 0 0 0 0 0 0 0 0 0 0 0 0 0 0 0 0 0 0 0 0 0 0 0	0	0	0.6	1	2.11116e+07	1
2017-02-07_RS_Robo_1.mzML	INNLKDFLPLLEK	feature			in_mzML/2017-02-07_RS_Robo_1_mzML.mzML		none	0	0	0	90.57	778.957	778.956	2	1	0	5237505 4395506 1654677 0 0 0 0 0 0 0 0 0 0 0 0 0 0 0 0 0 0 0 0 0 0 0 0 0 0 0 0 0 0 0 0 0 0 0 0 0 0 0 0 0 0 0 0 0 0 0 0 0 0 0 0 0 0 0 0 0 0 0 0 0 0 0 0 0 0 0 0 0 0 0 0 0 0 0	0	0	0.6	1	1.25322e+07	1
2017-02-07_RS_Robo_1.mzML	INTIQEVLPLLEK	feature			in_mzML/2017-02-07_RS_Robo_1_mzML.mzML		none	0	0	0	98.05	755.449	755.448	2	1	0	1076628 952545 0 0 0 0 0 0 0 0 0 0 0 0 0 0 0 0 0 0 0 0 0 0 0 0 0 0 0 0 0 0 0 0 0 0 0 0 0 0 0 0 0 0 0 0 0 0 0 0 0 0 0 0 0 0 0 0 0 0 0 0 0 0 0 0 0 0 0 0 0 0 0 0	0	0	0.6	1	2.37274e+06	1
2017-02-07_RS_Robo_1.mzML	ISNIQDILPLLEQIVK	id			in_mzML/2017-02-07_RS_Robo_1_mzML.mzML		none	0	0	0	112.74	612.699	612.699	3	1	0	3428454 3474051 1799835 721480 150086 16433 0 0 0 0 0 0 0 0 0 0 0 0 0 0 0 0 0 0 0 0 0 0 0 0 0 0 0 0 0 0 0 0 0 0 0 0 0 0 0 0 0 0 0 0 0 0 0 0 0 0 0 0 0 0 0 0 0 0 0 0 0 0 0 0 0 0 0 0 0 0 0 0 0 0 0 0 0 0 0 0 0 0 0	0	0.0173631	1.2	1	9.93579e+06	1
2017-02-07_RS_Robo_1.mzML	ISNIQDLLPILEQIVK	feature			in_mzML/2017-02-07_RS_Robo_1_mzML.mzML		none	0	0	0	112.87	918.547	918.546	2	1	0	5222725 5282264 2753237 1049978 273890 0 0 0 0 0 0 0 0 0 0 0 0 0 0 0 0 0 0 0 0 0 0 0 0 0 0 0 0 0 0 0 0 0 0 0 0 0 0 0 0 0 0 0 0 0 0 0 0 0 0 0 0 0 0 0 0 0 0 0 0 0 0 0 0 0 0 0 0 0 0 0 0 0 0 0 0 0 0 0 0 0 0 0 0	0	0.0187826	1.2	1	15118473	1
2017-02-07_RS_Robo_1.mzML	ISNIQDLLPILEQIVQSGAR	feature			in_mzML/2017-02-07_RS_Robo_1_mzML.mzML		none	0	0	0	114.39	736.419	736.418	3	1	0	395632 558752 355823 144769 0 0 0 0 0 0 0 0 0 0 0 0 0 0 0 0 0 0 0 0 0 0 0 0 0 0 0 0 0 0 0 0 0 0 0 0 0 0 0 0 0 0 0 0 0 0 0 0 0 0 0 0 0 0 0 0 0 0 0 0 0 0 0 0 0 0 0 0 0 0 0 0 0 0 0 0 0 0 0 0 0 0 0 0 0 0 0 0 0 0 0 0 0 0 0 0 0 0	0	0	1.3	1	1.53874e+06	1
2017-02-07_RS_Robo_1.mzML	ISNIQDLLPLLEQVVK	feature			in_mzML/2017-02-07_RS_Robo_1_mzML.mzML		none	0	0	0	111.04	911.539	911.538	2	1	0	7842130 8330828 4205160 2027572 333922 0 0 0 0 0 0 0 0 0 0 0 0 0 0 0 0 0 0 0 0 0 0 0 0 0 0 0 0 0 0 0 0 0 0 0 0 0 0 0 0 0 0 0 0 0 0 0 0 0 0 0 0 0 0 0 0 0 0 0 0 0 0 0 0 0 0 0 0 0 0 0 0 0 0 0 0 0 0 0 0 0 0 0	0	0.0146846	1.3	1	2.34642e+07	1
2017-02-07_RS_Robo_1.mzML	ISNIQEILPLLEQIVQSGAK	feature			in_mzML/2017-02-07_RS_Robo_1_mzML.mzML		none	0	0	0.00343643	113.53	731.755	731.755	3	1	0	240379 267259 228628 0 0 0 0 0 0 0 0 0 0 0 0 0 0 0 0 0 0 0 0 0 0 0 0 0 0 0 0 0 0 0 0 0 0 0 0 0 0 0 0 0 0 0 0 0 0 0 0 0 0 0 0 0 0 0 0 0 0 0 0 0 0 0 0 0 0 0 0 0 0 0 0 0 0 0 0 0 0 0 0 0 0 0 0 0 0 0 0 0 0 0 0 0 0 0 0 0 0 0 0	0	0	1.2	1	803362	1
2017-02-07_RS_Robo_1.mzML	ISNIQEILPLLEQVVQSGAR	feature			in_mzML/2017-02-07_RS_Robo_1_mzML.mzML		none	0	0	0	111.33	736.416	736.418	3	1	0	12975814 15838437 10152459 4581830 1606257 462683 0 0 0 0 0 0 0 0 0 0 0 0 0 0 0 0 0 0 0 0 0 0 0 0 0 0 0 0 0 0 0 0 0 0 0 0 0 0 0 0 0 0 0 0 0 0 0 0 0 0 0 0 0 0 0 0 0 0 0 0 0 0 0 0 0 0 0 0 0 0 0 0 0 0 0 0 0 0 0 0 0 0 0 0 0 0 0 0 0 0 0 0 0 0 0 0	0	0.0453541	1.2	1	46252009	1
2017-02-07_RS_Robo_1.mzML	ISNIQELLPILEQVVQSGKK	feature			in_mzML/2017-02-07_RS_Robo_1_mzML.mzML		none	0	0	0	106.51	746.102	746.102	3	1	0	3930699 4847187 3579616 1282888 0 0 0 0 0 0 0 0 0 0 0 0 0 0 0 0 0 0 0 0 0 0 0 0 0 0 0 0 0 0 0 0 0 0 0 0 0 0 0 0 0 0 0 0 0 0 0 0 0 0 0 0 0 0 0 0 0 0 0 0 0 0 0 0 0 0 0 0 0 0 0 0 0 0 0 0 0 0 0 0 0 0 0 0 0 0 0 0 0 0 0 0 0 0 0 0 0 0 0 0 0	0	0	1.3	1	1.4332e+07	1
2017-02-07_RS_Robo_1.mzML	ISNIQELLPLLEQIVQSGKK	feature			in_mzML/2017-02-07_RS_Robo_1_mzML.mzML		none	0	0	0	107.83	750.774	750.774	3	1	0	822590 1108440 578743 277783 0 0 0 0 0 0 0 0 0 0 0 0 0 0 0 0 0 0 0 0 0 0 0 0 0 0 0 0 0 0 0 0 0 0 0 0 0 0 0 0 0 0 0 0 0 0 0 0 0 0 0 0 0 0 0 0 0 0 0 0 0 0 0 0 0 0 0 0 0 0 0 0 0 0 0 0 0 0 0 0 0 0 0 0 0 0 0 0 0 0 0 0 0 0 0 0 0 0 0 0 0 0	0	0	1.2	1	2.93841e+06	1
2017-02-07_RS_Robo_1.mzML	ISNIQELLPLLEQVVK	feature			in_mzML/2017-02-07_RS_Robo_1_mzML.mzML		none	0	0	0	109.82	612.7	612.699	3	1	0	1999955 1962382 915096 348167 0 0 0 0 0 0 0 0 0 0 0 0 0 0 0 0 0 0 0 0 0 0 0 0 0 0 0 0 0 0 0 0 0 0 0 0 0 0 0 0 0 0 0 0 0 0 0 0 0 0 0 0 0 0 0 0 0 0 0 0 0 0 0 0 0 0 0 0 0 0 0 0 0 0 0 0 0 0 0 0 0 0 0 0 0	0	0	1.2	1	5.55857e+06	1
2017-02-07_RS_Robo_1.mzML	ISNIQELLPLLEQVVK	feature			in_mzML/2017-02-07_RS_Robo_1_mzML.mzML		none	0	0	0	109.71	918.547	918.546	2	1	0	2397136 2499746 1341686 528903 91423 0 0 0 0 0 0 0 0 0 0 0 0 0 0 0 0 0 0 0 0 0 0 0 0 0 0 0 0 0 0 0 0 0 0 0 0 0 0 0 0 0 0 0 0 0 0 0 0 0 0 0 0 0 0 0 0 0 0 0 0 0 0 0 0 0 0 0 0 0 0 0 0 0 0 0 0 0 0 0 0 0 0 0 0	0	0.0133291	1.2	1	7.12098e+06	1
2017-02-07_RS_Robo_1.mzML	ISNIQELLPLLEQVVQSGAK	feature			in_mzML/2017-02-07_RS_Robo_1_mzML.mzML		none	0	0	0	111.43	1090.12	1090.12	2	1	0	4319657 4820572 3307022 1344216 446452 0 0 0 0 0 0 0 0 0 0 0 0 0 0 0 0 0 0 0 0 0 0 0 0 0 0 0 0 0 0 0 0 0 0 0 0 0 0 0 0 0 0 0 0 0 0 0 0 0 0 0 0 0 0 0 0 0 0 0 0 0 0 0 0 0 0 0 0 0 0 0 0 0 0 0 0 0 0 0 0 0 0 0 0 0 0 0 0 0 0 0 0 0 0 0 0 0	0	0.0313565	1.2	1	1.44936e+07	1
2017-02-07_RS_Robo_1.mzML	ISNIQELLPLLEQVVQSGAK	feature			in_mzML/2017-02-07_RS_Robo_1_mzML.mzML		none	0	0	0	111.94	727.083	727.083	3	1	0	19000810 23075930 14100885 6127477 2081804 535635 0 0 0 0 0 0 0 0 0 0 0 0 0 0 0 0 0 0 0 0 0 0 0 0 0 0 0 0 0 0 0 0 0 0 0 0 0 0 0 0 0 0 0 0 0 0 0 0 0 0 0 0 0 0 0 0 0 0 0 0 0 0 0 0 0 0 0 0 0 0 0 0 0 0 0 0 0 0 0 0 0 0 0 0 0 0 0 0 0 0 0 0 0 0 0 0	0	0.0403163	1.2	1	6.57862e+07	1
2017-02-07_RS_Robo_1.mzML	ISSIQEVLPLLEQVVQQSR	feature			in_mzML/2017-02-07_RS_Robo_1_mzML.mzML		none	0	0	0	114.34	722.744	722.742	3	1	0	372041 514047 219860 77260 0 0 0 0 0 0 0 0 0 0 0 0 0 0 0 0 0 0 0 0 0 0 0 0 0 0 0 0 0 0 0 0 0 0 0 0 0 0 0 0 0 0 0 0 0 0 0 0 0 0 0 0 0 0 0 0 0 0 0 0 0 0 0 0 0 0 0 0 0 0 0 0 0 0 0 0 0 0 0 0 0 0 0 0 0 0 0 0 0 0 0 0 0 0 0 0	0	0	1.2	1	1.29418e+06	1
2017-02-07_RS_Robo_1.mzML	ISTTQEILPLLEQIVQMGK	feature			in_mzML/2017-02-07_RS_Robo_1_mzML.mzML		none	0	0	0	112.47	714.401	714.401	3	1	0	382456 522289 478842 0 0 0 0 0 0 0 0 0 0 0 0 0 0 0 0 0 0 0 0 0 0 0 0 0 0 0 0 0 0 0 0 0 0 0 0 0 0 0 0 0 0 0 0 0 0 0 0 0 0 0 0 0 0 0 0 0 0 0 0 0 0 0 0 0 0 0 0 0 0 0 0 0 0 0 0 0 0 0 0 0 0 0 0 0 0 0 0 0 0 0 0 0 0 0 0 0	0	0	1.4	1	1.5299e+06	1
2017-02-07_RS_Robo_1.mzML	ISTTQEILPLLEQIVQMGKK	feature			in_mzML/2017-02-07_RS_Robo_1_mzML.mzML		none	0	0	0	107.95	757.1	757.099	3	1	0	1627547 2029808 1307059 650177 0 0 0 0 0 0 0 0 0 0 0 0 0 0 0 0 0 0 0 0 0 0 0 0 0 0 0 0 0 0 0 0 0 0 0 0 0 0 0 0 0 0 0 0 0 0 0 0 0 0 0 0 0 0 0 0 0 0 0 0 0 0 0 0 0 0 0 0 0 0 0 0 0 0 0 0 0 0 0 0 0 0 0 0 0 0 0 0 0 0 0 0 0 0 0 0 0 0 0 0 0 0	0	0	1.2	1	5.92079e+06	1
2017-02-07_RS_Robo_1.mzML	ITNIQELLPVLEQIVQQGAK	feature			in_mzML/2017-02-07_RS_Robo_1_mzML.mzML		none	0	0	0	112.84	1117.64	1117.64	2	1	0	571944 713472 412263 0 0 0 0 0 0 0 0 0 0 0 0 0 0 0 0 0 0 0 0 0 0 0 0 0 0 0 0 0 0 0 0 0 0 0 0 0 0 0 0 0 0 0 0 0 0 0 0 0 0 0 0 0 0 0 0 0 0 0 0 0 0 0 0 0 0 0 0 0 0 0 0 0 0 0 0 0 0 0 0 0 0 0 0 0 0 0 0 0 0 0 0 0 0 0 0 0 0 0 0 0 0	0	0	1.1	1	1.90764e+06	1
2017-02-07_RS_Robo_1.mzML	ITNIQELLPVLEQIVQQGAK	feature			in_mzML/2017-02-07_RS_Robo_1_mzML.mzML		none	0	0	0	112.93	745.431	745.43	3	1	0	4685315 5536507 3552954 1685353 523161 151954 0 0 0 0 0 0 0 0 0 0 0 0 0 0 0 0 0 0 0 0 0 0 0 0 0 0 0 0 0 0 0 0 0 0 0 0 0 0 0 0 0 0 0 0 0 0 0 0 0 0 0 0 0 0 0 0 0 0 0 0 0 0 0 0 0 0 0 0 0 0 0 0 0 0 0 0 0 0 0 0 0 0 0 0 0 0 0 0 0 0 0 0 0 0 0 0 0 0 0	0	0.041841	1.2	1	1.6323e+07	1
2017-02-07_RS_Robo_1.mzML	ITVDDKHYQK	feature			in_mzML/2017-02-07_RS_Robo_1_mzML.mzML		none	0	0	0	17.08	623.825	623.825	2	0.980473	0	54162496 23860678 12865483 1811518 452662 0 0 0 0 0 0 0 0 0 0 0 0 0 0 0 0 0 0 0 0 0 0 0 0 0 0 0 0 0 0 0 0 901974 477277 0 0 0 0 0 0 0 0 0 0 0 0 0 0 0 0 0 0 0 0 0	0	0.0193787	0.5	1	9.6853e+07	1
2017-02-07_RS_Robo_1.mzML	ITVDDKHYQK	feature			in_mzML/2017-02-07_RS_Robo_1_mzML.mzML		none	0	0	0	16.83	416.219	416.219	3	0.970097	0	117415696 74592544 27775198 5530957 1063318 0 0 0 0 0 0 0 0 0 0 0 0 0 0 0 0 0 0 0 0 0 0 0 0 0 0 0 0 0 0 0 0 3368888 1963791 0 0 0 0 0 0 0 0 0 0 0 0 0 0 0 0 0 0 0 0 0	0	0.0276034	0.6	1	2.41857e+08	1
2017-02-07_RS_Robo_1.mzML	KALEAGVNQLADTVR	feature			in_mzML/2017-02-07_RS_Robo_1_mzML.mzML		none	0	0	0	51.9	792.94	792.939	2	1	0	11704019 11875277 4935549 0 0 0 0 0 0 0 0 0 0 0 0 0 0 0 0 0 0 0 0 0 0 0 0 0 0 0 0 0 0 0 0 0 0 0 0 0 0 0 0 0 0 0 0 0 0 0 0 0 0 0 0 0 0 0 0 0 0 0 0 0 0 0 0 0 0 0 0 0	0	0	1.4	1	3.19427e+07	1
2017-02-07_RS_Robo_1.mzML	KALESGVNQLADTVR	feature			in_mzML/2017-02-07_RS_Robo_1_mzML.mzML		none	0	0	0	49.32	800.937	800.936	2	1	0	13688229 13494871 6050154 0 0 0 0 0 0 0 0 0 0 0 0 0 0 0 0 0 0 0 0 0 0 0 0 0 0 0 0 0 0 0 0 0 0 0 0 0 0 0 0 0 0 0 0 0 0 0 0 0 0 0 0 0 0 0 0 0 0 0 0 0 0 0 0 0 0 0 0 0	0	0	1.4	1	3.70721e+07	1
2017-02-07_RS_Robo_1.mzML	KATEAAVEAIAR	feature			in_mzML/2017-02-07_RS_Robo_1_mzML.mzML		none	0	0	0	31.92	615.347	615.346	2	1	0	18700910 11424530 3616266 0 0 0 0 0 0 0 0 0 0 0 0 0 0 0 0 0 0 0 0 0 0 0 0 0 0 0 0 0 0 0 0 0 0 0 0 0 0 0 0 0 0 0 0 0 0 0 0 0 0 0 0 0 0	0	0	0.7	1	3.69566e+07	1
2017-02-07_RS_Robo_1.mzML	KATEC(Carbamidomethyl)AVEAIAK	feature			in_mzML/2017-02-07_RS_Robo_1_mzML.mzML		none	0	0	0	28.84	645.84	645.84	2	1	0	17900718 12777178 4417017 861334 0 0 0 0 0 0 0 0 0 0 0 0 0 0 0 0 0 0 0 0 0 0 0 0 0 0 0 0 0 0 0 0 0 0 0 0 0 0 0 0 0 0 0 0 0 0 0 0 0 0 0 0 0	0	0	1.2	1	3.95559e+07	1
2017-02-07_RS_Robo_1.mzML	KATEVAVDAIQK	feature			in_mzML/2017-02-07_RS_Robo_1_mzML.mzML		none	0	0	0	29.78	636.862	636.861	2	1	0	9962106 5296861 1573932 0 0 0 0 0 0 0 0 0 0 0 0 0 0 0 0 0 0 0 0 0 0 0 0 0 0 0 0 0 0 0 0 0 0 0 0 0 0 0 0 0 0 0 0 0 0 0 0 0 0 0 0 0 0 0 0 0	0	0	0.6	1	1.83394e+07	1
2017-02-07_RS_Robo_1.mzML	KINNLKDFLPLLEK	feature			in_mzML/2017-02-07_RS_Robo_1_mzML.mzML		none	0	0	0	79.57	562.338	562.338	3	1	0	21689786 20722822 10305122 3758038 1015597 216870 0 0 0 0 0 0 0 0 0 0 0 0 0 0 0 0 0 0 0 0 0 0 0 0 0 0 0 0 0 0 0 0 0 0 0 0 0 0 0 0 0 0 0 0 0 0 0 0 0 0 0 0 0 0 0 0 0 0 0 0 0 0 0 0 0 0 0 0 0 0 0 0 0 0 0 0 0 0	0	0.0213569	0.5	1	5.96403e+07	1
2017-02-07_RS_Robo_1.mzML	KINNLKDFLPLLEK	feature			in_mzML/2017-02-07_RS_Robo_1_mzML.mzML		none	0	0	0	80.04	843.004	843.004	2	1	0	8696565 7631825 3689058 1065253 0 0 0 0 0 0 0 0 0 0 0 0 0 0 0 0 0 0 0 0 0 0 0 0 0 0 0 0 0 0 0 0 0 0 0 0 0 0 0 0 0 0 0 0 0 0 0 0 0 0 0 0 0 0 0 0 0 0 0 0 0 0 0 0 0 0 0 0 0 0 0 0 0 0 0 0 0 0 0 0	0	0	0.5	1	2.24193e+07	1
2017-02-07_RS_Robo_1.mzML	KINNLKDFLPLLEK	feature			in_mzML/2017-02-07_RS_Robo_1_mzML.mzML		none	0	0	0.00680272	80.06	422.005	422.005	4	1	0	4951961 4673555 2004885 617367 0 0 0 0 0 0 0 0 0 0 0 0 0 0 0 0 0 0 0 0 0 0 0 0 0 0 0 0 0 0 0 0 0 0 0 0 0 0 0 0 0 0 0 0 0 0 0 0 0 0 0 0 0 0 0 0 0 0 0 0 0 0 0 0 0 0 0 0 0 0 0 0 0 0 0 0 0 0 0 0	0	0	0.5	1	1.31455e+07	1
2017-02-07_RS_Robo_1.mzML	KINNLKDFLPLLEK	id			in_mzML/2017-02-07_RS_Robo_1_mzML.mzML		none	0	0	0	80.2	562.338	562.338	3	1	0	37718212 37831620 17288584 6659861 1659912 0 0 0 0 0 0 0 0 0 0 0 0 0 0 0 0 0 0 0 0 0 0 0 0 0 0 0 0 0 0 0 0 0 0 0 0 0 0 0 0 0 0 0 0 0 0 0 0 0 0 0 0 0 0 0 0 0 0 0 0 0 0 0 0 0 0 0 0 0 0 0 0 0 0 0 0 0 0 0	0	0.0164091	1.6	0	1.05704e+08	1
2017-02-07_RS_Robo_1.mzML	KISNIQDLLPLLEQVVK	id			in_mzML/2017-02-07_RS_Robo_1_mzML.mzML		none	0	0	0	106.42	650.726	650.726	3	1	0	934847 805461 414598 174167 0 0 0 0 0 0 0 0 0 0 0 0 0 0 0 0 0 0 0 0 0 0 0 0 0 0 0 0 0 0 0 0 0 0 0 0 0 0 0 0 0 0 0 0 0 0 0 0 0 0 0 0 0 0 0 0 0 0 0 0 0 0 0 0 0 0 0 0 0 0 0 0 0 0 0 0 0 0 0 0 0 0 0 0 0 0 0 0 0 0	0	0	0.9	1	2.44089e+06	1
2017-02-07_RS_Robo_1.mzML	KISNIQEILPLLEQVVQQSR	id			in_mzML/2017-02-07_RS_Robo_1_mzML.mzML		none	0	0	0	106.68	779.116	779.116	3	1	0	1258548 1790290 1255292 489015 0 0 0 0 0 0 0 0 0 0 0 0 0 0 0 0 0 0 0 0 0 0 0 0 0 0 0 0 0 0 0 0 0 0 0 0 0 0 0 0 0 0 0 0 0 0 0 0 0 0 0 0 0 0 0 0 0 0 0 0 0 0 0 0 0 0 0 0 0 0 0 0 0 0 0 0 0 0 0 0 0 0 0 0 0 0 0 0 0 0 0 0 0 0 0 0 0 0 0 0 0 0 0 0	0	0	1.3	1	5.10477e+06	1
2017-02-07_RS_Robo_1.mzML	KISNIQELLPLLEQVVQSGAK	id			in_mzML/2017-02-07_RS_Robo_1_mzML.mzML		none	0	0	0	106.36	769.781	769.781	3	1	0	1729642 2258334 1396163 625809 0 0 0 0 0 0 0 0 0 0 0 0 0 0 0 0 0 0 0 0 0 0 0 0 0 0 0 0 0 0 0 0 0 0 0 0 0 0 0 0 0 0 0 0 0 0 0 0 0 0 0 0 0 0 0 0 0 0 0 0 0 0 0 0 0 0 0 0 0 0 0 0 0 0 0 0 0 0 0 0 0 0 0 0 0 0 0 0 0 0 0 0 0 0 0 0 0 0 0 0 0 0 0 0	0	0	1.2	1	6.27355e+06	1
2017-02-07_RS_Robo_1.mzML	KQIEETTSDFDREK	feature			in_mzML/2017-02-07_RS_Robo_1_mzML.mzML		none	0	0	0	25.47	863.418	863.418	2	1	0	4493676 3564978 1584722 0 0 0 0 0 0 0 0 0 0 0 0 0 0 0 0 0 0 0 0 0 0 0 0 0 0 0 0 0 0 0 0 0 0 0 0 0 0 0 0 0 0 0 0 0 0 0 0 0 0 0 0 0 0 0 0 0 0 0 0 0 0 0 0 0 0 0 0 0 0 0 0 0 0	0	0	1	1	1.06787e+07	1
2017-02-07_RS_Robo_1.mzML	KQIEETTSDFDREK	feature			in_mzML/2017-02-07_RS_Robo_1_mzML.mzML		none	0	0	0	25.42	575.948	575.948	3	1	0	22223554 19602060 8755706 2069716 0 0 0 0 0 0 0 0 0 0 0 0 0 0 0 0 0 0 0 0 0 0 0 0 0 0 0 0 0 0 0 0 0 0 0 0 0 0 0 0 0 0 0 0 0 0 0 0 0 0 0 0 0 0 0 0 0 0 0 0 0 0 0 0 0 0 0 0 0 0 0 0 0	0	0	1.2	1	5.70785e+07	1
2017-02-07_RS_Robo_1.mzML	KVETSNDIASVAAISSGSK	feature			in_mzML/2017-02-07_RS_Robo_1_mzML.mzML		none	0	0	0	48.73	621.994	621.994	3	1	0	11630047 8037350 3887257 1087974 0 0 0 0 0 0 0 0 0 0 0 0 0 0 0 0 0 0 0 0 0 0 0 0 0 0 0 0 0 0 0 0 0 0 0 0 0 0 0 0 0 0 0 0 0 0 0 0 0 0 0 0 0 0 0 0 0 0 0 0 0 0 0 0 0 0 0 0 0 0 0 0 0 0 0 0 0 0	0	0	0.7	1	2.6255e+07	1
2017-02-07_RS_Robo_1.mzML	LAGGVAVIHVGAATETEMKEK	id			in_mzML/2017-02-07_RS_Robo_1_mzML.mzML		none	0	0	0	51.31	704.377	704.377	3	1	0	9221605 13708739 8208800 0 0 0 0 0 0 0 0 0 0 0 0 0 0 0 0 0 0 0 0 0 0 0 0 0 0 0 0 0 0 0 0 0 0 0 0 0 0 0 0 0 0 0 0 0 0 0 0 0 0 0 0 0 0 0 0 0 0 0 0 0 0 0 0 0 0 0 0 0 0 0 0 0 0 0 0 0 0 0 0 0 0 0 0 0 0 0 0 0 0 0 0 0	0	0	1.3	1	35532711	1
2017-02-07_RS_Robo_1.mzML	LANIQEILPLLEQVVQSGAK	feature			in_mzML/2017-02-07_RS_Robo_1_mzML.mzML		none	0	0	0	112.61	1082.12	1082.12	2	1	0	1372398 1513011 926105 398588 0 0 0 0 0 0 0 0 0 0 0 0 0 0 0 0 0 0 0 0 0 0 0 0 0 0 0 0 0 0 0 0 0 0 0 0 0 0 0 0 0 0 0 0 0 0 0 0 0 0 0 0 0 0 0 0 0 0 0 0 0 0 0 0 0 0 0 0 0 0 0 0 0 0 0 0 0 0 0 0 0 0 0 0 0 0 0 0 0 0 0 0 0 0 0 0 0 0	0	0	1.2	1	4.39216e+06	1
2017-02-07_RS_Robo_1.mzML	LANIQEILPLLEQVVQSGAK	feature			in_mzML/2017-02-07_RS_Robo_1_mzML.mzML		none	0	0	0	112.57	721.752	721.751	3	1	0	8931571 10346590 6567507 2844251 1065165 308115 0 0 0 0 0 0 0 0 0 0 0 0 0 0 0 0 0 0 0 0 0 0 0 0 0 0 0 0 0 0 0 0 0 0 0 0 0 0 0 0 0 0 0 0 0 0 0 0 0 0 0 0 0 0 0 0 0 0 0 0 0 0 0 0 0 0 0 0 0 0 0 0 0 0 0 0 0 0 0 0 0 0 0 0 0 0 0 0 0 0 0 0 0 0 0 0	0	0.0456798	1.2	1	30252967	1
2017-02-07_RS_Robo_1.mzML	LEGDEATGAQIVYR	id			in_mzML/2017-02-07_RS_Robo_1_mzML.mzML		none	0	0	0	50.66	761.381	761.381	2	1	0	8384034 10118395 0 0 0 0 0 0 0 0 0 0 0 0 0 0 0 0 0 0 0 0 0 0 0 0 0 0 0 0 0 0 0 0 0 0 0 0 0 0 0 0 0 0 0 0 0 0 0 0 0 0 0 0 0 0 0 0 0 0 0 0 0 0 0 0 0 0 0 0	0	0	1.4	1	2.22312e+07	0.9
2017-02-07_RS_Robo_1.mzML	LENVGIEDLGQAK	feature			in_mzML/2017-02-07_RS_Robo_1_mzML.mzML		none	0	0	0	59.82	693.368	693.367	2	1	0	27250898 18585692 10428464 2885553 0 0 0 0 0 0 0 0 0 0 0 0 0 0 0 0 0 0 0 0 0 0 0 0 0 0 0 0 0 0 0 0 0 0 0 0 0 0 0 0 0 0 0 0 0 0 0 0 0 0 0 0 0 0 0 0 0 0 0 0	0	0	0.6	1	6.17804e+07	1
2017-02-07_RS_Robo_1.mzML	LEQATIEMLGTADKVTVSK	id			in_mzML/2017-02-07_RS_Robo_1_mzML.mzML		none	0	0	0	68.63	678.698	678.698	3	1	0	5720743 5796571 4979851 2156895 726066 674473 0 0 0 0 0 0 0 0 0 0 0 0 0 0 0 0 0 0 0 0 0 0 0 0 0 0 0 0 0 0 0 0 0 0 0 0 0 0 0 0 0 0 0 0 0 0 0 0 0 0 0 0 0 0 0 0 0 0 0 0 0 0 0 0 0 0 0 0 0 0 0 0 0 0 0 0 0 0 0 0 0 0 0 0 0 0	0	0.0698363	1.2	1	2.04055e+07	1
2017-02-07_RS_Robo_1.mzML	LIAELDGDEK	feature			in_mzML/2017-02-07_RS_Robo_1_mzML.mzML		none	0	0	0	46.14	551.787	551.785	2	1	0	23486578 11006873 3862552 0 0 0 0 0 0 0 0 0 0 0 0 0 0 0 0 0 0 0 0 0 0 0 0 0 0 0 0 0 0 0 0 0 0 0 0 0 0 0 0 0 0 0 0 0 0 0 0 0	0	0	0.7	1	4.13607e+07	1
2017-02-07_RS_Robo_1.mzML	LRLEDALNATR	feature			in_mzML/2017-02-07_RS_Robo_1_mzML.mzML		none	0	0	0.00983607	54.2	636.359	636.357	2	0.908358	0	30107348 20944026 7036779 1815194 0 0 0 0 0 0 0 2782129 1328007 724845 0 0 0 0 0 0 0 0 0 0 0 0 0 0 0 0 0 0 0 0 0 0 0 0 0 0 0 0 0 0 0 0 0 0 0 0 0 0 0 0 0 0 0 0	0	0.074685	0.7	1	6.45441e+07	1
2017-02-07_RS_Robo_1.mzML	LSGGVAVIR	feature			in_mzML/2017-02-07_RS_Robo_1_mzML.mzML		none	0	0	0	38.37	436.272	436.272	2	1	0	67387488 27873362 6980097 0 0 0 0 0 0 0 0 0 0 0 0 0 0 0 0 0 0 0 0 0 0 0 0 0 0 0 0 0 0 0 0 0 0 0 0 0 0 0 0	0	0	0.7	1	1.09775e+08	1
2017-02-07_RS_Robo_1.mzML	LTEEEKNRLNFLK	feature			in_mzML/2017-02-07_RS_Robo_1_mzML.mzML		none	0	0	0	45.1	817.45	817.449	2	1	0	12300053 10006436 4661595 1161815 0 0 0 0 0 0 0 0 0 0 0 0 0 0 0 0 0 0 0 0 0 0 0 0 0 0 0 0 0 0 0 0 0 0 0 0 0 0 0 0 0 0 0 0 0 0 0 0 0 0 0 0 0 0 0 0 0 0 0 0 0 0 0 0 0 0 0 0 0 0 0 0 0	0	0	1	1	3.01074e+07	1
2017-02-07_RS_Robo_1.mzML	LTEEEKNRLNFLK	feature			in_mzML/2017-02-07_RS_Robo_1_mzML.mzML		none	0	0	0	45.17	545.303	545.302	3	1	0	32753264 28473428 13652364 3927569 1101444 0 0 0 0 0 0 0 0 0 0 0 0 0 0 0 0 0 0 0 0 0 0 0 0 0 0 0 0 0 0 0 0 0 0 0 0 0 0 0 0 0 0 0 0 0 0 0 0 0 0 0 0 0 0 0 0 0 0 0 0 0 0 0 0 0 0 0 0 0 0 0 0	0	0.0137839	1.2	1	8.41351e+07	1
2017-02-07_RS_Robo_1.mzML	MEAQLEKPYILLTDKK	feature			in_mzML/2017-02-07_RS_Robo_1_mzML.mzML		none	0	0	0	58.42	480.768	480.768	4	1	0	2437525 3290263 1446329 0 0 0 0 0 0 0 0 0 0 0 0 0 0 0 0 0 0 0 0 0 0 0 0 0 0 0 0 0 0 0 0 0 0 0 0 0 0 0 0 0 0 0 0 0 0 0 0 0 0 0 0 0 0 0 0 0 0 0 0 0 0 0 0 0 0 0 0 0 0 0 0 0 0 0 0 0 0 0 0 0 0 0 0 0 0 0 0 0	0	0	1.3	1	8.28393e+06	1
2017-02-07_RS_Robo_1.mzML	MEAVMNDPYILITDKK	feature			in_mzML/2017-02-07_RS_Robo_1_mzML.mzML		none	0	0	0	75.45	627.657	627.655	3	1	0	60353740 36966160 15155763 5633861 1583438 0 0 0 0 0 0 0 0 0 0 0 0 0 0 0 0 0 0 0 0 0 0 0 0 0 0 0 0 0 0 0 0 0 0 0 0 0 0 0 0 0 0 0 0 0 0 0 0 0 0 0 0 0 0 0 0 0 0 0 0 0 0 0 0 0 0 0 0 0 0 0 0 0 0 0 0 0 0 0 0 0 0 0	0	0.0132292	0.6	1	1.28691e+08	1
2017-02-07_RS_Robo_1.mzML	MESNLDDPYILITDKK	feature			in_mzML/2017-02-07_RS_Robo_1_mzML.mzML		none	0	0	0	71.42	632.323	632.32	3	1	0	5878544 6579391 3651073 1635989 415088 0 0 0 0 0 0 0 0 0 0 0 0 0 0 0 0 0 0 0 0 0 0 0 0 0 0 0 0 0 0 0 0 0 0 0 0 0 0 0 0 0 0 0 0 0 0 0 0 0 0 0 0 0 0 0 0 0 0 0 0 0 0 0 0 0 0 0 0 0 0 0 0 0 0 0 0 0 0 0 0 0 0 0	0	0.0228572	1.3	1	1.90491e+07	1
2017-02-07_RS_Robo_1.mzML	NAGDEPSVVVDR	feature			in_mzML/2017-02-07_RS_Robo_1_mzML.mzML		none	0	0	0	36.74	629.308	629.307	2	1	0	17415626 11153527 4798082 0 0 0 0 0 0 0 0 0 0 0 0 0 0 0 0 0 0 0 0 0 0 0 0 0 0 0 0 0 0 0 0 0 0 0 0 0 0 0 0 0 0 0 0 0 0 0 0 0 0 0 0 0	0	0	0.7	1	3.63398e+07	1
2017-02-07_RS_Robo_1.mzML	NAVPITPTLNR	feature			in_mzML/2017-02-07_RS_Robo_1_mzML.mzML		none	0	0	0	49.45	598.344	598.343	2	1	0	338738656 214208912 72727960 17528522 0 0 0 0 0 0 0 0 0 0 0 0 0 0 0 0 0 0 0 0 0 0 0 0 0 0 0 0 0 0 0 0 0 0 0 0 0 0 0 0 0 0 0 0 0 0 0 0 0 0 0 0 0	0	0	0.6	1	6.89557e+08	1
2017-02-07_RS_Robo_1.mzML	NGNWVDMFK	feature			in_mzML/2017-02-07_RS_Robo_1_mzML.mzML		none	0	0	0	77.8	555.756	555.755	2	1	0	2201586 1235555 0 0 0 0 0 0 0 0 0 0 0 0 0 0 0 0 0 0 0 0 0 0 0 0 0 0 0 0 0 0 0 0 0 0 0 0 0 0 0 0 0 0 0 0 0 0 0 0 0 0 0 0 0	0	0	1	1	3.89742e+06	1
2017-02-07_RS_Robo_1.mzML	NIAAGANPIILR	feature			in_mzML/2017-02-07_RS_Robo_1_mzML.mzML		none	0	0	0	61.46	611.867	611.867	2	1	0	79421432 51295336 18533906 4366198 598989 0 0 0 0 0 0 0 0 0 0 0 0 0 0 0 0 0 0 0 0 0 0 0 0 0 0 0 0 0 0 0 0 0 0 0 0 0 0 0 0 0 0 0 0 0 0 0 0 0 0 0 0 0 0	0	0.0038841	0.6	1	1.64316e+08	1
2017-02-07_RS_Robo_1.mzML	NIAAGANPIILRK	feature			in_mzML/2017-02-07_RS_Robo_1_mzML.mzML		none	0	0	0	46.98	675.915	675.914	2	1	0	7680300 5806853 1901464 0 0 0 0 0 0 0 0 0 0 0 0 0 0 0 0 0 0 0 0 0 0 0 0 0 0 0 0 0 0 0 0 0 0 0 0 0 0 0 0 0 0 0 0 0 0 0 0 0 0 0 0 0 0 0 0 0 0 0 0 0 0	0	0	0.7	1	1.70188e+07	1
2017-02-07_RS_Robo_1.mzML	NKYEDEINKR	feature			in_mzML/2017-02-07_RS_Robo_1_mzML.mzML		none	0	0	0.00983607	20.42	654.832	654.831	2	1	0	1802474 1152046 320614 0 0 0 0 0 0 0 0 0 0 0 0 0 0 0 0 0 0 0 0 0 0 0 0 0 0 0 0 0 0 0 0 0 0 0 0 0 0 0 0 0 0 0 0 0 0 0 0 0 0 0 0 0 0 0 0 0	0	0	0.7	1	3.6147e+06	1
2017-02-07_RS_Robo_1.mzML	NLAAGANPIILKR	id			in_mzML/2017-02-07_RS_Robo_1_mzML.mzML		none	0	0	0	46.95	450.945	450.945	3	1	0	17278084 10790501 4610017 0 0 0 0 0 0 0 0 0 0 0 0 0 0 0 0 0 0 0 0 0 0 0 0 0 0 0 0 0 0 0 0 0 0 0 0 0 0 0 0 0 0 0 0 0 0 0 0 0 0 0 0 0 0 0 0 0 0 0 0 0 0	0	0	0.6	1	3.54182e+07	1
2017-02-07_RS_Robo_1.mzML	NLAAGANPIVLR	feature			in_mzML/2017-02-07_RS_Robo_1_mzML.mzML		none	0	0	0	57.88	604.86	604.859	2	1	0	59961220 37403816 12382098 3154116 379776 0 0 0 0 0 0 0 0 0 0 0 0 0 0 0 0 0 0 0 0 0 0 0 0 0 0 0 0 0 0 0 0 0 0 0 0 0 0 0 0 0 0 0 0 0 0 0 0 0 0 0 0 0	0	0.00335251	0.6	1	1.20917e+08	1
2017-02-07_RS_Robo_1.mzML	NTAEGYNVATDKYEDLLSAGVVDPTK	id			in_mzML/2017-02-07_RS_Robo_1_mzML.mzML		none	0	0	0	82.55	924.119	924.119	3	1	0	33954324 49617736 40289360 22535828 9642143 4084137 1483385 0 0 0 0 0 0 0 0 0 0 0 0 0 0 0 0 0 0 0 0 0 0 0 0 0 0 0 0 0 0 0 0 0 0 0 0 0 0 0 0 0 0 0 0 0 0 0 0 0 0 0 0 0 0 0 0 0 0 0 0 0 0 0 0 0 0 0 0 0 0 0 0 0 0 0 0 0 0 0 0 0 0 0 0 0 0 0 0 0 0 0 0 0 0 0 0 0 0 0 0 0 0 0 0 0 0 0 0 0 0 0 0 0 0 0 0 0 0	0	0.0941152	1.1	1	1.65906e+08	1
2017-02-07_RS_Robo_1.mzML	NTAEGYNVATDKYEDLLSAGVVDPTK	feature			in_mzML/2017-02-07_RS_Robo_1_mzML.mzML		none	0	0	0	82.61	1385.67	1385.67	2	1	0	5768157 8663531 7253578 3752463 1566693 0 0 0 0 0 0 0 0 0 0 0 0 0 0 0 0 0 0 0 0 0 0 0 0 0 0 0 0 0 0 0 0 0 0 0 0 0 0 0 0 0 0 0 0 0 0 0 0 0 0 0 0 0 0 0 0 0 0 0 0 0 0 0 0 0 0 0 0 0 0 0 0 0 0 0 0 0 0 0 0 0 0 0 0 0 0 0 0 0 0 0 0 0 0 0 0 0 0 0 0 0 0 0 0 0 0 0 0 0 0 0 0 0 0 0 0 0 0 0 0	0	0.0580162	1.1	1	2.86539e+07	1
2017-02-07_RS_Robo_1.mzML	NVTAGANPISLQR	feature			in_mzML/2017-02-07_RS_Robo_1_mzML.mzML		none	0	0	0	47.69	670.868	670.868	2	1	0	142027040 93749608 36239868 10787218 2609543 0 0 0 0 0 0 0 0 0 0 0 0 0 0 0 0 0 0 0 0 0 0 0 0 0 0 0 0 0 0 0 0 0 0 0 0 0 0 0 0 0 0 0 0 0 0 0 0 0 0 0 0 0 0 0 0	0	0.00914303	0.6	1	3.01253e+08	1
2017-02-07_RS_Robo_1.mzML	NVTAGANPMDIKR	feature			in_mzML/2017-02-07_RS_Robo_1_mzML.mzML		none	0	0	0	37.58	693.862	693.861	2	1	0	15635973 10489432 3682545 0 0 0 0 0 0 0 0 0 0 0 0 0 0 0 0 0 0 0 0 0 0 0 0 0 0 0 0 0 0 0 0 0 0 0 0 0 0 0 0 0 0 0 0 0 0 0 0 0 0 0 0 0 0 0 0 0 0 0	0	0	1	1	33173327	1
2017-02-07_RS_Robo_1.mzML	NVTAGASPM(Oxidation)DIK	feature			in_mzML/2017-02-07_RS_Robo_1_mzML.mzML		none	0	0	0	30.05	610.303	610.303	2	1	0	12241158 7339238 0 0 0 0 0 0 0 0 0 0 0 0 0 0 0 0 0 0 0 0 0 0 0 0 0 0 0 0 0 0 0 0 0 0 0 0 0 0 0 0 0 0 0 0 0 0 0 0 0 0 0 0 0	0	0	1.1	1	2.23387e+07	0.9
2017-02-07_RS_Robo_1.mzML	NVTAGASPM(Oxidation)DLKR	feature			in_mzML/2017-02-07_RS_Robo_1_mzML.mzML		none	0	0	0	24.64	688.354	688.354	2	1	0	19477526 12440004 3743149 0 0 0 0 0 0 0 0 0 0 0 0 0 0 0 0 0 0 0 0 0 0 0 0 0 0 0 0 0 0 0 0 0 0 0 0 0 0 0 0 0 0 0 0 0 0 0 0 0 0 0 0 0 0 0 0 0 0	0	0	1	1	3.97512e+07	1
2017-02-07_RS_Robo_1.mzML	NVTAGASPMDLKR	feature			in_mzML/2017-02-07_RS_Robo_1_mzML.mzML		none	0	0	0	33.95	453.905	453.906	3	1	0	146661856 96602016 39173392 9853068 0 0 0 0 0 0 0 0 0 0 0 0 0 0 0 0 0 0 0 0 0 0 0 0 0 0 0 0 0 0 0 0 0 0 0 0 0 0 0 0 0 0 0 0 0 0 0 0 0 0 0 0 0 0 0 0 0	0	0	0.9	1	3.16617e+08	1
2017-02-07_RS_Robo_1.mzML	QIEETTSDFDREK	feature			in_mzML/2017-02-07_RS_Robo_1_mzML.mzML		none	0	0	0	32.53	799.37	799.371	2	1	0	2846018 3002328 0 0 0 0 0 0 0 0 0 0 0 0 0 0 0 0 0 0 0 0 0 0 0 0 0 0 0 0 0 0 0 0 0 0 0 0 0 0 0 0 0 0 0 0 0 0 0 0 0 0 0 0 0 0 0 0 0 0 0 0 0 0 0 0 0 0 0 0 0	0	0	1.3	1	6.96016e+06	0.9
2017-02-07_RS_Robo_1.mzML	QIKDTTSDYDREK	feature			in_mzML/2017-02-07_RS_Robo_1_mzML.mzML		none	0	0	0	17.39	533.594	533.593	3	1	0	14620486 11243189 4931023 1572284 306536 0 0 0 0 0 0 0 0 0 0 0 0 0 0 0 0 0 0 0 0 0 0 0 0 0 0 0 0 0 0 0 0 0 0 0 0 0 0 0 0 0 0 0 0 0 0 0 0 0 0 0 0 0 0 0 0 0 0 0 0 0 0 0 0 0 0	0	0.0093818	1	1	3.46001e+07	1
2017-02-07_RS_Robo_1.mzML	QIVENAGGEGSVVVNK	feature			in_mzML/2017-02-07_RS_Robo_1_mzML.mzML		none	0	0	0	41.19	800.42	800.42	2	1	0	12739958 8682108 4001778 0 0 0 0 0 0 0 0 0 0 0 0 0 0 0 0 0 0 0 0 0 0 0 0 0 0 0 0 0 0 0 0 0 0 0 0 0 0 0 0 0 0 0 0 0 0 0 0 0 0 0 0 0 0 0 0 0 0 0 0 0 0 0 0 0 0 0 0 0	0	0	0.8	1	27798182	1
2017-02-07_RS_Robo_1.mzML	QQIETTTSDFDREK	feature			in_mzML/2017-02-07_RS_Robo_1_mzML.mzML		none	0	0	0	34.08	849.402	849.403	2	1	0	1850641 1534078 377810 0 0 0 0 0 0 0 0 0 0 0 0 0 0 0 0 0 0 0 0 0 0 0 0 0 0 0 0 0 0 0 0 0 0 0 0 0 0 0 0 0 0 0 0 0 0 0 0 0 0 0 0 0 0 0 0 0 0 0 0 0 0 0 0 0 0 0 0 0 0 0 0	0	0	1.1	1	4.25931e+06	1
2017-02-07_RS_Robo_1.mzML	RKEMLQDIAILTGGK	feature			in_mzML/2017-02-07_RS_Robo_1_mzML.mzML		none	0	0	0	63.42	558.318	558.319	3	1	0	9037036 5615237 2415128 662069 0 0 0 0 0 0 0 0 0 0 0 0 0 0 0 0 0 0 0 0 0 0 0 0 0 0 0 0 0 0 0 0 0 0 0 0 0 0 0 0 0 0 0 0 0 0 0 0 0 0 0 0 0 0 0 0 0 0 0 0 0 0 0 0 0 0 0 0 0 0 0 0 0	0	0	0.7	1	1.90985e+07	1
2017-02-07_RS_Robo_1.mzML	RVVVSKDETVIVEGSGK	feature			in_mzML/2017-02-07_RS_Robo_1_mzML.mzML		none	0	0	0	34.48	901.507	901.505	2	1	0	12745598 11176773 6187566 0 0 0 0 0 0 0 0 0 0 0 0 0 0 0 0 0 0 0 0 0 0 0 0 0 0 0 0 0 0 0 0 0 0 0 0 0 0 0 0 0 0 0 0 0 0 0 0 0 0 0 0 0 0 0 0 0 0 0 0 0 0 0 0 0 0 0 0 0 0 0 0 0 0 0 0 0 0 0	0	0	1	1	3.3155e+07	1
2017-02-07_RS_Robo_1.mzML	RVVVSKDETVIVEGSGK	id			in_mzML/2017-02-07_RS_Robo_1_mzML.mzML		none	0	0	0	34.36	601.339	601.339	3	1	0	60320756 57398932 30717630 12730225 0 0 0 0 0 0 0 0 0 0 0 0 0 0 0 0 0 0 0 0 0 0 0 0 0 0 0 0 0 0 0 0 0 0 0 0 0 0 0 0 0 0 0 0 0 0 0 0 0 0 0 0 0 0 0 0 0 0 0 0 0 0 0 0 0 0 0 0 0 0 0 0 0 0 0 0 0 0	0	0	1.2	1	1.69028e+08	1
2017-02-07_RS_Robo_1.mzML	SALLNSASISALFLTTEAGVAAIK	feature			in_mzML/2017-02-07_RS_Robo_1_mzML.mzML		none	0	0	0	111.03	783.439	783.441	3	1	0	1126939 1580784 1033864 540488 0 0 0 0 0 0 0 0 0 0 0 0 0 0 0 0 0 0 0 0 0 0 0 0 0 0 0 0 0 0 0 0 0 0 0 0 0 0 0 0 0 0 0 0 0 0 0 0 0 0 0 0 0 0 0 0 0 0 0 0 0 0 0 0 0 0 0 0 0 0 0 0 0 0 0 0 0 0 0 0 0 0 0 0 0 0 0 0 0 0 0 0 0 0 0 0 0 0 0 0 0 0 0 0 0 0	0	0	1.2	1	4.53391e+06	1
2017-02-07_RS_Robo_1.mzML	SALQNAASIAGLLLTTEC(Carbamidomethyl)VIADKPEK	feature			in_mzML/2017-02-07_RS_Robo_1_mzML.mzML		none	0	0	0	107.59	905.154	905.153	3	1	0	7444956 11684254 9700842 5653411 0 0 0 0 0 0 0 0 0 0 0 0 0 0 0 0 0 0 0 0 0 0 0 0 0 0 0 0 0 0 0 0 0 0 0 0 0 0 0 0 0 0 0 0 0 0 0 0 0 0 0 0 0 0 0 0 0 0 0 0 0 0 0 0 0 0 0 0 0 0 0 0 0 0 0 0 0 0 0 0 0 0 0 0 0 0 0 0 0 0 0 0 0 0 0 0 0 0 0 0 0 0 0 0 0 0 0 0 0 0 0 0 0 0 0 0	0	0	1.2	1	37546528	1
2017-02-07_RS_Robo_1.mzML	SALQNAASIAGLLLTTEC(Carbamidomethyl)VIADKPEK	id			in_mzML/2017-02-07_RS_Robo_1_mzML.mzML		none	0	0	0	107.5	679.116	679.116	4	1	0	1548654 1464550 1494523 909326 292173 0 0 0 0 0 0 0 0 0 0 0 0 0 0 0 0 0 0 0 0 0 0 0 0 0 0 0 0 0 0 0 0 0 0 0 0 0 0 0 0 0 0 0 0 0 0 0 0 0 0 0 0 0 0 0 0 0 0 0 0 0 0 0 0 0 0 0 0 0 0 0 0 0 0 0 0 0 0 0 0 0 0 0 0 0 0 0 0 0 0 0 0 0 0 0 0 0 0 0 0 0 0 0 0 0 0 0 0 0 0 0 0 0 0 0	0	0.0511756	0.4	1	6.04502e+06	1
2017-02-07_RS_Robo_1.mzML	SALQNAASIAGLLLTTEC(Carbamidomethyl)VIADKPEKK	feature			in_mzML/2017-02-07_RS_Robo_1_mzML.mzML		none	0	0	0	104.12	711.142	711.14	4	1	0	27431838 41918680 35704760 20581220 8973937 3506250 1020022 0 0 0 0 0 0 0 0 0 0 0 0 0 0 0 0 0 0 0 0 0 0 0 0 0 0 0 0 0 0 0 0 0 0 0 0 0 0 0 0 0 0 0 0 0 0 0 0 0 0 0 0 0 0 0 0 0 0 0 0 0 0 0 0 0 0 0 0 0 0 0 0 0 0 0 0 0 0 0 0 0 0 0 0 0 0 0 0 0 0 0 0 0 0 0 0 0 0 0 0 0 0 0 0 0 0 0 0 0 0 0 0 0 0 0 0 0 0 0	0	0.0970284	1.1	1	1.44407e+08	1
2017-02-07_RS_Robo_1.mzML	SALQNAASIAGLLLTTEC(Carbamidomethyl)VIADKPEKK	id			in_mzML/2017-02-07_RS_Robo_1_mzML.mzML		none	0	0	0	104.04	947.851	947.851	3	1	0	3581376 5035132 4008295 2424865 1186937 0 0 0 0 0 0 0 0 0 0 0 0 0 0 0 0 0 0 0 0 0 0 0 0 0 0 0 0 0 0 0 0 0 0 0 0 0 0 0 0 0 0 0 0 0 0 0 0 0 0 0 0 0 0 0 0 0 0 0 0 0 0 0 0 0 0 0 0 0 0 0 0 0 0 0 0 0 0 0 0 0 0 0 0 0 0 0 0 0 0 0 0 0 0 0 0 0 0 0 0 0 0 0 0 0 0 0 0 0 0 0 0 0 0 0 0 0 0 0 0 0	0	0.0731025	1.1	1	16949595	1
2017-02-07_RS_Robo_1.mzML	SALQNANSVASTLLTTESVVANIK	id			in_mzML/2017-02-07_RS_Robo_1_mzML.mzML		none	0	0	0	104.53	811.106	811.106	3	1	0	3482011 4888451 4120804 2103024 0 0 0 0 0 0 0 0 0 0 0 0 0 0 0 0 0 0 0 0 0 0 0 0 0 0 0 0 0 0 0 0 0 0 0 0 0 0 0 0 0 0 0 0 0 0 0 0 0 0 0 0 0 0 0 0 0 0 0 0 0 0 0 0 0 0 0 0 0 0 0 0 0 0 0 0 0 0 0 0 0 0 0 0 0 0 0 0 0 0 0 0 0 0 0 0 0 0 0 0 0 0 0 0	0	0	1.3	1	15736343	1
2017-02-07_RS_Robo_1.mzML	SALQNATSVASTLLTTESVVADIKEDLPAAPAGAGGMGM(Oxidation)M	feature			in_mzML/2017-02-07_RS_Robo_1_mzML.mzML		none	0	0	0.00983607	112.4	973.733	973.731	4	1	0	646804 1848837 1973334 2043667 976100 699233 0 0 0 0 0 0 0 0 0 0 0 0 0 0 0 0 0 0 0 0 0 0 0 0 0 0 0 0 0 0 0 0 0 0 0 0 0 0 0 0 0 0 0 0 0 0 0 0 0 0 0 0 0 0 0 0 0 0 0 0 0 0 0 0 0 0 0 0 0 0 0 0 0 0 0 0 0 0 0 0 0 0 0 0 0 0 0 0 0 0 0 0 0 0 0 0 0 0 0 0 0 0 0 0 0 0 0 0 0 0 0 0 0 0 0 0 0 0 0 0 0 0 0 0 0 0 0 0 0 0 0 0 0 0 0 0 0 0 0 0 0 0 0 0 0 0 0 0 0 0 0 0 0 0 0 0 0 0 0 0 0 0	0	0.204609	1.1	1	8881019	1
2017-02-07_RS_Robo_1.mzML	SALQNATSVASTLLTTESVVANIK	id			in_mzML/2017-02-07_RS_Robo_1_mzML.mzML		none	0	0	0	106.44	806.774	806.774	3	1	0	2359733 3391683 2154501 1026533 0 0 0 0 0 0 0 0 0 0 0 0 0 0 0 0 0 0 0 0 0 0 0 0 0 0 0 0 0 0 0 0 0 0 0 0 0 0 0 0 0 0 0 0 0 0 0 0 0 0 0 0 0 0 0 0 0 0 0 0 0 0 0 0 0 0 0 0 0 0 0 0 0 0 0 0 0 0 0 0 0 0 0 0 0 0 0 0 0 0 0 0 0 0 0 0 0 0 0 0 0 0 0 0	0	0	1.2	1	9.45849e+06	1
2017-02-07_RS_Robo_1.mzML	SFGAPLITNDGVTIAK	feature			in_mzML/2017-02-07_RS_Robo_1_mzML.mzML		none	0	0	0	76.79	802.439	802.438	2	1	0	55620576 47117688 21708322 7388525 0 0 0 0 0 0 0 0 0 0 0 0 0 0 0 0 0 0 0 0 0 0 0 0 0 0 0 0 0 0 0 0 0 0 0 0 0 0 0 0 0 0 0 0 0 0 0 0 0 0 0 0 0 0 0 0 0 0 0 0 0 0 0 0 0 0 0 0 0 0 0 0 0	0	0	0.6	1	1.39906e+08	1
2017-02-07_RS_Robo_1.mzML	SKAEAESLYQSK	feature			in_mzML/2017-02-07_RS_Robo_1_mzML.mzML		none	0	0	0	22.21	670.838	670.838	2	1	0	11245078 7390443 2638155 0 0 0 0 0 0 0 0 0 0 0 0 0 0 0 0 0 0 0 0 0 0 0 0 0 0 0 0 0 0 0 0 0 0 0 0 0 0 0 0 0 0 0 0 0 0 0 0 0 0 0 0 0 0 0 0 0 0 0	0	0	0.7	1	2.33792e+07	1
2017-02-07_RS_Robo_1.mzML	SLDLDSIIAEVK	feature			in_mzML/2017-02-07_RS_Robo_1_mzML.mzML		none	0	0	0	99.9	651.862	651.861	2	1	0	13206214 8750668 3247743 783216 0 0 0 0 0 0 0 0 0 0 0 0 0 0 0 0 0 0 0 0 0 0 0 0 0 0 0 0 0 0 0 0 0 0 0 0 0 0 0 0 0 0 0 0 0 0 0 0 0 0 0 0 0 0 0 0 0 0	0	0	0.6	1	2.7907e+07	1
2017-02-07_RS_Robo_1.mzML	SPAQILQWQVLSNTVPAK	id			in_mzML/2017-02-07_RS_Robo_1_mzML.mzML		none	0	0	0	92.12	660.702	660.702	3	1	0	42153904 48076408 29120294 11514409 3484365 1175813 0 0 0 0 0 0 0 0 0 0 0 0 0 0 0 0 0 0 0 0 0 0 0 0 0 0 0 0 0 0 0 0 0 0 0 0 0 0 0 0 0 0 0 0 0 0 0 0 0 0 0 0 0 0 0 0 0 0 0 0 0 0 0 0 0 0 0 0 0 0 0 0 0 0 0 0 0 0 0 0 0 0 0 0 0 0 0 0 0	0	0.0343861	1.3	1	1.3708e+08	1
2017-02-07_RS_Robo_1.mzML	SPAQILQWQVLSNTVPAK	feature			in_mzML/2017-02-07_RS_Robo_1_mzML.mzML		none	0	0	0	91.93	990.551	990.549	2	1	0	46718660 52443348 30846468 12310758 4204086 838581 0 0 0 0 0 0 0 0 0 0 0 0 0 0 0 0 0 0 0 0 0 0 0 0 0 0 0 0 0 0 0 0 0 0 0 0 0 0 0 0 0 0 0 0 0 0 0 0 0 0 0 0 0 0 0 0 0 0 0 0 0 0 0 0 0 0 0 0 0 0 0 0 0 0 0 0 0 0 0 0 0 0 0 0 0 0 0 0 0	0	0.0342196	1.2	1	1.49465e+08	1
2017-02-07_RS_Robo_1.mzML	SPAQILQWQVLSNTVPAK	feature			in_mzML/2017-02-07_RS_Robo_1_mzML.mzML		none	0	0	0	90.71	660.702	660.702	3	1	0	36341696 42390772 25815986 10427702 3243847 1068550 0 0 0 0 0 0 0 0 0 0 0 0 0 0 0 0 0 0 0 0 0 0 0 0 0 0 0 0 0 0 0 0 0 0 0 0 0 0 0 0 0 0 0 0 0 0 0 0 0 0 0 0 0 0 0 0 0 0 0 0 0 0 0 0 0 0 0 0 0 0 0 0 0 0 0 0 0 0 0 0 0 0 0 0 0 0 0 0 0	0	0.036151	1.3	1	1.2038e+08	1
2017-02-07_RS_Robo_1.mzML	SPAQILQWQVLSNTVPAK	feature			in_mzML/2017-02-07_RS_Robo_1_mzML.mzML		none	0	0	0	89.89	990.551	990.549	2	1	0	9503467 10166933 6062987 1871567 0 0 0 0 0 0 0 0 0 0 0 0 0 0 0 0 0 0 0 0 0 0 0 0 0 0 0 0 0 0 0 0 0 0 0 0 0 0 0 0 0 0 0 0 0 0 0 0 0 0 0 0 0 0 0 0 0 0 0 0 0 0 0 0 0 0 0 0 0 0 0 0 0 0 0 0 0 0 0 0 0 0 0 0 0 0 0 0 0 0 0	0	0	1.2	1	2.9183e+07	1
2017-02-07_RS_Robo_1.mzML	SQIETTTSDFDREK	feature			in_mzML/2017-02-07_RS_Robo_1_mzML.mzML		none	0	0	0	35.55	552.929	552.929	3	1	0	7710016 5059385 0 0 0 0 0 0 0 0 0 0 0 0 0 0 0 0 0 0 0 0 0 0 0 0 0 0 0 0 0 0 0 0 0 0 0 0 0 0 0 0 0 0 0 0 0 0 0 0 0 0 0 0 0 0 0 0 0 0 0 0 0 0 0 0 0 0 0 0 0 0 0	0	0	0.8	1	1.45846e+07	1
2017-02-07_RS_Robo_1.mzML	SQIEVTTSDYDREK	feature			in_mzML/2017-02-07_RS_Robo_1_mzML.mzML		none	0	0	0	35.49	835.898	835.897	2	1	0	2551811 2005389 0 0 0 0 0 0 0 0 0 0 0 0 0 0 0 0 0 0 0 0 0 0 0 0 0 0 0 0 0 0 0 0 0 0 0 0 0 0 0 0 0 0 0 0 0 0 0 0 0 0 0 0 0 0 0 0 0 0 0 0 0 0 0 0 0 0 0 0 0 0 0 0	0	0	1	1	5.28683e+06	0.9
2017-02-07_RS_Robo_1.mzML	SQLETTTSDFDREK	feature			in_mzML/2017-02-07_RS_Robo_1_mzML.mzML		none	0	0	0	35.66	828.89	828.889	2	1	0	2724657 1703505 0 0 0 0 0 0 0 0 0 0 0 0 0 0 0 0 0 0 0 0 0 0 0 0 0 0 0 0 0 0 0 0 0 0 0 0 0 0 0 0 0 0 0 0 0 0 0 0 0 0 0 0 0 0 0 0 0 0 0 0 0 0 0 0 0 0 0 0 0 0 0	0	0	0.8	1	5.03671e+06	1
2017-02-07_RS_Robo_1.mzML	SQYEQLAEQNRK	feature			in_mzML/2017-02-07_RS_Robo_1_mzML.mzML		none	0	0	0	25.93	747.37	747.371	2	1	0	3903645 2787961 751337 0 0 0 0 0 0 0 0 0 0 0 0 0 0 0 0 0 0 0 0 0 0 0 0 0 0 0 0 0 0 0 0 0 0 0 0 0 0 0 0 0 0 0 0 0 0 0 0 0 0 0 0 0 0 0 0 0 0 0 0 0 0 0 0	0	0	0.6	1	8292013	1
2017-02-07_RS_Robo_1.mzML	SSIDKATSDYDKEK	feature			in_mzML/2017-02-07_RS_Robo_1_mzML.mzML		none	0	0	0	21.11	793.881	793.881	2	1	0	3188026 1650690 0 0 0 0 0 0 0 0 0 0 0 0 0 0 0 0 0 0 0 0 0 0 0 0 0 0 0 0 0 0 0 0 0 0 0 0 0 0 0 0 0 0 0 0 0 0 0 0 0 0 0 0 0 0 0 0 0 0 0 0 0 0 0 0 0 0 0 0 0	0	0	0.6	1	5.42278e+06	1
2017-02-07_RS_Robo_1.mzML	SVADGLEGDEK	feature			in_mzML/2017-02-07_RS_Robo_1_mzML.mzML		none	0	0	0	31.89	560.262	560.262	2	1	0	31471508 16338213 9259251 3009893 0 0 0 0 0 0 0 0 0 0 0 0 0 0 0 0 0 0 0 0 0 0 0 0 0 0 0 0 0 0 0 0 0 0 0 0 0 0 0 0 0 0 0 0 0 0	0	0	0.6	1	6.18162e+07	1
2017-02-07_RS_Robo_1.mzML	SYGAPLLTNDGVTIAK	feature			in_mzML/2017-02-07_RS_Robo_1_mzML.mzML		none	0	0	0	68.77	810.437	810.436	2	1	0	31691880 28299268 14048238 3801594 1046352 0 0 0 0 0 0 0 0 0 0 0 0 0 0 0 0 0 0 0 0 0 0 0 0 0 0 0 0 0 0 0 0 0 0 0 0 0 0 0 0 0 0 0 0 0 0 0 0 0 0 0 0 0 0 0 0 0 0 0 0 0 0 0 0 0 0 0 0 0 0 0 0	0	0.0132639	1.2	1	8.3156e+07	1
2017-02-07_RS_Robo_1.mzML	TAGGIIIPDTAK	feature			in_mzML/2017-02-07_RS_Robo_1_mzML.mzML		none	0	0	0	53.21	578.832	578.832	2	1	0	26587344 15957181 5776318 0 0 0 0 0 0 0 0 0 0 0 0 0 0 0 0 0 0 0 0 0 0 0 0 0 0 0 0 0 0 0 0 0 0 0 0 0 0 0 0 0 0 0 0 0 0 0 0 0 0 0 0 0	0	0	0.7	1	5.26247e+07	1
2017-02-07_RS_Robo_1.mzML	TAKENIGFDAK	feature			in_mzML/2017-02-07_RS_Robo_1_mzML.mzML		none	0	0	0	25.25	597.312	597.312	2	1	0	8173357 3299051 0 0 0 0 0 0 0 0 0 0 0 0 0 0 0 0 0 0 0 0 0 0 0 0 0 0 0 0 0 0 0 0 0 0 0 0 0 0 0 0 0 0 0 0 0 0 0 0 0 0 0 0 0 0 0	0	0	0.5	1	1.25913e+07	1
2017-02-07_RS_Robo_1.mzML	TDVYENLHAAGVVDPAK	feature			in_mzML/2017-02-07_RS_Robo_1_mzML.mzML		none	0	0	0	57.16	600.304	600.304	3	1	0	41248992 38723224 19854340 8564796 2548498 0 0 0 0 0 0 0 0 0 0 0 0 0 0 0 0 0 0 0 0 0 0 0 0 0 0 0 0 0 0 0 0 0 0 0 0 0 0 0 0 0 0 0 0 0 0 0 0 0 0 0 0 0 0 0 0 0 0 0 0 0 0 0 0 0 0 0 0 0 0 0 0 0 0 0 0 0 0 0	0	0.0229719	1.2	1	1.14079e+08	1
2017-02-07_RS_Robo_1.mzML	TDVYENLHAAGVVDPAK	feature			in_mzML/2017-02-07_RS_Robo_1_mzML.mzML		none	0	0	0	57.19	899.953	899.952	2	1	0	29361974 27405114 13482705 4894871 0 0 0 0 0 0 0 0 0 0 0 0 0 0 0 0 0 0 0 0 0 0 0 0 0 0 0 0 0 0 0 0 0 0 0 0 0 0 0 0 0 0 0 0 0 0 0 0 0 0 0 0 0 0 0 0 0 0 0 0 0 0 0 0 0 0 0 0 0 0 0 0 0 0 0 0 0 0 0 0	0	0	1.2	1	7.97841e+07	1
2017-02-07_RS_Robo_1.mzML	TGDDAGDGTTTATVLAQAIVAEGLK	feature			in_mzML/2017-02-07_RS_Robo_1_mzML.mzML		none	0	0	0	104.33	1188.1	1188.1	2	1	0	9449087 11461985 6870573 3563187 1337665 0 0 0 0 0 0 0 0 0 0 0 0 0 0 0 0 0 0 0 0 0 0 0 0 0 0 0 0 0 0 0 0 0 0 0 0 0 0 0 0 0 0 0 0 0 0 0 0 0 0 0 0 0 0 0 0 0 0 0 0 0 0 0 0 0 0 0 0 0 0 0 0 0 0 0 0 0 0 0 0 0 0 0 0 0 0 0 0 0 0 0 0 0 0 0 0 0 0 0	0	0.0409291	1.2	1	33144796	1
2017-02-07_RS_Robo_1.mzML	TGDDAGDGTTTATVLAQAIVAEGLK	feature			in_mzML/2017-02-07_RS_Robo_1_mzML.mzML		none	0	0	0	104.46	792.402	792.403	3	1	0	15603820 18216694 11832658 5584658 2368095 694227 0 0 0 0 0 0 0 0 0 0 0 0 0 0 0 0 0 0 0 0 0 0 0 0 0 0 0 0 0 0 0 0 0 0 0 0 0 0 0 0 0 0 0 0 0 0 0 0 0 0 0 0 0 0 0 0 0 0 0 0 0 0 0 0 0 0 0 0 0 0 0 0 0 0 0 0 0 0 0 0 0 0 0 0 0 0 0 0 0 0 0 0 0 0 0 0 0 0	0	0.0563962	1.1	1	5.45301e+07	1
2017-02-07_RS_Robo_1.mzML	TKLTEEEKNR	feature			in_mzML/2017-02-07_RS_Robo_1_mzML.mzML		none	0	0	0	9.9	416.558	416.558	3	1	0	11694469 6560485 0 0 0 0 0 0 0 0 0 0 0 0 0 0 0 0 0 0 0 0 0 0 0 0 0 0 0 0 0 0 0 0 0 0 0 0 0 0 0 0 0 0 0 0 0 0 0 0 0 0 0 0 0 0	0	0	0.6	1	2.05399e+07	1
2017-02-07_RS_Robo_1.mzML	TKVIPYVR	feature			in_mzML/2017-02-07_RS_Robo_1_mzML.mzML		none	0	0	0.00983607	33.29	488.303	488.303	2	1	0	132669512 70397280 18794226 0 0 0 0 0 0 0 0 0 0 0 0 0 0 0 0 0 0 0 0 0 0 0 0 0 0 0 0 0 0 0 0 0 0 0 0 0 0 0 0 0 0 0 0 0 0 0 0	0	0	0.7	1	2.41159e+08	1
2017-02-07_RS_Robo_1.mzML	TNAENEFVTIKK	feature			in_mzML/2017-02-07_RS_Robo_1_mzML.mzML		none	0	0	0	37.08	465.248	465.249	3	0.884665	0	21836578 16002355 5705892 0 0 0 0 0 0 0 0 0 0 0 0 0 0 0 0 0 0 0 0 0 0 0 0 0 0 0 0 3388498 1081442 0 0 0 0 0 0 0 0 0 0 0 0 0 0 0 0 0 0 0 0 0 0 0 0 0 0 0 0 0 0 0 0 0	0	0.0930951	0.7	1	48110878	1
2017-02-07_RS_Robo_1.mzML	TNAENEFVTIKK	feature			in_mzML/2017-02-07_RS_Robo_1_mzML.mzML		none	0	0	0	37.12	697.37	697.37	2	1	0	11367614 7357926 2370121 0 0 0 0 0 0 0 0 0 0 0 0 0 0 0 0 0 0 0 0 0 0 0 0 0 0 0 0 0 0 0 0 0 0 0 0 0 0 0 0 0 0 0 0 0 0 0 0 0 0 0 0 0 0 0 0 0 0 0 0 0 0 0	0	0	0.6	1	23222967	1
2017-02-07_RS_Robo_1.mzML	TNDIAGDGTTTATLLAQALIR	feature			in_mzML/2017-02-07_RS_Robo_1_mzML.mzML		none	0	0	0	103.46	706.047	706.046	3	1	0	1157369 1745428 931436 296615 0 0 0 0 0 0 0 0 0 0 0 0 0 0 0 0 0 0 0 0 0 0 0 0 0 0 0 0 0 0 0 0 0 0 0 0 0 0 0 0 0 0 0 0 0 0 0 0 0 0 0 0 0 0 0 0 0 0 0 0 0 0 0 0 0 0 0 0 0 0 0 0 0 0 0 0 0 0 0 0 0 0 0 0 0 0 0 0 0 0	0	0	1.4	1	4.44359e+06	1
2017-02-07_RS_Robo_1.mzML	TNDVAGDGTTTATLLAQAIIR	feature			in_mzML/2017-02-07_RS_Robo_1_mzML.mzML		none	0	0	0	99.82	1051.56	1051.56	2	1	0	1618041 1404615 0 0 0 0 0 0 0 0 0 0 0 0 0 0 0 0 0 0 0 0 0 0 0 0 0 0 0 0 0 0 0 0 0 0 0 0 0 0 0 0 0 0 0 0 0 0 0 0 0 0 0 0 0 0 0 0 0 0 0 0 0 0 0 0 0 0 0 0 0 0 0 0 0 0 0 0 0 0 0 0 0 0 0 0 0 0 0 0 0 0 0	0	0	0.8	1	3529133	0.9
2017-02-07_RS_Robo_1.mzML	TNDVAGDGTTTATVLAESIYR	feature			in_mzML/2017-02-07_RS_Robo_1_mzML.mzML		none	0	0	0	85.57	1078.03	1078.03	2	0.942138	0	10270249 11051336 6846979 2942504 793238 0 0 0 755952 694104 290891 0 0 0 0 0 0 0 0 0 0 0 0 0 0 0 0 0 0 0 0 0 0 0 0 0 0 0 0 0 0 0 0 0 0 0 0 0 0 0 0 0 0 0 0 0 0 0 0 0 0 0 0 0 0 0 0 0 0 0 0 0 0 0 0 0 0 0 0 0 0 0 0 0 0 0 0 0 0 0 0 0 0 0 0	0	0.0753207	1.2	1	3.26947e+07	1
2017-02-07_RS_Robo_1.mzML	TNDVAGDGTTTATVLAQAMVNEGMK	feature			in_mzML/2017-02-07_RS_Robo_1_mzML.mzML		none	0	0	0	95.48	832.398	832.397	3	0.941507	0	7412498 9490766 6715884 4091564 1449712 640555 0 0 0 0 0 0 0 0 0 0 0 0 0 0 0 0 0 0 0 0 0 0 0 0 0 0 0 0 0 0 0 0 0 0 0 0 0 0 0 0 0 0 0 0 0 0 0 0 0 0 0 0 0 0 0 0 0 0 0 0 0 0 0 0 0 0 0 0 0 0 0 0 0 0 0 0 0 0 0 0 0 0 567564 783978 0 0 0 0 0 0 0 0 0 0 0 0 0 0 0 0	0	0.110483	1.3	1	3.04083e+07	1
2017-02-07_RS_Robo_1.mzML	TNDVAGDGTTTATVLAQAMVNEGMK	feature			in_mzML/2017-02-07_RS_Robo_1_mzML.mzML		none	0	0	0	95.23	1248.09	1248.09	2	1	0	2202404 2953227 2261288 1344848 0 0 0 0 0 0 0 0 0 0 0 0 0 0 0 0 0 0 0 0 0 0 0 0 0 0 0 0 0 0 0 0 0 0 0 0 0 0 0 0 0 0 0 0 0 0 0 0 0 0 0 0 0 0 0 0 0 0 0 0 0 0 0 0 0 0 0 0 0 0 0 0 0 0 0 0 0 0 0 0 0 0 0 0 0 0 0 0 0 0 0 0 0 0 0 0 0 0 0 0 0 0	0	0	1.3	1	9.31649e+06	1
2017-02-07_RS_Robo_1.mzML	TQIENTTSDYDKEK	feature			in_mzML/2017-02-07_RS_Robo_1_mzML.mzML		none	0	0	0	25.48	836.39	836.389	2	1	0	3098377 2925192 0 0 0 0 0 0 0 0 0 0 0 0 0 0 0 0 0 0 0 0 0 0 0 0 0 0 0 0 0 0 0 0 0 0 0 0 0 0 0 0 0 0 0 0 0 0 0 0 0 0 0 0 0 0 0 0 0 0 0 0 0 0 0 0 0 0 0 0 0 0 0 0	0	0	1.2	1	7.10634e+06	0.9
2017-02-07_RS_Robo_1.mzML	TQIENTTSDYDKEK	feature			in_mzML/2017-02-07_RS_Robo_1_mzML.mzML		none	0	0	0	25.44	557.929	557.928	3	1	0	5037757 5577503 2370912 0 0 0 0 0 0 0 0 0 0 0 0 0 0 0 0 0 0 0 0 0 0 0 0 0 0 0 0 0 0 0 0 0 0 0 0 0 0 0 0 0 0 0 0 0 0 0 0 0 0 0 0 0 0 0 0 0 0 0 0 0 0 0 0 0 0 0 0 0 0 0	0	0	1.5	1	14670475	1
2017-02-07_RS_Robo_1.mzML	TVDMESTEVFTK	feature			in_mzML/2017-02-07_RS_Robo_1_mzML.mzML		none	0	0	0	57.38	693.827	693.827	2	0.725512	0	17990392 10305893 4311372 0 0 0 0 0 0 0 0 0 0 0 0 0 0 0 0 0 0 0 0 5056956 4668046 0 0 0 0 0 0 0 0 0 0 0 0 0 0 0 0 0 0 0 0 0 0 0 0 0 0 0 0 0 0 0 0 0 0 0 0 0 0 0	0	0.229728	0.8	1	35904035	1
2017-02-07_RS_Robo_1.mzML	TVDMESTEVFTKK	feature			in_mzML/2017-02-07_RS_Robo_1_mzML.mzML		none	0	0	0	46.7	757.875	757.874	2	1	0	5570450 3410303 1434155 0 0 0 0 0 0 0 0 0 0 0 0 0 0 0 0 0 0 0 0 0 0 0 0 0 0 0 0 0 0 0 0 0 0 0 0 0 0 0 0 0 0 0 0 0 0 0 0 0 0 0 0 0 0 0 0 0 0 0 0 0 0 0 0 0 0 0	0	0	0.8	1	1.15107e+07	1
2017-02-07_RS_Robo_1.mzML	VASISAGDDEVGTMVADAMEK	feature			in_mzML/2017-02-07_RS_Robo_1_mzML.mzML		none	0	0	0	89.37	1048.48	1048.48	2	0.540833	0	8306919 8951322 5456175 2344985 608960 0 0 0 0 0 0 8880058 5927061 2194816 0 0 0 0 0 0 0 0 0 0 0 0 0 0 0 0 0 0 0 0 0 0 0 0 0 0 0 0 0 0 0 0 0 0 0 0 0 0 0 0 0 0 0 0 0 0 0 0 0 0 0 0 0 0 0 0 0 0 0 0 0 0 0 0 0 0 0 0 0 0 0 0 0 0 0 0	0	0.41272	1.2	1	2.73527e+07	1
2017-02-07_RS_Robo_1.mzML	VATVSLPR	feature			in_mzML/2017-02-07_RS_Robo_1_mzML.mzML		none	0	0	0.00343643	39.71	421.758	421.758	2	1	0	436201760 187052848 47468616 7143807 0 0 0 0 0 0 0 0 0 0 0 0 0 0 0 0 0 0 0 0 0 0 0 0 0 0 0 0 0 0 0 0 0 0 0 0 0 0	0	0	0.7	1	7.23597e+08	1
2017-02-07_RS_Robo_1.mzML	VATVSSQDEFIGK	feature			in_mzML/2017-02-07_RS_Robo_1_mzML.mzML		none	0	0	0	46.82	690.855	690.854	2	1	0	14094637 13630357 6842834 0 0 0 0 0 0 0 0 0 0 0 0 0 0 0 0 0 0 0 0 0 0 0 0 0 0 0 0 0 0 0 0 0 0 0 0 0 0 0 0 0 0 0 0 0 0 0 0 0 0 0 0 0 0 0 0 0 0 0 0 0 0	0	0	0.8	1	3.81575e+07	1
2017-02-07_RS_Robo_1.mzML	VDDAIHATR	feature			in_mzML/2017-02-07_RS_Robo_1_mzML.mzML		none	0	0	0	18.02	499.257	499.257	2	0.752976	0	29892682 14247469 3908600 0 0 0 0 0 0 0 0 0 0 0 0 0 0 5328471 6911355 0 0 0 0 0 0 0 0 0 0 0 0 0 0 0 0 0 0 0 0 0 0 0 0 0 0 0	0	0.203021	0.8	1	5.19983e+07	1
2017-02-07_RS_Robo_1.mzML	VGAATETEM(Oxidation)K	feature			in_mzML/2017-02-07_RS_Robo_1_mzML.mzML		none	0	0	0	12.08	526.75	526.75	2	1	0	3658558 1718975 381851 0 0 0 0 0 0 0 0 0 0 0 0 0 0 0 0 0 0 0 0 0 0 0 0 0 0 0 0 0 0 0 0 0 0 0 0 0 0 0 0 0 0 0 0	0	0	0.9	1	6.34555e+06	1
2017-02-07_RS_Robo_1.mzML	VGAATETEM(Oxidation)KEAK	feature			in_mzML/2017-02-07_RS_Robo_1_mzML.mzML		none	0	0	0	11.68	460.894	460.894	3	1	0	9520900 6347062 2444499 0 0 0 0 0 0 0 0 0 0 0 0 0 0 0 0 0 0 0 0 0 0 0 0 0 0 0 0 0 0 0 0 0 0 0 0 0 0 0 0 0 0 0 0 0 0 0 0 0 0 0 0 0 0 0 0 0 0	0	0	1	1	2.03792e+07	1
2017-02-07_RS_Robo_1.mzML	VGAATETEMK	feature			in_mzML/2017-02-07_RS_Robo_1_mzML.mzML		none	0	0	0	20.54	518.753	518.753	2	1	0	149918560 74061728 21178890 3212602 0 0 0 0 0 0 0 0 0 0 0 0 0 0 0 0 0 0 0 0 0 0 0 0 0 0 0 0 0 0 0 0 0 0 0 0 0 0 0 0 0 0 0	0	0	0.9	1	2.70707e+08	1
2017-02-07_RS_Robo_1.mzML	VGAATETEMKEAK	feature			in_mzML/2017-02-07_RS_Robo_1_mzML.mzML		none	0	0	0	19.87	682.84	682.84	2	1	0	11110435 8652926 3050393 1126553 155395 0 0 0 0 0 0 0 0 0 0 0 0 0 0 0 0 0 0 0 0 0 0 0 0 0 0 0 0 0 0 0 0 0 0 0 0 0 0 0 0 0 0 0 0 0 0 0 0 0 0 0 0 0 0 0 0	0	0.00644906	1.3	1	2.615e+07	0.9
2017-02-07_RS_Robo_1.mzML	VGAATETEMKEAK	feature			in_mzML/2017-02-07_RS_Robo_1_mzML.mzML		none	0	0	0	19.64	455.563	455.562	3	1	0	28393678 19223340 7503131 2664470 0 0 0 0 0 0 0 0 0 0 0 0 0 0 0 0 0 0 0 0 0 0 0 0 0 0 0 0 0 0 0 0 0 0 0 0 0 0 0 0 0 0 0 0 0 0 0 0 0 0 0 0 0 0 0 0 0	0	0	1	1	6.23999e+07	1
2017-02-07_RS_Robo_1.mzML	VGAATETEVKEK	id			in_mzML/2017-02-07_RS_Robo_1_mzML.mzML		none	0	0	0.00983607	20.09	631.335	631.335	2	1	0	3463147 1314039 1491484 0 0 0 0 0 0 0 0 0 0 0 0 0 0 0 0 0 0 0 0 0 0 0 0 0 0 0 0 0 0 0 0 0 0 0 0 0 0 0 0 0 0 0 0 0 0 0 0 0 0 0 0 0 0 0	0	0	0.4	1	6.54909e+06	1
2017-02-07_RS_Robo_1.mzML	VGATTESELKEK	feature			in_mzML/2017-02-07_RS_Robo_1_mzML.mzML		none	0	0	0	19.72	646.34	646.341	2	1	0	7624912 3875190 1598605 0 0 0 0 0 0 0 0 0 0 0 0 0 0 0 0 0 0 0 0 0 0 0 0 0 0 0 0 0 0 0 0 0 0 0 0 0 0 0 0 0 0 0 0 0 0 0 0 0 0 0 0 0 0 0 0	0	0	0.6	1	1.41346e+07	1
2017-02-07_RS_Robo_1.mzML	VGDNYDKIEQVASVSANNDPVIGK	id			in_mzML/2017-02-07_RS_Robo_1_mzML.mzML		none	0	0	0	69.02	844.757	844.757	3	1	0	6425439 9138964 5812318 3379093 0 0 0 0 0 0 0 0 0 0 0 0 0 0 0 0 0 0 0 0 0 0 0 0 0 0 0 0 0 0 0 0 0 0 0 0 0 0 0 0 0 0 0 0 0 0 0 0 0 0 0 0 0 0 0 0 0 0 0 0 0 0 0 0 0 0 0 0 0 0 0 0 0 0 0 0 0 0 0 0 0 0 0 0 0 0 0 0 0 0 0 0 0 0 0 0 0 0 0 0 0 0 0 0 0 0 0 0 0	0	0	1.2	1	2.61635e+07	1
2017-02-07_RS_Robo_1.mzML	VGTVSSSDETVGK	feature			in_mzML/2017-02-07_RS_Robo_1_mzML.mzML		none	0	0	0	23.42	633.316	633.315	2	1	0	13854879 7988103 2638649 0 0 0 0 0 0 0 0 0 0 0 0 0 0 0 0 0 0 0 0 0 0 0 0 0 0 0 0 0 0 0 0 0 0 0 0 0 0 0 0 0 0 0 0 0 0 0 0 0 0 0 0 0	0	0	0.7	1	2.67954e+07	1
2017-02-07_RS_Robo_1.mzML	VISEEIGLDLK	feature			in_mzML/2017-02-07_RS_Robo_1_mzML.mzML		none	0	0	0	71.67	608.345	608.345	2	1	0	5533349 3683095 1586427 0 0 0 0 0 0 0 0 0 0 0 0 0 0 0 0 0 0 0 0 0 0 0 0 0 0 0 0 0 0 0 0 0 0 0 0 0 0 0 0 0 0 0 0 0 0 0 0 0 0 0 0 0 0 0 0	0	0	0.7	1	1.17677e+07	1
2017-02-07_RS_Robo_1.mzML	VISEELGLDLKETQLSDLGHAK	feature			in_mzML/2017-02-07_RS_Robo_1_mzML.mzML		none	0	0	0	75.83	799.098	799.095	3	0.888562	0	5612680 8069210 4856236 2197403 0 0 0 0 0 0 0 843562 1189398 0 0 0 0 0 0 0 0 0 0 0 0 0 0 0 0 0 0 0 0 0 0 0 0 0 0 0 0 0 0 0 0 0 0 0 0 0 0 0 0 0 0 0 0 0 0 0 0 0 0 0 0 0 0 0 0 0 0 0 0 0 0 0 0 0 0 0 0 0 0 0 0 0 0 0 0 0 0 0 0 0 0 0 0 0 0 0 0 0 0 0 0 0 0 0 0	0	0.0892883	1.2	1	2.18555e+07	1
2017-02-07_RS_Robo_1.mzML	VISEELGLDLKETQLSDLGHAK	feature			in_mzML/2017-02-07_RS_Robo_1_mzML.mzML		none	0	0	0	76.53	599.573	599.573	4	1	0	7270854 9561444 6006296 2523666 893648 0 0 0 0 0 0 0 0 0 0 0 0 0 0 0 0 0 0 0 0 0 0 0 0 0 0 0 0 0 0 0 0 0 0 0 0 0 0 0 0 0 0 0 0 0 0 0 0 0 0 0 0 0 0 0 0 0 0 0 0 0 0 0 0 0 0 0 0 0 0 0 0 0 0 0 0 0 0 0 0 0 0 0 0 0 0 0 0 0 0 0 0 0 0 0 0 0 0 0 0 0 0 0 0	0	0.0340361	1.2	1	2.70805e+07	1
2017-02-07_RS_Robo_1.mzML	VKEAMAPK	feature			in_mzML/2017-02-07_RS_Robo_1_mzML.mzML		none	0	0	0.00343643	10.36	437.247	437.247	2	1	0	72759088 31748746 5562209 735650 0 0 0 0 0 0 0 0 0 0 0 0 0 0 0 0 0 0 0 0 0 0 0 0 0 0 0 0 0 0 0 0 0 0 0 0 0 0 0	0	0	0.8	1	1.21057e+08	1
2017-02-07_RS_Robo_1.mzML	VKESDMGVGFDALNEK	feature			in_mzML/2017-02-07_RS_Robo_1_mzML.mzML		none	0	0	0	57.77	869.92	869.919	2	0.637919	0	5561250 4445624 2023462 0 0 0 0 0 0 0 0 0 0 0 0 0 0 0 0 0 0 0 0 0 0 0 0 0 0 0 0 0 0 0 0 0 0 0 0 0 0 0 0 0 0 0 0 0 0 0 0 0 0 0 0 0 0 0 0 0 0 0 0 0 0 2204751 2357135 1029535 0 0 0 0 0 0 0 0 0 0 0	0	0.317302	1	1	1.34863e+07	1
2017-02-07_RS_Robo_1.mzML	VLPVPQKAVPYPQR	feature			in_mzML/2017-02-07_RS_Robo_1_mzML.mzML		none	0	0	0	52.42	531.316	531.316	3	1	0	22620148 16584710 6985701 0 0 0 0 0 0 0 0 0 0 0 0 0 0 0 0 0 0 0 0 0 0 0 0 0 0 0 0 0 0 0 0 0 0 0 0 0 0 0 0 0 0 0 0 0 0 0 0 0 0 0 0 0 0 0 0 0 0 0 0 0 0 0 0 0 0 0 0 0 0 0 0 0 0 0 0 0	0	0	0.5	1	5.0612e+07	1
2017-02-07_RS_Robo_1.mzML	VQKENTIIVDGEGDKEAIAAR	feature			in_mzML/2017-02-07_RS_Robo_1_mzML.mzML		none	0	0	0	43.38	752.733	752.732	3	1	0	3419081 4791287 4298751 0 0 0 0 0 0 0 0 0 0 0 0 0 0 0 0 0 0 0 0 0 0 0 0 0 0 0 0 0 0 0 0 0 0 0 0 0 0 0 0 0 0 0 0 0 0 0 0 0 0 0 0 0 0 0 0 0 0 0 0 0 0 0 0 0 0 0 0 0 0 0 0 0 0 0 0 0 0 0 0 0 0 0 0 0 0 0 0 0 0 0 0 0 0 0 0 0	0	0	1.4	1	1.36556e+07	1
2017-02-07_RS_Robo_1.mzML	VQKENTVIVDGEGSKDEIQAR	feature			in_mzML/2017-02-07_RS_Robo_1_mzML.mzML		none	0	0	0	35.93	579.552	579.551	4	1	0	26287000 29744132 20138150 8841816 3130376 0 0 0 0 0 0 0 0 0 0 0 0 0 0 0 0 0 0 0 0 0 0 0 0 0 0 0 0 0 0 0 0 0 0 0 0 0 0 0 0 0 0 0 0 0 0 0 0 0 0 0 0 0 0 0 0 0 0 0 0 0 0 0 0 0 0 0 0 0 0 0 0 0 0 0 0 0 0 0 0 0 0 0 0 0 0 0 0 0 0 0 0 0 0 0 0	0	0.0355154	1.2	1	8.95162e+07	1
2017-02-07_RS_Robo_1.mzML	VQKENTVIVDGEGSKDEIQAR	id			in_mzML/2017-02-07_RS_Robo_1_mzML.mzML		none	0	0	0	35.84	772.399	772.399	3	1	0	17272456 16860994 11157577 9086791 0 0 0 0 0 0 0 0 0 0 0 0 0 0 0 0 0 0 0 0 0 0 0 0 0 0 0 0 0 0 0 0 0 0 0 0 0 0 0 0 0 0 0 0 0 0 0 0 0 0 0 0 0 0 0 0 0 0 0 0 0 0 0 0 0 0 0 0 0 0 0 0 0 0 0 0 0 0 0 0 0 0 0 0 0 0 0 0 0 0 0 0 0 0 0 0 0	0	0	1	1	56381735	0.9
2017-02-07_RS_Robo_1.mzML	VSGDGVITIEESK	feature			in_mzML/2017-02-07_RS_Robo_1_mzML.mzML		none	0	0	0	48.6	667.347	667.346	2	1	0	37473168 21982666 6319585 0 0 0 0 0 0 0 0 0 0 0 0 0 0 0 0 0 0 0 0 0 0 0 0 0 0 0 0 0 0 0 0 0 0 0 0 0 0 0 0 0 0 0 0 0 0 0 0 0 0 0 0 0 0 0 0 0 0	0	0	0.6	1	7.23462e+07	1
2017-02-07_RS_Robo_1.mzML	VSNDGVITIEESK	feature			in_mzML/2017-02-07_RS_Robo_1_mzML.mzML		none	0	0	0	46.73	695.857	695.857	2	1	0	33205002 19248014 7966312 0 0 0 0 0 0 0 0 0 0 0 0 0 0 0 0 0 0 0 0 0 0 0 0 0 0 0 0 0 0 0 0 0 0 0 0 0 0 0 0 0 0 0 0 0 0 0 0 0 0 0 0 0 0 0 0 0 0 0 0	0	0	0.8	1	65718331	1
2017-02-07_RS_Robo_1.mzML	VTMQNLNDR	feature			in_mzML/2017-02-07_RS_Robo_1_mzML.mzML		none	0	0	0	31.53	545.769	545.769	2	1	0	26426042 16372386 3124553 0 0 0 0 0 0 0 0 0 0 0 0 0 0 0 0 0 0 0 0 0 0 0 0 0 0 0 0 0 0 0 0 0 0 0 0 0 0 0 0 0 0 0 0 0	0	0	1.3	1	5.15083e+07	1
2017-02-07_RS_Robo_1.mzML	VVESIKDQAETVGDNYDKIEQVATVSANNDPVIGK	feature			in_mzML/2017-02-07_RS_Robo_1_mzML.mzML		none	0	0	0	81.96	937.226	937.225	4	1	0	5431807 10753744 11649281 7567625 4449391 0 0 0 0 0 0 0 0 0 0 0 0 0 0 0 0 0 0 0 0 0 0 0 0 0 0 0 0 0 0 0 0 0 0 0 0 0 0 0 0 0 0 0 0 0 0 0 0 0 0 0 0 0 0 0 0 0 0 0 0 0 0 0 0 0 0 0 0 0 0 0 0 0 0 0 0 0 0 0 0 0 0 0 0 0 0 0 0 0 0 0 0 0 0 0 0 0 0 0 0 0 0 0 0 0 0 0 0 0 0 0 0 0 0 0 0 0 0 0 0 0 0 0 0 0 0 0 0 0 0 0 0 0 0 0 0 0 0 0 0 0 0 0 0 0 0 0 0 0 0 0 0 0 0 0 0 0 0 0 0	0	0.111648	1	1	43456817	1
2017-02-07_RS_Robo_1.mzML	VVMDALLAPIAQIAENAGYNAEEIVEQQK	feature			in_mzML/2017-02-07_RS_Robo_1_mzML.mzML		none	0	0	0	115.49	782.656	782.655	4	1	0	1079395 1953768 1846280 1251299 479878 0 0 0 0 0 0 0 0 0 0 0 0 0 0 0 0 0 0 0 0 0 0 0 0 0 0 0 0 0 0 0 0 0 0 0 0 0 0 0 0 0 0 0 0 0 0 0 0 0 0 0 0 0 0 0 0 0 0 0 0 0 0 0 0 0 0 0 0 0 0 0 0 0 0 0 0 0 0 0 0 0 0 0 0 0 0 0 0 0 0 0 0 0 0 0 0 0 0 0 0 0 0 0 0 0 0 0 0 0 0 0 0 0 0 0 0 0 0 0 0 0 0 0 0 0 0 0 0 0 0 0 0 0 0 0 0 0	0	0.072592	1.1	1	7.20325e+06	1
2017-02-07_RS_Robo_1.mzML	VVMDALLAPIAQIAENAGYNAEEIVEQQK	feature			in_mzML/2017-02-07_RS_Robo_1_mzML.mzML		none	0	0	0	115.59	1043.2	1043.2	3	1	0	658948 1244657 1114265 704187 374522 0 0 0 0 0 0 0 0 0 0 0 0 0 0 0 0 0 0 0 0 0 0 0 0 0 0 0 0 0 0 0 0 0 0 0 0 0 0 0 0 0 0 0 0 0 0 0 0 0 0 0 0 0 0 0 0 0 0 0 0 0 0 0 0 0 0 0 0 0 0 0 0 0 0 0 0 0 0 0 0 0 0 0 0 0 0 0 0 0 0 0 0 0 0 0 0 0 0 0 0 0 0 0 0 0 0 0 0 0 0 0 0 0 0 0 0 0 0 0 0 0 0 0 0 0 0 0 0 0 0 0 0 0 0 0 0 0	0	0.091423	1.1	1	4.43154e+06	1
2017-02-07_RS_Robo_1.mzML	VVVSKDETVIVEGSGK	feature			in_mzML/2017-02-07_RS_Robo_1_mzML.mzML		none	0	0	0	40.72	549.304	549.305	3	1	0	93675960 79977256 36089524 0 0 0 0 0 0 0 0 0 0 0 0 0 0 0 0 0 0 0 0 0 0 0 0 0 0 0 0 0 0 0 0 0 0 0 0 0 0 0 0 0 0 0 0 0 0 0 0 0 0 0 0 0 0 0 0 0 0 0 0 0 0 0 0 0 0 0 0 0 0 0 0 0	0	0	1.1	1	232430847	1
2017-02-07_RS_Robo_1.mzML	VVVSKDETVIVEGSGK	feature			in_mzML/2017-02-07_RS_Robo_1_mzML.mzML		none	0	0	0	40.35	823.455	823.454	2	1	0	35473096 28506308 13380975 3843877 0 0 0 0 0 0 0 0 0 0 0 0 0 0 0 0 0 0 0 0 0 0 0 0 0 0 0 0 0 0 0 0 0 0 0 0 0 0 0 0 0 0 0 0 0 0 0 0 0 0 0 0 0 0 0 0 0 0 0 0 0 0 0 0 0 0 0 0 0 0 0 0	0	0	1	1	8.66647e+07	1
2017-02-07_RS_Robo_1.mzML	YC(Carbamidomethyl)VQLSQIQAQISALEEQLQQIR	feature			in_mzML/2017-02-07_RS_Robo_1_mzML.mzML		none	0	0	0	111.66	916.148	916.145	3	1	0	896464 1266249 914354 617483 0 0 0 0 0 0 0 0 0 0 0 0 0 0 0 0 0 0 0 0 0 0 0 0 0 0 0 0 0 0 0 0 0 0 0 0 0 0 0 0 0 0 0 0 0 0 0 0 0 0 0 0 0 0 0 0 0 0 0 0 0 0 0 0 0 0 0 0 0 0 0 0 0 0 0 0 0 0 0 0 0 0 0 0 0 0 0 0 0 0 0 0 0 0 0 0 0 0 0 0 0 0 0 0 0 0 0 0 0 0 0 0 0 0 0 0 0	0	0	1.1	1	3.9248e+06	1
2017-02-07_RS_Robo_1.mzML	YDLTVPFAR	feature			in_mzML/2017-02-07_RS_Robo_1_mzML.mzML		none	0	0	0	74.8	541.288	541.288	2	1	0	5109872 2746041 1112277 0 0 0 0 0 0 0 0 0 0 0 0 0 0 0 0 0 0 0 0 0 0 0 0 0 0 0 0 0 0 0 0 0 0 0 0 0 0 0 0 0 0 0 0 0 0 0 0 0 0 0 0 0	0	0	0.7	1	9.65346e+06	1
2017-02-07_RS_Robo_1.mzML	YIPIQYVLSR	feature			in_mzML/2017-02-07_RS_Robo_1_mzML.mzML		none	0	0	0	81.73	626.359	626.358	2	1	0	415463328 299179008 116428880 31510408 6676364 729866 0 0 0 0 0 0 0 0 0 0 0 0 0 0 0 0 0 0 0 0 0 0 0 0 0 0 0 0 0 0 0 0 0 0 0 0 0 0 0 0 0 0 0 0 0 0 0 0 0 0 0 0 0 0 0 0 0 0 0	0	0.00851303	0.6	1	9.20026e+08	1
2017-02-07_RS_Robo_1.mzML	YLGYLEQLLR	feature			in_mzML/2017-02-07_RS_Robo_1_mzML.mzML		none	0	0	0	97.36	634.356	634.356	2	1	0	284340928 203402240 79439032 22004590 5556659 639538 0 0 0 0 0 0 0 0 0 0 0 0 0 0 0 0 0 0 0 0 0 0 0 0 0 0 0 0 0 0 0 0 0 0 0 0 0 0 0 0 0 0 0 0 0 0 0 0 0 0 0 0 0 0 0 0 0 0 0	0	0.0104071	0.6	1	6.28437e+08	1
2017-02-07_RS_Robo_1.mzML	YPSYGLNYYQQKPVALINNQFLPYPYYAK	feature			in_mzML/2017-02-07_RS_Robo_1_mzML.mzML		none	0	0	0	99.57	1172.6	1172.59	3	1	0	1607813 4634860 5275789 4080074 0 0 0 0 0 0 0 0 0 0 0 0 0 0 0 0 0 0 0 0 0 0 0 0 0 0 0 0 0 0 0 0 0 0 0 0 0 0 0 0 0 0 0 0 0 0 0 0 0 0 0 0 0 0 0 0 0 0 0 0 0 0 0 0 0 0 0 0 0 0 0 0 0 0 0 0 0 0 0 0 0 0 0 0 0 0 0 0 0 0 0 0 0 0 0 0 0 0 0 0 0 0 0 0 0 0 0 0 0 0 0 0 0 0 0 0 0 0 0 0 0 0 0 0 0 0 0 0 0 0 0 0 0 0 0 0 0 0 0 0 0 0 0 0 0 0 0 0 0 0 0 0 0 0 0 0 0 0 0 0 0 0 0 0 0 0 0 0 0 0 0 0	0	0	1.1	1	1.81912e+07	1
2017-02-07_RS_Robo_1.mzML	YPSYGLNYYQQKPVALINNQFLPYPYYAKPAAVR	feature			in_mzML/2017-02-07_RS_Robo_1_mzML.mzML		none	0	0	0	93.59	1003.27	1003.27	4	1	0	3328400 8789443 10347407 9638064 5943551 0 0 0 0 0 0 0 0 0 0 0 0 0 0 0 0 0 0 0 0 0 0 0 0 0 0 0 0 0 0 0 0 0 0 0 0 0 0 0 0 0 0 0 0 0 0 0 0 0 0 0 0 0 0 0 0 0 0 0 0 0 0 0 0 0 0 0 0 0 0 0 0 0 0 0 0 0 0 0 0 0 0 0 0 0 0 0 0 0 0 0 0 0 0 0 0 0 0 0 0 0 0 0 0 0 0 0 0 0 0 0 0 0 0 0 0 0 0 0 0 0 0 0 0 0 0 0 0 0 0 0 0 0 0 0 0 0 0 0 0 0 0 0 0 0 0 0 0 0 0 0 0 0 0 0 0 0 0 0 0 0 0 0 0 0 0 0 0 0 0 0 0 0 0 0 0 0 0 0 …	0	0.156217	1.2	1	4.14258e+07	1
2017-02-07_RS_Robo_1.mzML
2017-02-07_RS_Robo_2.mzML	AADSVVEELKK	id			in_mzML/2017-02-07_RS_Robo_2_mzML.mzML		none	0	0	0	34.32	396.887	396.887	3	1	0	378522272 224002880 78544640 22737020 0 0 0 0 0 0 0 0 0 0 0 0 0 0 0 0 0 0 0 0 0 0 0 0 0 0 0 0 0 0 0 0 0 0 0 0 0 0 0 0 0 0 0 0 0 0 0 0 0 0 0 0	0	0	0.6	1	7.50224e+08	1
2017-02-07_RS_Robo_2.mzML	AADSVVEELKK	feature			in_mzML/2017-02-07_RS_Robo_2_mzML.mzML		none	0	0	0	33.8	594.826	594.827	2	1	0	181308720 117530992 39557884 10268388 0 0 0 0 0 0 0 0 0 0 0 0 0 0 0 0 0 0 0 0 0 0 0 0 0 0 0 0 0 0 0 0 0 0 0 0 0 0 0 0 0 0 0 0 0 0 0 0 0 0 0 0	0	0	0.7	1	3.74748e+08	1
2017-02-07_RS_Robo_2.mzML	AAIEEGILPGGGVAYLR	feature			in_mzML/2017-02-07_RS_Robo_2_mzML.mzML		none	0	0	0	78.21	843.466	843.465	2	1	0	65820460 57711368 28577824 9784056 3184705 350068 0 0 0 0 0 0 0 0 0 0 0 0 0 0 0 0 0 0 0 0 0 0 0 0 0 0 0 0 0 0 0 0 0 0 0 0 0 0 0 0 0 0 0 0 0 0 0 0 0 0 0 0 0 0 0 0 0 0 0 0 0 0 0 0 0 0 0 0 0 0 0 0 0 0 0	0	0.0213674	1.1	1	1.7149e+08	1
2017-02-07_RS_Robo_2.mzML	AAIEEGILPGGGVAYLR	id			in_mzML/2017-02-07_RS_Robo_2_mzML.mzML		none	0	0	0	78.23	562.646	562.646	3	1	0	4328709 4298605 2008620 0 0 0 0 0 0 0 0 0 0 0 0 0 0 0 0 0 0 0 0 0 0 0 0 0 0 0 0 0 0 0 0 0 0 0 0 0 0 0 0 0 0 0 0 0 0 0 0 0 0 0 0 0 0 0 0 0 0 0 0 0 0 0 0 0 0 0 0 0 0 0 0 0 0 0 0 0 0	0	0	1.2	1	1.18344e+07	1
2017-02-07_RS_Robo_2.mzML	AAIEEGIVPGGGVAYLR	feature			in_mzML/2017-02-07_RS_Robo_2_mzML.mzML		none	0	0	0	73.01	836.458	836.457	2	1	0	86297272 79718952 38112200 14259115 2876026 677145 0 0 0 0 0 0 0 0 0 0 0 0 0 0 0 0 0 0 0 0 0 0 0 0 0 0 0 0 0 0 0 0 0 0 0 0 0 0 0 0 0 0 0 0 0 0 0 0 0 0 0 0 0 0 0 0 0 0 0 0 0 0 0 0 0 0 0 0 0 0 0 0 0 0	0	0.0160096	1.2	1	231334552	1
2017-02-07_RS_Robo_2.mzML	AALESGVDQLADTVR	id			in_mzML/2017-02-07_RS_Robo_2_mzML.mzML		none	0	0	0	68.01	772.899	772.899	2	1	0	17442644 12697152 7927953 0 0 0 0 0 0 0 0 0 0 0 0 0 0 0 0 0 0 0 0 0 0 0 0 0 0 0 0 0 0 0 0 0 0 0 0 0 0 0 0 0 0 0 0 0 0 0 0 0 0 0 0 0 0 0 0 0 0 0 0 0 0 0 0 0 0	0	0	0.8	1	4.11932e+07	1
2017-02-07_RS_Robo_2.mzML	AALESGVNQLADTVR	feature			in_mzML/2017-02-07_RS_Robo_2_mzML.mzML		none	0	0	0	63.33	772.408	772.407	2	1	0	122117952 96654392 41656672 13489765 0 0 0 0 0 0 0 0 0 0 0 0 0 0 0 0 0 0 0 0 0 0 0 0 0 0 0 0 0 0 0 0 0 0 0 0 0 0 0 0 0 0 0 0 0 0 0 0 0 0 0 0 0 0 0 0 0 0 0 0 0 0 0 0 0	0	0	1.1	1	2.92273e+08	1
2017-02-07_RS_Robo_2.mzML	AAVEEGIIAGGGSAYIHAAK	feature			in_mzML/2017-02-07_RS_Robo_2_mzML.mzML		none	0	0	0	55.92	629	628.999	3	1	0	38594024 42552152 24350092 8692428 2261064 0 0 0 0 0 0 0 0 0 0 0 0 0 0 0 0 0 0 0 0 0 0 0 0 0 0 0 0 0 0 0 0 0 0 0 0 0 0 0 0 0 0 0 0 0 0 0 0 0 0 0 0 0 0 0 0 0 0 0 0 0 0 0 0 0 0 0 0 0 0 0 0 0 0 0 0 0 0 0 0 0 0 0	0	0.0194167	1.3	1	1.20754e+08	1
2017-02-07_RS_Robo_2.mzML	AAVEEGIIAGGGSAYIHAAK	feature			in_mzML/2017-02-07_RS_Robo_2_mzML.mzML		none	0	0	0	55.51	942.99	942.994	2	1	0	7664198 7500134 4350827 0 0 0 0 0 0 0 0 0 0 0 0 0 0 0 0 0 0 0 0 0 0 0 0 0 0 0 0 0 0 0 0 0 0 0 0 0 0 0 0 0 0 0 0 0 0 0 0 0 0 0 0 0 0 0 0 0 0 0 0 0 0 0 0 0 0 0 0 0 0 0 0 0 0 0 0 0 0 0 0 0 0 0 0 0	0	0	1.1	1	2.15587e+07	1
2017-02-07_RS_Robo_2.mzML	AAVEEGIIAGGGSAYIHAAK	feature			in_mzML/2017-02-07_RS_Robo_2_mzML.mzML		none	0	0	0	55.52	942.996	942.994	2	1	0	8799092 8403373 4547026 0 0 0 0 0 0 0 0 0 0 0 0 0 0 0 0 0 0 0 0 0 0 0 0 0 0 0 0 0 0 0 0 0 0 0 0 0 0 0 0 0 0 0 0 0 0 0 0 0 0 0 0 0 0 0 0 0 0 0 0 0 0 0 0 0 0 0 0 0 0 0 0 0 0 0 0 0 0 0 0 0 0 0 0 0	0	0	1.1	1	2.40844e+07	1
2017-02-07_RS_Robo_2.mzML	AAVEEGIIAGGGSAYIHASK	feature			in_mzML/2017-02-07_RS_Robo_2_mzML.mzML		none	0	0	0	54.09	634.331	634.33	3	1	0	24648886 22950672 11716471 4262489 0 0 0 0 0 0 0 0 0 0 0 0 0 0 0 0 0 0 0 0 0 0 0 0 0 0 0 0 0 0 0 0 0 0 0 0 0 0 0 0 0 0 0 0 0 0 0 0 0 0 0 0 0 0 0 0 0 0 0 0 0 0 0 0 0 0 0 0 0 0 0 0 0 0 0 0 0 0 0 0 0 0 0 0	0	0	1.1	1	6.74196e+07	1
2017-02-07_RS_Robo_2.mzML	AAVEEGIIAGGGSAYIHASK	feature			in_mzML/2017-02-07_RS_Robo_2_mzML.mzML		none	0	0	0	54.17	950.993	950.992	2	1	0	4776378 5982808 0 0 0 0 0 0 0 0 0 0 0 0 0 0 0 0 0 0 0 0 0 0 0 0 0 0 0 0 0 0 0 0 0 0 0 0 0 0 0 0 0 0 0 0 0 0 0 0 0 0 0 0 0 0 0 0 0 0 0 0 0 0 0 0 0 0 0 0 0 0 0 0 0 0 0 0 0 0 0 0 0 0 0 0 0 0	0	0	1.1	1	1.29742e+07	0.9
2017-02-07_RS_Robo_2.mzML	AAVEEGIVPGGGLAVIR	feature			in_mzML/2017-02-07_RS_Robo_2_mzML.mzML		none	0	0	0	74.35	804.461	804.459	2	1	0	295424000 259188112 121535832 41946136 9724390 1987629 0 0 0 0 0 0 0 0 0 0 0 0 0 0 0 0 0 0 0 0 0 0 0 0 0 0 0 0 0 0 0 0 0 0 0 0 0 0 0 0 0 0 0 0 0 0 0 0 0 0 0 0 0 0 0 0 0 0 0 0 0 0 0 0 0 0 0 0 0 0	0	0.0160481	0.6	1	7.62349e+08	1
2017-02-07_RS_Robo_2.mzML	AAVEEGIVPGGGVAYIR	feature			in_mzML/2017-02-07_RS_Robo_2_mzML.mzML		none	0	0	0	68.36	553.3	553.302	3	1	0	12076639 10114481 0 0 0 0 0 0 0 0 0 0 0 0 0 0 0 0 0 0 0 0 0 0 0 0 0 0 0 0 0 0 0 0 0 0 0 0 0 0 0 0 0 0 0 0 0 0 0 0 0 0 0 0 0 0 0 0 0 0 0 0 0 0 0 0 0 0 0 0 0 0 0 0 0 0 0 0 0	0	0	1	1	2.58103e+07	0.9
2017-02-07_RS_Robo_2.mzML	AAVEEGIVPGGGVAYLR	feature			in_mzML/2017-02-07_RS_Robo_2_mzML.mzML		none	0	0	0.00194932	68.64	829.45	829.449	2	1	0	165332176 145840208 71866424 24808252 0 0 0 0 0 0 0 0 0 0 0 0 0 0 0 0 0 0 0 0 0 0 0 0 0 0 0 0 0 0 0 0 0 0 0 0 0 0 0 0 0 0 0 0 0 0 0 0 0 0 0 0 0 0 0 0 0 0 0 0 0 0 0 0 0 0 0 0 0 0 0 0 0 0 0	0	0	1.2	1	4.31159e+08	1
2017-02-07_RS_Robo_2.mzML	AAVEEGLVPGGGVALLR	feature			in_mzML/2017-02-07_RS_Robo_2_mzML.mzML		none	0	0	0	74.45	536.643	536.642	3	1	0	24114974 20930070 8799841 3432320 0 0 0 0 0 0 0 0 0 0 0 0 0 0 0 0 0 0 0 0 0 0 0 0 0 0 0 0 0 0 0 0 0 0 0 0 0 0 0 0 0 0 0 0 0 0 0 0 0 0 0 0 0 0 0 0 0 0 0 0 0 0 0 0 0 0 0 0 0 0 0 0	0	0	0.6	1	6.09074e+07	1
2017-02-07_RS_Robo_2.mzML	ADFGYNAR	feature			in_mzML/2017-02-07_RS_Robo_2_mzML.mzML		none	0	0	0	29.96	457.212	457.212	2	1	0	125487048 52744600 14927166 0 0 0 0 0 0 0 0 0 0 0 0 0 0 0 0 0 0 0 0 0 0 0 0 0 0 0 0 0 0 0 0 0 0 0 0 0 0 0 0 0 0	0	0	0.7	1	207351273	1
2017-02-07_RS_Robo_2.mzML	AGVEEGM(Oxidation)VPGGGSAFIETLDKVDALIETLEGDEK	feature			in_mzML/2017-02-07_RS_Robo_2_mzML.mzML		none	0	0	0	115.27	1164.9	1164.9	3	1	0	958306 2003192 2058386 1323385 681257 0 0 0 0 0 0 0 0 0 0 0 0 0 0 0 0 0 0 0 0 0 0 0 0 0 0 0 0 0 0 0 0 0 0 0 0 0 0 0 0 0 0 0 0 0 0 0 0 0 0 0 0 0 0 0 0 0 0 0 0 0 0 0 0 0 0 0 0 0 0 0 0 0 0 0 0 0 0 0 0 0 0 0 0 0 0 0 0 0 0 0 0 0 0 0 0 0 0 0 0 0 0 0 0 0 0 0 0 0 0 0 0 0 0 0 0 0 0 0 0 0 0 0 0 0 0 0 0 0 0 0 0 0 0 0 0 0 0 0 0 0 0 0 0 0 0 0 0 0 0	0	0.0969826	1.1	1	7.74876e+06	1
2017-02-07_RS_Robo_2.mzML	AGVEEGMVPGGGSAFIETLDKVDALIETLEGDEK	id			in_mzML/2017-02-07_RS_Robo_2_mzML.mzML		none	0	0	0	116.37	1159.57	1159.57	3	1	0	5166074 9413562 8986524 6424340 3524019 1679853 1754285 0 0 0 0 0 0 0 0 0 0 0 0 0 0 0 0 0 0 0 0 0 0 0 0 0 0 0 0 0 0 0 0 0 0 0 0 0 0 0 0 0 0 0 0 0 0 0 0 0 0 0 0 0 0 0 0 0 0 0 0 0 0 0 0 0 0 0 0 0 0 0 0 0 0 0 0 0 0 0 0 0 0 0 0 0 0 0 0 0 0 0 0 0 0 0 0 0 0 0 0 0 0 0 0 0 0 0 0 0 0 0 0 0 0 0 0 0 0 0 0 0 0 0 0 0 0 0 0 0 0 0 0 0 0 0 0 0 0 0 0 0 0 0 0 0 0 0 0	0	0.18832	1	1	3.72564e+07	1
2017-02-07_RS_Robo_2.mzML	AIDSIEGMKGDNADETTGIGIIK	feature			in_mzML/2017-02-07_RS_Robo_2_mzML.mzML		none	0	0	0	69.25	783.396	783.393	3	1	0	26150112 32310842 23076638 8570876 4567409 1285714 0 0 0 0 0 0 0 0 0 0 0 0 0 0 0 0 0 0 0 0 0 0 0 0 0 0 0 0 0 0 0 0 0 0 0 0 0 0 0 0 0 0 0 0 0 0 0 0 0 0 0 0 0 0 0 0 0 0 0 0 0 0 0 0 0 0 0 0 0 0 0 0 0 0 0 0 0 0 0 0 0 0 0 0 0 0 0 0 0 0 0 0 0 0 0 0 0	0	0.0609944	1.2	1	97735966	1
2017-02-07_RS_Robo_2.mzML	AIDSIEGMKGDNADETTGIGIIK	feature			in_mzML/2017-02-07_RS_Robo_2_mzML.mzML		none	0	0	0	69.37	1174.59	1174.59	2	1	0	5106318 6266975 4293727 2254612 1008786 0 0 0 0 0 0 0 0 0 0 0 0 0 0 0 0 0 0 0 0 0 0 0 0 0 0 0 0 0 0 0 0 0 0 0 0 0 0 0 0 0 0 0 0 0 0 0 0 0 0 0 0 0 0 0 0 0 0 0 0 0 0 0 0 0 0 0 0 0 0 0 0 0 0 0 0 0 0 0 0 0 0 0 0 0 0 0 0 0 0 0 0 0 0 0 0 0 0	0	0.0532892	1.2	1	1.93725e+07	1
2017-02-07_RS_Robo_2.mzML	AIDSLEGMKGDNADETTGIGIIKR	id			in_mzML/2017-02-07_RS_Robo_2_mzML.mzML		none	0	0	0	60.45	626.822	626.822	4	1	0	49078324 18658370 38159292 7400546 12534056 0 0 0 0 0 0 0 0 0 0 0 0 0 0 0 0 0 0 0 0 0 0 0 0 0 0 0 0 0 0 0 0 0 0 0 0 0 0 0 0 0 0 0 0 0 0 0 0 0 0 0 0 0 0 0 0 0 0 0 0 0 0 0 0 0 0 0 0 0 0 0 0 0 0 0 0 0 0 0 0 0 0 0 0 0 0 0 0 0 0 0 0 0 0 0 0 0 0 0 0 0 0 0 0	0	0.0996106	0.2	1	1.34388e+08	0.8
2017-02-07_RS_Robo_2.mzML	AIDSLEGMKGDNADETTGIGIIKR	feature			in_mzML/2017-02-07_RS_Robo_2_mzML.mzML		none	0	0	0	60.39	835.424	835.427	3	1	0	7940849 10326200 6245618 0 0 0 0 0 0 0 0 0 0 0 0 0 0 0 0 0 0 0 0 0 0 0 0 0 0 0 0 0 0 0 0 0 0 0 0 0 0 0 0 0 0 0 0 0 0 0 0 0 0 0 0 0 0 0 0 0 0 0 0 0 0 0 0 0 0 0 0 0 0 0 0 0 0 0 0 0 0 0 0 0 0 0 0 0 0 0 0 0 0 0 0 0 0 0 0 0 0 0 0 0 0 0 0 0 0	0	0	1.1	1	2.81999e+07	1
2017-02-07_RS_Robo_2.mzML	AIEEPLREIVANAGK	feature			in_mzML/2017-02-07_RS_Robo_2_mzML.mzML		none	0	0	0	64.8	537.302	537.302	3	1	0	43478816 35432044 14930005 6187517 0 0 0 0 0 0 0 0 0 0 0 0 0 0 0 0 0 0 0 0 0 0 0 0 0 0 0 0 0 0 0 0 0 0 0 0 0 0 0 0 0 0 0 0 0 0 0 0 0 0 0 0 0 0 0 0 0 0 0 0 0 0 0 0 0 0 0 0 0 0 0	0	0	1.1	1	1.05955e+08	1
2017-02-07_RS_Robo_2.mzML	AIEEPLREIVANAGK	feature			in_mzML/2017-02-07_RS_Robo_2_mzML.mzML		none	0	0	0.00371058	64.52	805.45	805.449	2	1	0	47867752 39095012 18396414 5887342 0 0 0 0 0 0 0 0 0 0 0 0 0 0 0 0 0 0 0 0 0 0 0 0 0 0 0 0 0 0 0 0 0 0 0 0 0 0 0 0 0 0 0 0 0 0 0 0 0 0 0 0 0 0 0 0 0 0 0 0 0 0 0 0 0 0 0 0 0 0 0	0	0	1.1	1	1.18059e+08	1
2017-02-07_RS_Robo_2.mzML	AKQIQFDETAR	feature			in_mzML/2017-02-07_RS_Robo_2_mzML.mzML		none	0	0	0	26.07	653.842	653.841	2	1	0	27916210 16771655 5682466 0 0 0 0 0 0 0 0 0 0 0 0 0 0 0 0 0 0 0 0 0 0 0 0 0 0 0 0 0 0 0 0 0 0 0 0 0 0 0 0 0 0 0 0 0 0 0 0 0 0 0 0 0 0 0 0 0 0	0	0	0.6	1	5.50399e+07	1
2017-02-07_RS_Robo_2.mzML	ALDALEGFKGDNVDETTGIDIIK	id			in_mzML/2017-02-07_RS_Robo_2_mzML.mzML		none	0	0	0	86.39	812.083	812.083	3	1	0	4611820 9822686 4535256 1907701 1617143 0 0 0 0 0 0 0 0 0 0 0 0 0 0 0 0 0 0 0 0 0 0 0 0 0 0 0 0 0 0 0 0 0 0 0 0 0 0 0 0 0 0 0 0 0 0 0 0 0 0 0 0 0 0 0 0 0 0 0 0 0 0 0 0 0 0 0 0 0 0 0 0 0 0 0 0 0 0 0 0 0 0 0 0 0 0 0 0 0 0 0 0 0 0 0 0 0 0 0 0 0 0 0 0 0 0	0	0.0718903	1.2	1	2.37464e+07	1
2017-02-07_RS_Robo_2.mzML	ALDALEGFKGDNVDETTGIDIIKR	feature			in_mzML/2017-02-07_RS_Robo_2_mzML.mzML		none	0	0	0	77.58	864.118	864.117	3	1	0	14766862 20706010 15031857 7374309 2979620 0 0 0 0 0 0 0 0 0 0 0 0 0 0 0 0 0 0 0 0 0 0 0 0 0 0 0 0 0 0 0 0 0 0 0 0 0 0 0 0 0 0 0 0 0 0 0 0 0 0 0 0 0 0 0 0 0 0 0 0 0 0 0 0 0 0 0 0 0 0 0 0 0 0 0 0 0 0 0 0 0 0 0 0 0 0 0 0 0 0 0 0 0 0 0 0 0 0 0 0 0 0 0 0 0 0 0 0 0 0 0 0	0	0.0489597	1.1	1	6.35452e+07	1
2017-02-07_RS_Robo_2.mzML	ALEAGVNQLADTVR	feature			in_mzML/2017-02-07_RS_Robo_2_mzML.mzML		none	0	0	0	60.51	728.893	728.891	2	1	0	9652251 8318501 4826134 0 0 0 0 0 0 0 0 0 0 0 0 0 0 0 0 0 0 0 0 0 0 0 0 0 0 0 0 0 0 0 0 0 0 0 0 0 0 0 0 0 0 0 0 0 0 0 0 0 0 0 0 0 0 0 0 0 0 0 0 0 0 0	0	0	0.7	1	2.48768e+07	1
2017-02-07_RS_Robo_2.mzML	ALEESNYELEGK	feature			in_mzML/2017-02-07_RS_Robo_2_mzML.mzML		none	0	0	0	41.37	691.328	691.328	2	1	0	20091786 14074465 6851104 1007057 0 0 0 0 0 0 0 0 0 0 0 0 0 0 0 0 0 0 0 0 0 0 0 0 0 0 0 0 0 0 0 0 0 0 0 0 0 0 0 0 0 0 0 0 0 0 0 0 0 0 0 0 0 0 0 0 0 0 0 0	0	0	1	1	4.50848e+07	1
2017-02-07_RS_Robo_2.mzML	ALESGVNQLADTVR	feature			in_mzML/2017-02-07_RS_Robo_2_mzML.mzML		none	0	0	0	58.35	736.89	736.889	2	1	0	20176332 14415639 5382192 0 0 0 0 0 0 0 0 0 0 0 0 0 0 0 0 0 0 0 0 0 0 0 0 0 0 0 0 0 0 0 0 0 0 0 0 0 0 0 0 0 0 0 0 0 0 0 0 0 0 0 0 0 0 0 0 0 0 0 0 0 0 0	0	0	0.7	1	4.40937e+07	1
2017-02-07_RS_Robo_2.mzML	ALNEINQFYQK	feature			in_mzML/2017-02-07_RS_Robo_2_mzML.mzML		none	0	0	0	56.42	684.352	684.351	2	1	0	183597664 129111336 49490848 17099592 0 0 0 0 0 0 0 0 0 0 0 0 0 0 0 0 0 0 0 0 0 0 0 0 0 0 0 0 0 0 0 0 0 0 0 0 0 0 0 0 0 0 0 0 0 0 0 0 0 0 0 0 0 0 0 0 0 0 0 0 0 0 0	0	0	0.6	1	4.03105e+08	1
2017-02-07_RS_Robo_2.mzML	AM(Oxidation)KPWIQPK	feature			in_mzML/2017-02-07_RS_Robo_2_mzML.mzML		none	0	0	0	23	557.808	557.808	2	1	0	175688960 108240672 30443878 0 0 0 0 0 0 0 0 0 0 0 0 0 0 0 0 0 0 0 0 0 0 0 0 0 0 0 0 0 0 0 0 0 0 0 0 0 0 0 0 0 0 0 0 0 0 0 0 0 0 0 0 0 0	0	0	1	1	3.49153e+08	1
2017-02-07_RS_Robo_2.mzML	AM(Oxidation)KPWIQPK	feature			in_mzML/2017-02-07_RS_Robo_2_mzML.mzML		none	0	0	0	23.07	372.207	372.207	3	1	0	518134528 314634720 90901232 0 0 0 0 0 0 0 0 0 0 0 0 0 0 0 0 0 0 0 0 0 0 0 0 0 0 0 0 0 0 0 0 0 0 0 0 0 0 0 0 0 0 0 0 0 0 0 0 0 0 0 0 0 0	0	0	1	1	1.02427e+09	1
2017-02-07_RS_Robo_2.mzML	AMKPWIQPK	feature			in_mzML/2017-02-07_RS_Robo_2_mzML.mzML		none	0	0	0	31.23	366.877	366.876	3	1	0	948097792 567893056 179164912 39372304 0 0 0 0 0 0 0 0 0 0 0 0 0 0 0 0 0 0 0 0 0 0 0 0 0 0 0 0 0 0 0 0 0 0 0 0 0 0 0 0 0 0 0 0 0 0 0 0 0 0 0 0 0	0	0	0.9	1	1.88687e+09	1
2017-02-07_RS_Robo_2.mzML	AMMEDLAIITGGK	feature			in_mzML/2017-02-07_RS_Robo_2_mzML.mzML		none	0	0	0	84.43	675.344	675.344	2	1	0	147489392 103054040 43848960 12872351 0 0 0 0 0 0 0 0 0 0 0 0 0 0 0 0 0 0 0 0 0 0 0 0 0 0 0 0 0 0 0 0 0 0 0 0 0 0 0 0 0 0 0 0 0 0 0 0 0 0 0 0 0 0 0 0 0 0	0	0	1.1	1	3.36448e+08	1
2017-02-07_RS_Robo_2.mzML	AQAETVGDNYDKIEQVATVSANNDPVIGK	feature			in_mzML/2017-02-07_RS_Robo_2_mzML.mzML		none	0	0	0	73.01	1016.17	1016.17	3	1	0	10190872 16571556 14172013 7183789 3373046 1307231 0 0 0 0 0 0 0 0 0 0 0 0 0 0 0 0 0 0 0 0 0 0 0 0 0 0 0 0 0 0 0 0 0 0 0 0 0 0 0 0 0 0 0 0 0 0 0 0 0 0 0 0 0 0 0 0 0 0 0 0 0 0 0 0 0 0 0 0 0 0 0 0 0 0 0 0 0 0 0 0 0 0 0 0 0 0 0 0 0 0 0 0 0 0 0 0 0 0 0 0 0 0 0 0 0 0 0 0 0 0 0 0 0 0 0 0 0 0 0 0 0 0 0 0 0 0 0 0	0	0.0886441	1.1	1	5.54411e+07	1
2017-02-07_RS_Robo_2.mzML	AQIEETTSDFDR	feature			in_mzML/2017-02-07_RS_Robo_2_mzML.mzML		none	0	0	0	41.06	706.321	706.32	2	1	0	14797104 10388490 4361323 0 0 0 0 0 0 0 0 0 0 0 0 0 0 0 0 0 0 0 0 0 0 0 0 0 0 0 0 0 0 0 0 0 0 0 0 0 0 0 0 0 0 0 0 0 0 0 0 0 0 0 0 0 0 0 0 0 0 0 0	0	0	1	1	3.24673e+07	1
2017-02-07_RS_Robo_2.mzML	AQIEETTSDFDREK	feature			in_mzML/2017-02-07_RS_Robo_2_mzML.mzML		none	0	0	0	34.16	556.928	556.929	3	1	0	66288100 57039272 25297870 8249724 0 0 0 0 0 0 0 0 0 0 0 0 0 0 0 0 0 0 0 0 0 0 0 0 0 0 0 0 0 0 0 0 0 0 0 0 0 0 0 0 0 0 0 0 0 0 0 0 0 0 0 0 0 0 0 0 0 0 0 0 0 0 0 0 0 0 0 0 0 0	0	0	1.2	1	1.68282e+08	1
2017-02-07_RS_Robo_2.mzML	AQLEETTSDFDREK	feature			in_mzML/2017-02-07_RS_Robo_2_mzML.mzML		none	0	0	0	34.34	834.89	834.889	2	1	0	31387518 28858038 11396100 4777388 0 0 0 0 0 0 0 0 0 0 0 0 0 0 0 0 0 0 0 0 0 0 0 0 0 0 0 0 0 0 0 0 0 0 0 0 0 0 0 0 0 0 0 0 0 0 0 0 0 0 0 0 0 0 0 0 0 0 0 0 0 0 0 0 0 0 0 0 0 0	0	0	1.3	1	8.20829e+07	1
2017-02-07_RS_Robo_2.mzML	AQVASISAADTEIGDLIAEAMTK	feature			in_mzML/2017-02-07_RS_Robo_2_mzML.mzML		none	0	0	0	110.08	1153.09	1153.08	2	1	0	4898643 6314410 3884801 2072691 793471 0 0 0 0 0 0 0 0 0 0 0 0 0 0 0 0 0 0 0 0 0 0 0 0 0 0 0 0 0 0 0 0 0 0 0 0 0 0 0 0 0 0 0 0 0 0 0 0 0 0 0 0 0 0 0 0 0 0 0 0 0 0 0 0 0 0 0 0 0 0 0 0 0 0 0 0 0 0 0 0 0 0 0 0 0 0 0 0 0 0 0 0 0 0 0 0 0	0	0.04417	1.2	1	1.8414e+07	1
2017-02-07_RS_Robo_2.mzML	AQVASISAADTEIGDLIAEAMTK	feature			in_mzML/2017-02-07_RS_Robo_2_mzML.mzML		none	0	0	0	110.1	769.059	769.058	3	1	0	4374809 5116268 3202574 1549570 0 0 0 0 0 0 0 0 0 0 0 0 0 0 0 0 0 0 0 0 0 0 0 0 0 0 0 0 0 0 0 0 0 0 0 0 0 0 0 0 0 0 0 0 0 0 0 0 0 0 0 0 0 0 0 0 0 0 0 0 0 0 0 0 0 0 0 0 0 0 0 0 0 0 0 0 0 0 0 0 0 0 0 0 0 0 0 0 0 0 0 0 0 0 0 0 0 0	0	0	1.2	1	15200391	1
2017-02-07_RS_Robo_2.mzML	ARVDDALHATR	feature			in_mzML/2017-02-07_RS_Robo_2_mzML.mzML		none	0	0	0	20.05	612.826	612.826	2	1	0	22426620 12636700 4553276 907398 0 0 0 0 0 0 0 0 0 0 0 0 0 0 0 0 0 0 0 0 0 0 0 0 0 0 0 0 0 0 0 0 0 0 0 0 0 0 0 0 0 0 0 0 0 0 0 0 0 0 0	0	0	0.6	1	4.3264e+07	1
2017-02-07_RS_Robo_2.mzML	ATEC(Carbamidomethyl)AVDSIQK	feature			in_mzML/2017-02-07_RS_Robo_2_mzML.mzML		none	0	0	0	26.37	611.293	611.293	2	0.925222	0	44018720 21204216 6640327 0 0 3288595 4873387 0 0 0 0 0 0 0 0 0 0 0 0 0 0 0 0 0 0 0 0 0 0 0 0 0 0 0 0 0 0 0 0 0 0 0 0 0 0 0 0 0 0 0 0 0	0	0.101993	0.7	1	7.84255e+07	1
2017-02-07_RS_Robo_2.mzML	ATEVAVDAIQK	feature			in_mzML/2017-02-07_RS_Robo_2_mzML.mzML		none	0	0	0.00194932	35.99	572.814	572.814	2	1	0	40096536 20774824 0 0 0 0 0 0 0 0 0 0 0 0 0 0 0 0 0 0 0 0 0 0 0 0 0 0 0 0 0 0 0 0 0 0 0 0 0 0 0 0 0 0 0 0 0 0 0 0 0 0 0 0	0	0	0.7	1	6.81183e+07	1
2017-02-07_RS_Robo_2.mzML	AVEVVVDELKANSKPVETR	feature			in_mzML/2017-02-07_RS_Robo_2_mzML.mzML		none	0	0	0	52.22	695.052	695.051	3	1	0	8612107 7768786 5569026 1913325 0 0 0 0 0 0 0 0 0 0 0 0 0 0 0 0 0 0 0 0 0 0 0 0 0 0 0 0 0 0 0 0 0 0 0 0 0 0 0 0 0 0 0 0 0 0 0 0 0 0 0 0 0 0 0 0 0 0 0 0 0 0 0 0 0 0 0 0 0 0 0 0 0 0 0 0 0 0 0 0 0 0 0 0 0 0 0 0 0 0 0	0	0	0.9	1	2.4739e+07	1
2017-02-07_RS_Robo_2.mzML	AVPYPQR	feature			in_mzML/2017-02-07_RS_Robo_2_mzML.mzML		none	0	0	0	22.81	415.729	415.73	2	1	0	4128689664 1881833216 480755104 73387104 0 0 0 0 0 0 0 0 0 0 0 0 0 0 0 0 0 0 0 0 0 0 0 0 0 0 0 0 0 0 0 0 0 0 0 0 0 0 0	0	0	0.7	1	7.02149e+09	1
2017-02-07_RS_Robo_2.mzML	AVPYPQRDMPIQAFLLYQEPVLGPVR	feature			in_mzML/2017-02-07_RS_Robo_2_mzML.mzML		none	0	0	0	102.81	999.875	999.872	3	1	0	3430381 5610947 4990785 3437172 1441608 0 0 0 0 0 0 0 0 0 0 0 0 0 0 0 0 0 0 0 0 0 0 0 0 0 0 0 0 0 0 0 0 0 0 0 0 0 0 0 0 0 0 0 0 0 0 0 0 0 0 0 0 0 0 0 0 0 0 0 0 0 0 0 0 0 0 0 0 0 0 0 0 0 0 0 0 0 0 0 0 0 0 0 0 0 0 0 0 0 0 0 0 0 0 0 0 0 0 0 0 0 0 0 0 0 0 0 0 0 0 0 0 0 0 0 0 0 0 0 0 0 0 0 0 0 0 0 0 0 0 0 0 0 0 0 0 0 0 0 0	0	0.0762316	1	1	2.02365e+07	1
2017-02-07_RS_Robo_2.mzML	DAGVGFNAATGEFVNMIEAGIIDPTK	feature			in_mzML/2017-02-07_RS_Robo_2_mzML.mzML		none	0	0	0	113.74	1319.15	1319.15	2	1	0	1797499 2286228 1399434 1015102 0 0 0 0 0 0 0 0 0 0 0 0 0 0 0 0 0 0 0 0 0 0 0 0 0 0 0 0 0 0 0 0 0 0 0 0 0 0 0 0 0 0 0 0 0 0 0 0 0 0 0 0 0 0 0 0 0 0 0 0 0 0 0 0 0 0 0 0 0 0 0 0 0 0 0 0 0 0 0 0 0 0 0 0 0 0 0 0 0 0 0 0 0 0 0 0 0 0 0 0 0 0 0 0 0 0 0 0 0 0 0 0 0 0 0 0 0	0	0	1	1	6.77522e+06	1
2017-02-07_RS_Robo_2.mzML	DDKYEDLLK	feature			in_mzML/2017-02-07_RS_Robo_2_mzML.mzML		none	0	0	0.00371058	48.86	569.785	569.785	2	1	0	66386464 46459696 0 0 0 0 0 0 0 0 0 0 0 0 0 0 0 0 0 0 0 0 0 0 0 0 0 0 0 0 0 0 0 0 0 0 0 0 0 0 0 0 0 0 0 0 0 0 0 0 0 0 0 0 0	0	0	0.8	1	129549528	1
2017-02-07_RS_Robo_2.mzML	DDKYEDLLK	feature			in_mzML/2017-02-07_RS_Robo_2_mzML.mzML		none	0	0	0	48.89	380.192	380.192	3	1	0	24871548 12848132 4518220 0 0 0 0 0 0 0 0 0 0 0 0 0 0 0 0 0 0 0 0 0 0 0 0 0 0 0 0 0 0 0 0 0 0 0 0 0 0 0 0 0 0 0 0 0 0 0 0 0 0 0 0	0	0	0.7	1	4.57712e+07	1
2017-02-07_RS_Robo_2.mzML	DIENQYETQITQIEHEVSSSGQEVQSSAK	feature			in_mzML/2017-02-07_RS_Robo_2_mzML.mzML		none	0	0	0	94.94	1088.85	1088.84	3	1	0	2390287 4432019 3297914 2281176 0 0 0 0 0 0 0 0 0 0 0 0 0 0 0 0 0 0 0 0 0 0 0 0 0 0 0 0 0 0 0 0 0 0 0 0 0 0 0 0 0 0 0 0 0 0 0 0 0 0 0 0 0 0 0 0 0 0 0 0 0 0 0 0 0 0 0 0 0 0 0 0 0 0 0 0 0 0 0 0 0 0 0 0 0 0 0 0 0 0 0 0 0 0 0 0 0 0 0 0 0 0 0 0 0 0 0 0 0 0 0 0 0 0 0 0 0 0 0 0 0 0 0 0 0 0 0 0 0 0 0 0 0 0 0 0	0	0	1	1	1.36398e+07	1
2017-02-07_RS_Robo_2.mzML	DM(Oxidation)PIQAFLLYQEPVLGPVR	feature			in_mzML/2017-02-07_RS_Robo_2_mzML.mzML		none	0	0	0	105.62	1101.59	1101.59	2	1	0	61005640 75010840 51711716 25020912 8919095 2805001 0 0 0 0 0 0 0 0 0 0 0 0 0 0 0 0 0 0 0 0 0 0 0 0 0 0 0 0 0 0 0 0 0 0 0 0 0 0 0 0 0 0 0 0 0 0 0 0 0 0 0 0 0 0 0 0 0 0 0 0 0 0 0 0 0 0 0 0 0 0 0 0 0 0 0 0 0 0 0 0 0 0 0 0 0 0 0 0 0 0 0 0 0 0 0 0 0 0 0 0 0	0	0.0522294	1.2	1	2.28976e+08	1
2017-02-07_RS_Robo_2.mzML	DM(Oxidation)PIQAFLLYQEPVLGPVR	feature			in_mzML/2017-02-07_RS_Robo_2_mzML.mzML		none	0	0	0	105.37	734.725	734.726	3	1	0	29386880 36723660 25084052 12644153 4902729 1623305 484084 0 0 0 0 0 0 0 0 0 0 0 0 0 0 0 0 0 0 0 0 0 0 0 0 0 0 0 0 0 0 0 0 0 0 0 0 0 0 0 0 0 0 0 0 0 0 0 0 0 0 0 0 0 0 0 0 0 0 0 0 0 0 0 0 0 0 0 0 0 0 0 0 0 0 0 0 0 0 0 0 0 0 0 0 0 0 0 0 0 0 0 0 0 0 0 0 0 0 0 0	0	0.0632403	1.2	1	1.12432e+08	1
2017-02-07_RS_Robo_2.mzML	DMPIQAFLLYQEPVLGPVR	feature			in_mzML/2017-02-07_RS_Robo_2_mzML.mzML		none	0	0	0	111.42	1093.59	1093.59	2	1	0	6573541 8310151 5177506 2626556 672807 0 0 0 0 0 0 0 0 0 0 0 0 0 0 0 0 0 0 0 0 0 0 0 0 0 0 0 0 0 0 0 0 0 0 0 0 0 0 0 0 0 0 0 0 0 0 0 0 0 0 0 0 0 0 0 0 0 0 0 0 0 0 0 0 0 0 0 0 0 0 0 0 0 0 0 0 0 0 0 0 0 0 0 0 0 0 0 0 0 0 0 0 0 0 0 0 0 0 0 0 0 0	0	0.028801	1.2	1	2.40469e+07	1
2017-02-07_RS_Robo_2.mzML	DMPIQAFLLYQEPVLGPVR	feature			in_mzML/2017-02-07_RS_Robo_2_mzML.mzML		none	0	0	0	109.49	1093.59	1093.59	2	1	0	370116736 470248928 320047232 157548496 57233588 18502294 4552342 0 0 0 0 0 0 0 0 0 0 0 0 0 0 0 0 0 0 0 0 0 0 0 0 0 0 0 0 0 0 0 0 0 0 0 0 0 0 0 0 0 0 0 0 0 0 0 0 0 0 0 0 0 0 0 0 0 0 0 0 0 0 0 0 0 0 0 0 0 0 0 0 0 0 0 0 0 0 0 0 0 0 0 0 0 0 0 0 0 0 0 0 0 0 0 0 0 0 0 0	0	0.0574205	1.2	1	1.42542e+09	1
2017-02-07_RS_Robo_2.mzML	DMPIQAFLLYQEPVLGPVR	id			in_mzML/2017-02-07_RS_Robo_2_mzML.mzML		none	0	0	0	109.77	729.394	729.394	3	1	0	218866912 262730944 179662080 92721344 33605544 10309493 2881374 0 0 0 0 0 0 0 0 0 0 0 0 0 0 0 0 0 0 0 0 0 0 0 0 0 0 0 0 0 0 0 0 0 0 0 0 0 0 0 0 0 0 0 0 0 0 0 0 0 0 0 0 0 0 0 0 0 0 0 0 0 0 0 0 0 0 0 0 0 0 0 0 0 0 0 0 0 0 0 0 0 0 0 0 0 0 0 0 0 0 0 0 0 0 0 0 0 0 0 0	0	0.0584387	1.2	1	8.102e+08	1
2017-02-07_RS_Robo_2.mzML	DMPIQAFLLYQEPVLGPVR	id			in_mzML/2017-02-07_RS_Robo_2_mzML.mzML		none	0	0	0	109.24	729.394	729.394	3	1	0	217457792 262373696 179975584 92691144 33595256 10470776 2624061 0 0 0 0 0 0 0 0 0 0 0 0 0 0 0 0 0 0 0 0 0 0 0 0 0 0 0 0 0 0 0 0 0 0 0 0 0 0 0 0 0 0 0 0 0 0 0 0 0 0 0 0 0 0 0 0 0 0 0 0 0 0 0 0 0 0 0 0 0 0 0 0 0 0 0 0 0 0 0 0 0 0 0 0 0 0 0 0 0 0 0 0 0 0 0 0 0 0 0 0	0	0.0584219	1.2	1	8.09419e+08	1
2017-02-07_RS_Robo_2.mzML	DMPIQAFLLYQEPVLGPVR	feature			in_mzML/2017-02-07_RS_Robo_2_mzML.mzML		none	0	0	0	109.5	547.298	547.297	4	1	0	1115603 1408512 988633 217552 0 0 0 0 0 0 0 0 0 0 0 0 0 0 0 0 0 0 0 0 0 0 0 0 0 0 0 0 0 0 0 0 0 0 0 0 0 0 0 0 0 0 0 0 0 0 0 0 0 0 0 0 0 0 0 0 0 0 0 0 0 0 0 0 0 0 0 0 0 0 0 0 0 0 0 0 0 0 0 0 0 0 0 0 0 0 0 0 0 0 0 0 0 0 0 0 0 0 0 0 0 0 0	0	0	1.2	1	4.04238e+06	1
2017-02-07_RS_Robo_2.mzML	DMPIQAFLLYQEPVLGPVR	id			in_mzML/2017-02-07_RS_Robo_2_mzML.mzML		none	0	0	0	111.44	729.394	729.394	3	1	0	3817474 5089629 3724753 1663019 719834 0 0 0 0 0 0 0 0 0 0 0 0 0 0 0 0 0 0 0 0 0 0 0 0 0 0 0 0 0 0 0 0 0 0 0 0 0 0 0 0 0 0 0 0 0 0 0 0 0 0 0 0 0 0 0 0 0 0 0 0 0 0 0 0 0 0 0 0 0 0 0 0 0 0 0 0 0 0 0 0 0 0 0 0 0 0 0 0 0 0 0 0 0 0 0 0 0 0 0 0 0 0	0	0.0479419	1.2	1	1.56372e+07	1
2017-02-07_RS_Robo_2.mzML	DMPIQAFLLYQEPVLGPVRGPFPIIV	feature			in_mzML/2017-02-07_RS_Robo_2_mzML.mzML		none	0	0	0	117.89	1455.31	1455.3	2	1	0	1564920 2660236 2253178 1404107 445178 0 0 0 0 0 0 0 0 0 0 0 0 0 0 0 0 0 0 0 0 0 0 0 0 0 0 0 0 0 0 0 0 0 0 0 0 0 0 0 0 0 0 0 0 0 0 0 0 0 0 0 0 0 0 0 0 0 0 0 0 0 0 0 0 0 0 0 0 0 0 0 0 0 0 0 0 0 0 0 0 0 0 0 0 0 0 0 0 0 0 0 0 0 0 0 0 0 0 0 0 0 0 0 0 0 0 0 0 0 0 0 0 0 0 0 0 0 0 0 0 0 0 0 0 0 0 0 0 0 0 0 0 0 0 0 0 0 0 0 0	0	0.053458	1	1	8.9912e+06	1
2017-02-07_RS_Robo_2.mzML	DMPIQAFLLYQEPVLGPVRGPFPIIV	feature			in_mzML/2017-02-07_RS_Robo_2_mzML.mzML		none	0	0	0	117.68	970.538	970.538	3	1	0	7172117 12167136 11171957 6743631 3316443 1069189 241797 0 0 0 0 0 0 0 0 0 0 0 0 0 0 0 0 0 0 0 0 0 0 0 0 0 0 0 0 0 0 0 0 0 0 0 0 0 0 0 0 0 0 0 0 0 0 0 0 0 0 0 0 0 0 0 0 0 0 0 0 0 0 0 0 0 0 0 0 0 0 0 0 0 0 0 0 0 0 0 0 0 0 0 0 0 0 0 0 0 0 0 0 0 0 0 0 0 0 0 0 0 0 0 0 0 0 0 0 0 0 0 0 0 0 0 0 0 0 0 0 0 0 0 0 0 0 0 0 0 0 0 0 0 0 0 0 0 0	0	0.110487	1	1	4.39634e+07	1
2017-02-07_RS_Robo_2.mzML	DNTTIVDGGGSAEDLAGRVK	feature			in_mzML/2017-02-07_RS_Robo_2_mzML.mzML		none	0	0	0.00194932	30.16	658.996	658.996	3	1	0	16523349 13611378 6310800 0 0 0 0 0 0 0 0 0 0 0 0 0 0 0 0 0 0 0 0 0 0 0 0 0 0 0 0 0 0 0 0 0 0 0 0 0 0 0 0 0 0 0 0 0 0 0 0 0 0 0 0 0 0 0 0 0 0 0 0 0 0 0 0 0 0 0 0 0 0 0 0 0 0 0 0 0 0 0 0 0 0	0	0	0.9	1	4.05123e+07	1
2017-02-07_RS_Robo_2.mzML	DVEALANTLEGDEK	feature			in_mzML/2017-02-07_RS_Robo_2_mzML.mzML		none	0	0	0	73.73	752.361	752.362	2	1	0	15190513 10202147 3900645 0 0 0 0 0 0 0 0 0 0 0 0 0 0 0 0 0 0 0 0 0 0 0 0 0 0 0 0 0 0 0 0 0 0 0 0 0 0 0 0 0 0 0 0 0 0 0 0 0 0 0 0 0 0 0 0 0 0 0 0 0 0 0 0	0	0	0.9	1	3.22714e+07	1
2017-02-07_RS_Robo_2.mzML	EATMDMLGR	feature			in_mzML/2017-02-07_RS_Robo_2_mzML.mzML		none	0	0	0.00371058	46.7	512.234	512.234	2	1	0	29739402 13455139 2673850 0 0 0 0 0 0 0 0 0 0 0 0 0 0 0 0 0 0 0 0 0 0 0 0 0 0 0 0 0 0 0 0 0 0 0 0 0 0 0 0 0 0	0	0	1	1	5.07968e+07	1
2017-02-07_RS_Robo_2.mzML	EDIARVASISANSEEIGNLIADAMEK	id			in_mzML/2017-02-07_RS_Robo_2_mzML.mzML		none	0	0	0	113.56	916.124	916.124	3	0.653567	0	14662081 11880637 7502021 0 0 0 0 0 0 0 0 0 0 0 0 0 0 0 0 0 0 0 0 0 0 0 0 0 0 0 0 0 0 0 0 0 0 0 0 0 0 0 0 0 0 0 0 0 0 0 0 0 4792588 5605744 4065983 0 0 0 0 0 0 0 0 0 0 0 0 0 0 0 0 0 0 0 0 0 0 0 0 0 0 0 0 0 0 0 0 0 0 0 0 0 0 0 0 0 0 0 0 0 0 0 0 0 0 0 0 0 0 0 0 0 0 0 0 0 0 0 0	0	0.298178	0.6	1	38157753	1
2017-02-07_RS_Robo_2.mzML	EGALIVANVK	feature			in_mzML/2017-02-07_RS_Robo_2_mzML.mzML		none	0	0	0	43.63	507.303	507.303	2	1	0	258277888 132338184 33921540 5027083 0 0 0 0 0 0 0 0 0 0 0 0 0 0 0 0 0 0 0 0 0 0 0 0 0 0 0 0 0 0 0 0 0 0 0 0 0 0 0 0 0 0 0 0 0 0	0	0	0.7	1	4.63477e+08	1
2017-02-07_RS_Robo_2.mzML	EGIHAQQKEPM(Oxidation)IGVNQELAYFYPELFR	feature			in_mzML/2017-02-07_RS_Robo_2_mzML.mzML		none	0	0	0	93.31	806.653	806.653	4	1	0	5081423 10221162 8888253 7361701 2925525 0 0 0 0 0 0 0 0 0 0 0 0 0 0 0 0 0 0 0 0 0 0 0 0 0 0 0 0 0 0 0 0 0 0 0 0 0 0 0 0 0 0 0 0 0 0 0 0 0 0 0 0 0 0 0 0 0 0 0 0 0 0 0 0 0 0 0 0 0 0 0 0 0 0 0 0 0 0 0 0 0 0 0 0 0 0 0 0 0 0 0 0 0 0 0 0 0 0 0 0 0 0 0 0 0 0 0 0 0 0 0 0 0 0 0 0 0 0 0 0 0 0 0 0 0 0 0 0 0 0 0 0 0 0 0 0 0 0 0 0 0 0 0 0 0 0 0	0	0.0848518	1.1	1	3.75103e+07	1
2017-02-07_RS_Robo_2.mzML	EGIHAQQKEPMIGVNQELAYFYPELFR	feature			in_mzML/2017-02-07_RS_Robo_2_mzML.mzML		none	0	0	0	98.02	802.655	802.654	4	1	0	8258854 19766324 15214872 12184008 5711678 2556955 0 0 0 0 0 0 0 0 0 0 0 0 0 0 0 0 0 0 0 0 0 0 0 0 0 0 0 0 0 0 0 0 0 0 0 0 0 0 0 0 0 0 0 0 0 0 0 0 0 0 0 0 0 0 0 0 0 0 0 0 0 0 0 0 0 0 0 0 0 0 0 0 0 0 0 0 0 0 0 0 0 0 0 0 0 0 0 0 0 0 0 0 0 0 0 0 0 0 0 0 0 0 0 0 0 0 0 0 0 0 0 0 0 0 0 0 0 0 0 0 0 0 0 0 0 0 0 0 0 0 0 0 0 0 0 0 0 0 0 0 0 0 0 0 0 0	0	0.129821	1.1	1	6.76165e+07	1
2017-02-07_RS_Robo_2.mzML	EGKGDFGYNAR	feature			in_mzML/2017-02-07_RS_Robo_2_mzML.mzML		none	0	0	0	21.15	607.285	607.284	2	1	0	9790849 6666965 0 0 0 0 0 0 0 0 0 0 0 0 0 0 0 0 0 0 0 0 0 0 0 0 0 0 0 0 0 0 0 0 0 0 0 0 0 0 0 0 0 0 0 0 0 0 0 0 0 0 0 0 2944508 1436966 0	0	0.210251	0.7	1	1.8802e+07	1
2017-02-07_RS_Robo_2.mzML	EIEIEDPFENMGAQLVK	feature			in_mzML/2017-02-07_RS_Robo_2_mzML.mzML		none	0	0	0	100.83	981.481	981.48	2	1	0	5325124 4855879 4465642 0 0 0 0 0 0 0 0 0 0 0 0 0 0 0 0 0 0 0 0 0 0 0 0 0 0 0 0 0 0 0 0 0 0 0 0 0 0 0 0 0 0 0 0 0 0 0 0 0 0 0 0 0 0 0 0 0 0 0 0 0 0 0 0 0 0 0 0 0 0 0 0 0 0 0 0 0 0 0 0 0 0 0 0 0 0 0 0	0	0	0.6	1	16056526	1
2017-02-07_RS_Robo_2.mzML	EIELADAFENMGAQLVK	feature			in_mzML/2017-02-07_RS_Robo_2_mzML.mzML		none	0	0	0	104.66	939.47	939.469	2	1	0	8976147 8632935 5608828 2147395 0 0 0 0 0 0 0 0 0 0 0 0 0 0 0 0 0 0 0 0 0 0 0 0 0 0 0 0 0 0 0 0 0 0 0 0 0 0 0 0 0 0 0 0 0 0 0 0 0 0 0 0 0 0 0 0 0 0 0 0 0 0 0 0 0 0 0 0 0 0 0 0 0 0 0 0 0 0 0 0 0 0 0	0	0	1.2	1	2.68585e+07	1
2017-02-07_RS_Robo_2.mzML	EIELADAYQNTGAQLVK	feature			in_mzML/2017-02-07_RS_Robo_2_mzML.mzML		none	0	0	0	73.38	931.979	931.978	2	1	0	34407232 32125212 17301016 5604692 1035793 0 0 0 0 0 0 0 0 0 0 0 0 0 0 0 0 0 0 0 0 0 0 0 0 0 0 0 0 0 0 0 0 0 0 0 0 0 0 0 0 0 0 0 0 0 0 0 0 0 0 0 0 0 0 0 0 0 0 0 0 0 0 0 0 0 0 0 0 0 0 0 0 0 0 0 0 0 0 0 0 0	0	0.0114485	1.1	1	9.50538e+07	1
2017-02-07_RS_Robo_2.mzML	EIELADGFENQGAQLIK	feature			in_mzML/2017-02-07_RS_Robo_2_mzML.mzML		none	0	0	0	83.16	937.98	937.978	2	1	0	10371917 9513696 5801615 0 0 0 0 0 0 0 0 0 0 0 0 0 0 0 0 0 0 0 0 0 0 0 0 0 0 0 0 0 0 0 0 0 0 0 0 0 0 0 0 0 0 0 0 0 0 0 0 0 0 0 0 0 0 0 0 0 0 0 0 0 0 0 0 0 0 0 0 0 0 0 0 0 0 0 0 0 0 0 0 0 0 0 0	0	0	1	1	2.82477e+07	1
2017-02-07_RS_Robo_2.mzML	EIELEDAFENMGAQILK	feature			in_mzML/2017-02-07_RS_Robo_2_mzML.mzML		none	0	0	0	105.82	975.481	975.48	2	1	0	4223311 4608307 2481530 1173638 0 0 0 0 0 0 0 0 0 0 0 0 0 0 0 0 0 0 0 0 0 0 0 0 0 0 0 0 0 0 0 0 0 0 0 0 0 0 0 0 0 0 0 0 0 0 0 0 0 0 0 0 0 0 0 0 0 0 0 0 0 0 0 0 0 0 0 0 0 0 0 0 0 0 0 0 0 0 0 0 0 0 0 0 0 0	0	0	1.3	1	1.33617e+07	1
2017-02-07_RS_Robo_2.mzML	EIELEDAFENMGAQLVK	feature			in_mzML/2017-02-07_RS_Robo_2_mzML.mzML		none	0	0	0	103.96	968.474	968.472	2	1	0	5426995 3805698 2661924 828357 0 0 0 0 0 0 0 0 0 0 0 0 0 0 0 0 0 0 0 0 0 0 0 0 0 0 0 0 0 0 0 0 0 0 0 0 0 0 0 0 0 0 0 0 0 0 0 0 0 0 0 0 0 0 0 0 0 0 0 0 0 0 0 0 0 0 0 0 0 0 0 0 0 0 0 0 0 0 0 0 0 0 0 0 0	0	0	0.6	1	1.34215e+07	1
2017-02-07_RS_Robo_2.mzML	EIELEDKFENMGAK	feature			in_mzML/2017-02-07_RS_Robo_2_mzML.mzML		none	0	0	0	59.43	826.897	826.895	2	1	0	15032961 15950398 6180060 0 0 0 0 0 0 0 0 0 0 0 0 0 0 0 0 0 0 0 0 0 0 0 0 0 0 0 0 0 0 0 0 0 0 0 0 0 0 0 0 0 0 0 0 0 0 0 0 0 0 0 0 0 0 0 0 0 0 0 0 0 0 0 0 0 0 0 0 0 0 0 0 0	0	0	1.4	1	4.25652e+07	1
2017-02-07_RS_Robo_2.mzML	EIELEDPFENM(Oxidation)GAQIVR	feature			in_mzML/2017-02-07_RS_Robo_2_mzML.mzML		none	0	0	0	88.49	1003.48	1003.48	2	1	0	4819742 4706854 3550129 1487916 0 0 0 0 0 0 0 0 0 0 0 0 0 0 0 0 0 0 0 0 0 0 0 0 0 0 0 0 0 0 0 0 0 0 0 0 0 0 0 0 0 0 0 0 0 0 0 0 0 0 0 0 0 0 0 0 0 0 0 0 0 0 0 0 0 0 0 0 0 0 0 0 0 0 0 0 0 0 0 0 0 0 0 0 0 0 0	0	0	1.1	1	1.52197e+07	1
2017-02-07_RS_Robo_2.mzML	EIELQDPYENMGAQLIK	feature			in_mzML/2017-02-07_RS_Robo_2_mzML.mzML		none	0	0	0	87.4	995.994	995.993	2	1	0	8600768 8763040 5550336 2213486 0 0 0 0 0 0 0 0 0 0 0 0 0 0 0 0 0 0 0 0 0 0 0 0 0 0 0 0 0 0 0 0 0 0 0 0 0 0 0 0 0 0 0 0 0 0 0 0 0 0 0 0 0 0 0 0 0 0 0 0 0 0 0 0 0 0 0 0 0 0 0 0 0 0 0 0 0 0 0 0 0 0 0 0 0 0 0 0	0	0	1.2	1	2.6721e+07	1
2017-02-07_RS_Robo_2.mzML	EIELSDPYENMGAQLIK	feature			in_mzML/2017-02-07_RS_Robo_2_mzML.mzML		none	0	0	0	105.75	650.656	650.656	3	1	0	1229273 1089867 664577 0 0 0 0 0 0 0 0 0 0 0 0 0 0 0 0 0 0 0 0 0 0 0 0 0 0 0 0 0 0 0 0 0 0 0 0 0 0 0 0 0 0 0 0 0 0 0 0 0 0 0 0 0 0 0 0 0 0 0 0 0 0 0 0 0 0 0 0 0 0 0 0 0 0 0 0 0 0 0 0 0 0 0 0 0 0 0	0	0	1	1	3.33288e+06	1
2017-02-07_RS_Robo_2.mzML	EIETYHNLLEGGQEDFESSGAGK	feature			in_mzML/2017-02-07_RS_Robo_2_mzML.mzML		none	0	0	0	68.36	837.381	837.382	3	1	0	5725949 9060325 6561253 0 0 0 0 0 0 0 0 0 0 0 0 0 0 0 0 0 0 0 0 0 0 0 0 0 0 0 0 0 0 0 0 0 0 0 0 0 0 0 0 0 0 0 0 0 0 0 0 0 0 0 0 0 0 0 0 0 0 0 0 0 0 0 0 0 0 0 0 0 0 0 0 0 0 0 0 0 0 0 0 0 0 0 0 0 0 0 0 0 0 0 0 0 0 0 0 0 0 0 0 0 0 0 0 0 0 0 0 0	0	0	1.2	1	23878065	1
2017-02-07_RS_Robo_2.mzML	EIEVEDPFENMGAQLVK	feature			in_mzML/2017-02-07_RS_Robo_2_mzML.mzML		none	0	0	0	99.87	649.984	649.984	3	1	0	1204209 924419 640102 0 0 0 0 0 0 0 0 0 0 0 0 0 0 0 0 0 0 0 0 0 0 0 0 0 0 0 0 0 0 0 0 0 0 0 0 0 0 0 0 0 0 0 0 0 0 0 0 0 0 0 0 0 0 0 0 0 0 0 0 0 0 0 0 0 0 0 0 0 0 0 0 0 0 0 0 0 0 0 0 0 0 0 0 0 0 0	0	0	0.7	1	3.05383e+06	1
2017-02-07_RS_Robo_2.mzML	EILFNLDAR	feature			in_mzML/2017-02-07_RS_Robo_2_mzML.mzML		none	0	0	0.00371058	70.45	545.799	545.798	2	1	0	20298618 12132828 3033205 0 0 0 0 0 0 0 0 0 0 0 0 0 0 0 0 0 0 0 0 0 0 0 0 0 0 0 0 0 0 0 0 0 0 0 0 0 0 0 0 0 0 0 0 0 0 0 0 0 0 0	0	0	0.7	1	3.89862e+07	1
2017-02-07_RS_Robo_2.mzML	EKVNELSK	feature			in_mzML/2017-02-07_RS_Robo_2_mzML.mzML		none	0	0	0.00371058	12.04	473.764	473.764	2	1	0	6416438 3063239 742317 0 0 0 0 0 0 0 0 0 0 0 0 0 0 0 0 0 0 0 0 0 0 0 0 0 0 0 0 0 0 0 0 0 0 0 0 0 0 0 0 0 0	0	0	0.8	1	1.11042e+07	1
2017-02-07_RS_Robo_2.mzML	ELMGVLEPVAQSGR	feature			in_mzML/2017-02-07_RS_Robo_2_mzML.mzML		none	0	0	0	69.25	743.391	743.39	2	1	0	94472232 93171696 0 0 0 0 0 0 0 0 0 0 0 0 0 0 0 0 0 0 0 0 0 0 0 0 0 0 0 0 0 0 0 0 0 0 0 0 0 0 0 0 0 0 0 0 0 0 0 0 0 0 0 0 0 0 0 0 0 0 0 0 0 0 0 0 0 0	0	0	1.3	1	2.23054e+08	0.9
2017-02-07_RS_Robo_2.mzML	EMLQDIAILTGGK	feature			in_mzML/2017-02-07_RS_Robo_2_mzML.mzML		none	0	0	0	89.04	694.877	694.876	2	1	0	16837738 11880422 4820374 1538114 0 0 0 0 0 0 0 0 0 0 0 0 0 0 0 0 0 0 0 0 0 0 0 0 0 0 0 0 0 0 0 0 0 0 0 0 0 0 0 0 0 0 0 0 0 0 0 0 0 0 0 0 0 0 0 0 0 0 0 0 0	0	0	1	1	3.79231e+07	1
2017-02-07_RS_Robo_2.mzML	ENTIIVDGAGSADAIK	feature			in_mzML/2017-02-07_RS_Robo_2_mzML.mzML		none	0	0	0	55.4	787.407	787.407	2	1	0	12700700 12608187 0 0 0 0 0 0 0 0 0 0 0 0 0 0 0 0 0 0 0 0 0 0 0 0 0 0 0 0 0 0 0 0 0 0 0 0 0 0 0 0 0 0 0 0 0 0 0 0 0 0 0 0 0 0 0 0 0 0 0 0 0 0 0 0 0 0 0 0 0	0	0	1.2	1	2.99354e+07	0.9
2017-02-07_RS_Robo_2.mzML	ENTIIVDGSGDKEAIK	feature			in_mzML/2017-02-07_RS_Robo_2_mzML.mzML		none	0	0	0	38.39	844.94	844.939	2	1	0	8772609 7734938 0 0 0 0 0 0 0 0 0 0 0 0 0 0 0 0 0 0 0 0 0 0 0 0 0 0 0 0 0 0 0 0 0 0 0 0 0 0 0 0 0 0 0 0 0 0 0 0 0 0 0 0 0 0 0 0 0 0 0 0 0 0 0 0 0 0 0 0 0 0 0 0 0 0	0	0	1.1	1	1.93338e+07	0.9
2017-02-07_RS_Robo_2.mzML	ENTIIVDGSGDKEAIK	id			in_mzML/2017-02-07_RS_Robo_2_mzML.mzML		none	0	0	0	38.36	563.628	563.628	3	1	0	23133558 17323008 7478660 0 0 0 0 0 0 0 0 0 0 0 0 0 0 0 0 0 0 0 0 0 0 0 0 0 0 0 0 0 0 0 0 0 0 0 0 0 0 0 0 0 0 0 0 0 0 0 0 0 0 0 0 0 0 0 0 0 0 0 0 0 0 0 0 0 0 0 0 0 0 0 0 0	0	0	0.9	1	5.29329e+07	1
2017-02-07_RS_Robo_2.mzML	ENTTIVDGAGKKEEIAAR	feature			in_mzML/2017-02-07_RS_Robo_2_mzML.mzML		none	0	0	0	28.5	951.501	951.5	2	1	0	3992972 3474802 1825174 0 0 0 0 0 0 0 0 0 0 0 0 0 0 0 0 0 0 0 0 0 0 0 0 0 0 0 0 0 0 0 0 0 0 0 0 0 0 0 0 0 0 0 0 0 0 0 0 0 0 0 0 0 0 0 0 0 0 0 0 0 0 0 0 0 0 0 0 0 0 0 0 0 0 0 0 0 0 0 0 0	0	0	1	1	10283674	1
2017-02-07_RS_Robo_2.mzML	ENTTLVDGAGK	feature			in_mzML/2017-02-07_RS_Robo_2_mzML.mzML		none	0	0	0	23.03	552.78	552.78	2	1	0	25903256 11514044 3667063 0 0 0 0 0 0 0 0 0 0 0 0 0 0 0 0 0 0 0 0 0 0 0 0 0 0 0 0 0 0 0 0 0 0 0 0 0 0 0 0 0 0 0 0 0 0 0	0	0	0.7	1	4.4269e+07	1
2017-02-07_RS_Robo_2.mzML	ENTVIVDGEGSKDEIQAR	feature			in_mzML/2017-02-07_RS_Robo_2_mzML.mzML		none	0	0	0	39.55	653.992	653.992	3	1	0	16933638 25138740 8697263 3231589 0 0 0 0 0 0 0 0 0 0 0 0 0 0 0 0 0 0 0 0 0 0 0 0 0 0 0 0 0 0 0 0 0 0 0 0 0 0 0 0 0 0 0 0 0 0 0 0 0 0 0 0 0 0 0 0 0 0 0 0 0 0 0 0 0 0 0 0 0 0 0 0 0 0 0 0 0 0 0 0 0	0	0	1.5	1	5.99973e+07	1
2017-02-07_RS_Robo_2.mzML	EPM(Oxidation)IGVNQELAYFYPELFR	feature			in_mzML/2017-02-07_RS_Robo_2_mzML.mzML		none	0	0	0	106.99	778.05	778.049	3	1	0	1074874 1538339 1088734 470799 0 0 0 0 0 0 0 0 0 0 0 0 0 0 0 0 0 0 0 0 0 0 0 0 0 0 0 0 0 0 0 0 0 0 0 0 0 0 0 0 0 0 0 0 0 0 0 0 0 0 0 0 0 0 0 0 0 0 0 0 0 0 0 0 0 0 0 0 0 0 0 0 0 0 0 0 0 0 0 0 0 0 0 0 0 0 0 0 0 0 0 0 0 0 0 0 0 0 0 0 0 0 0 0 0 0 0 0 0 0	0	0	1.2	1	4.45864e+06	1
2017-02-07_RS_Robo_2.mzML	EPM(Oxidation)IGVNQELAYFYPELFR	feature			in_mzML/2017-02-07_RS_Robo_2_mzML.mzML		none	0	0	0	107.01	1166.57	1166.57	2	1	0	4700959 5691871 4685232 1935469 912536 270020 0 0 0 0 0 0 0 0 0 0 0 0 0 0 0 0 0 0 0 0 0 0 0 0 0 0 0 0 0 0 0 0 0 0 0 0 0 0 0 0 0 0 0 0 0 0 0 0 0 0 0 0 0 0 0 0 0 0 0 0 0 0 0 0 0 0 0 0 0 0 0 0 0 0 0 0 0 0 0 0 0 0 0 0 0 0 0 0 0 0 0 0 0 0 0 0 0 0 0 0 0 0 0 0 0 0 0 0	0	0.0649896	1.2	1	1.8687e+07	1
2017-02-07_RS_Robo_2.mzML	EPMIGVNQELAYFYPELFR	feature			in_mzML/2017-02-07_RS_Robo_2_mzML.mzML		none	0	0	0	108.7	1158.57	1158.57	2	1	0	13542773 17463062 11672639 6086958 2361772 634714 0 0 0 0 0 0 0 0 0 0 0 0 0 0 0 0 0 0 0 0 0 0 0 0 0 0 0 0 0 0 0 0 0 0 0 0 0 0 0 0 0 0 0 0 0 0 0 0 0 0 0 0 0 0 0 0 0 0 0 0 0 0 0 0 0 0 0 0 0 0 0 0 0 0 0 0 0 0 0 0 0 0 0 0 0 0 0 0 0 0 0 0 0 0 0 0 0 0 0 0 0 0 0 0 0 0 0 0	0	0.0578898	1.1	1	5.29245e+07	1
2017-02-07_RS_Robo_2.mzML	EPMIGVNQELAYFYPELFR	feature			in_mzML/2017-02-07_RS_Robo_2_mzML.mzML		none	0	0	0	108.76	772.716	772.717	3	1	0	3676311 4561300 3216615 1724340 492741 0 0 0 0 0 0 0 0 0 0 0 0 0 0 0 0 0 0 0 0 0 0 0 0 0 0 0 0 0 0 0 0 0 0 0 0 0 0 0 0 0 0 0 0 0 0 0 0 0 0 0 0 0 0 0 0 0 0 0 0 0 0 0 0 0 0 0 0 0 0 0 0 0 0 0 0 0 0 0 0 0 0 0 0 0 0 0 0 0 0 0 0 0 0 0 0 0 0 0 0 0 0 0 0 0 0 0 0 0	0	0.036042	1.1	1	1.41427e+07	1
2017-02-07_RS_Robo_2.mzML	ESTSDYDREK	feature			in_mzML/2017-02-07_RS_Robo_2_mzML.mzML		none	0	0	0	14.4	410.514	410.514	3	1	0	20894662 11745265 4155956 1277071 0 0 0 0 0 0 0 0 0 0 0 0 0 0 0 0 0 0 0 0 0 0 0 0 0 0 0 0 0 0 0 0 0 0 0 0 0 0 0 0 0 0 0 0 0 0 0 0 0 0	0	0	0.6	1	4.05539e+07	1
2017-02-07_RS_Robo_2.mzML	ESTSDYDREK	feature			in_mzML/2017-02-07_RS_Robo_2_mzML.mzML		none	0	0	0	14.31	615.268	615.268	2	1	0	16377329 9433456 3185495 762900 0 0 0 0 0 0 0 0 0 0 0 0 0 0 0 0 0 0 0 0 0 0 0 0 0 0 0 0 0 0 0 0 0 0 0 0 0 0 0 0 0 0 0 0 0 0 0 0 0 0	0	0	0.6	1	3.19649e+07	1
2017-02-07_RS_Robo_2.mzML	ESTVIVDGEGNKEDIDAR	feature			in_mzML/2017-02-07_RS_Robo_2_mzML.mzML		none	0	0	0	39.01	973.969	973.969	2	1	0	13399894 12731119 9585915 2576453 0 0 0 0 0 0 0 0 0 0 0 0 0 0 0 0 0 0 0 0 0 0 0 0 0 0 0 0 0 0 0 0 0 0 0 0 0 0 0 0 0 0 0 0 0 0 0 0 0 0 0 0 0 0 0 0 0 0 0 0 0 0 0 0 0 0 0 0 0 0 0 0 0 0 0 0 0 0 0 0	0	0	1.2	1	4.00965e+07	1
2017-02-07_RS_Robo_2.mzML	ESTVIVDGEGNKEDIDAR	feature			in_mzML/2017-02-07_RS_Robo_2_mzML.mzML		none	0	0	0	38.83	649.649	649.648	3	1	0	37594664 38677732 40068056 9779952 0 0 0 0 0 0 0 0 0 0 0 0 0 0 0 0 0 0 0 0 0 0 0 0 0 0 0 0 0 0 0 0 0 0 0 0 0 0 0 0 0 0 0 0 0 0 0 0 0 0 0 0 0 0 0 0 0 0 0 0 0 0 0 0 0 0 0 0 0 0 0 0 0 0 0 0 0 0 0 0	0	0	1.7	0	1.34054e+08	1
2017-02-07_RS_Robo_2.mzML	EVAQVATVSANWDAEIGNIIAEAMDK	feature			in_mzML/2017-02-07_RS_Robo_2_mzML.mzML		none	0	0	0	113.33	1373.17	1373.17	2	1	0	3818424 5589206 4394006 2536063 0 0 0 0 0 0 0 0 0 0 0 0 0 0 0 0 0 0 0 0 0 0 0 0 0 0 0 0 0 0 0 0 0 0 0 0 0 0 0 0 0 0 0 0 0 0 0 0 0 0 0 0 0 0 0 0 0 0 0 0 0 0 0 0 0 0 0 0 0 0 0 0 0 0 0 0 0 0 0 0 0 0 0 0 0 0 0 0 0 0 0 0 0 0 0 0 0 0 0 0 0 0 0 0 0 0 0 0 0 0 0 0 0 0 0 0 0 0 0	0	0	1.1	1	1.76061e+07	1
2017-02-07_RS_Robo_2.mzML	EVAQVATVSANWDAEIGNIIAEAMDK	id			in_mzML/2017-02-07_RS_Robo_2_mzML.mzML		none	0	0	0	113.05	915.785	915.785	3	0.755038	0	8188641 13639567 11601124 7726110 3894710 2013419 0 0 0 0 0 0 0 0 0 0 0 0 0 0 0 0 0 0 0 0 0 0 0 0 0 0 0 0 0 0 0 0 0 0 0 0 0 0 0 0 0 0 0 0 0 0 0 0 6293209 4949893 0 0 0 0 0 0 0 0 0 0 0 0 0 0 0 0 0 0 0 0 0 0 0 0 0 0 0 0 0 0 0 0 0 0 0 0 0 0 0 0 0 0 0 0 0 0 0 0 0 0 0 0 0 0 0 0 0 0 0 0 0 0 0 0 0 0 0	0	0.294156	1.2	1	4.87594e+07	1
2017-02-07_RS_Robo_2.mzML	EVELADAYQNTGAQLVK	feature			in_mzML/2017-02-07_RS_Robo_2_mzML.mzML		none	0	0	0	68.41	924.972	924.971	2	1	0	50453172 51116240 27334674 10171793 0 0 0 0 0 0 0 0 0 0 0 0 0 0 0 0 0 0 0 0 0 0 0 0 0 0 0 0 0 0 0 0 0 0 0 0 0 0 0 0 0 0 0 0 0 0 0 0 0 0 0 0 0 0 0 0 0 0 0 0 0 0 0 0 0 0 0 0 0 0 0 0 0 0 0 0 0 0 0 0 0	0	0	1.3	1	1.47142e+08	1
2017-02-07_RS_Robo_2.mzML	EVELEDAFANMGAQMVR	feature			in_mzML/2017-02-07_RS_Robo_2_mzML.mzML		none	0	0	0	97.1	955.444	955.443	2	1	0	16730047 16613406 9482581 4178292 794006 0 0 0 0 0 0 0 0 0 0 0 0 0 0 0 0 0 0 0 0 0 0 0 0 0 0 0 0 0 0 0 0 0 0 0 0 0 0 0 0 0 0 0 0 0 0 0 0 0 0 0 0 0 0 0 0 0 0 0 0 0 0 0 0 0 0 0 0 0 0 0 0 0 0 0 0 0 0 0 0	0	0.0166116	1.2	1	5.11429e+07	1
2017-02-07_RS_Robo_2.mzML	EVELSDAYQNTGAQLVK	feature			in_mzML/2017-02-07_RS_Robo_2_mzML.mzML		none	0	0	0	65.52	932.97	932.968	2	0.77931	0	4249911 3700779 2919213 0 0 0 844598 1988657 0 0 0 0 0 0 0 0 0 0 0 0 0 0 0 0 0 0 0 0 0 0 0 0 0 0 0 0 0 0 0 0 0 0 0 0 0 0 0 0 0 0 0 0 0 0 0 0 0 0 0 0 0 0 0 0 0 0 0 0 0 0 0 0 0 0 0 0 0 0 0 0 0 0 0 0 0	0	0.206759	0.8	1	1.16055e+07	1
2017-02-07_RS_Robo_2.mzML	EYGSPLITNDGVSIAK	feature			in_mzML/2017-02-07_RS_Robo_2_mzML.mzML		none	0	0	0	66.89	832.431	832.431	2	1	0	20226830 19098190 9309134 3099580 0 0 0 0 0 0 0 0 0 0 0 0 0 0 0 0 0 0 0 0 0 0 0 0 0 0 0 0 0 0 0 0 0 0 0 0 0 0 0 0 0 0 0 0 0 0 0 0 0 0 0 0 0 0 0 0 0 0 0 0 0 0 0 0 0 0 0 0 0 0 0 0 0 0	0	0	1.3	1	5.50604e+07	1
2017-02-07_RS_Robo_2.mzML	FALPQYLK	feature			in_mzML/2017-02-07_RS_Robo_2_mzML.mzML		none	0	0	0	67.9	490.284	490.284	2	1	0	1416927872 819585856 255044272 53398012 12626577 0 0 0 0 0 0 0 0 0 0 0 0 0 0 0 0 0 0 0 0 0 0 0 0 0 0 0 0 0 0 0 0 0 0 0 0 0 0 0 0 0 0 0 0 0 0 0 0 0	0	0.00493692	0.7	1	2.72586e+09	1
2017-02-07_RS_Robo_2.mzML	FFVAPFPEVFGK	feature			in_mzML/2017-02-07_RS_Robo_2_mzML.mzML		none	0	0	0	101.2	692.87	692.869	2	1	0	261288176 221737488 102634984 31767656 7326773 1445152 0 0 0 0 0 0 0 0 0 0 0 0 0 0 0 0 0 0 0 0 0 0 0 0 0 0 0 0 0 0 0 0 0 0 0 0 0 0 0 0 0 0 0 0 0 0 0 0 0 0 0 0 0 0 0 0 0 0 0 0 0 0 0 0 0 0 0 0 0 0 0	0	0.0140082	0.6	1	6.51386e+08	1
2017-02-07_RS_Robo_2.mzML	FGAPLITNDGVTIAK	feature			in_mzML/2017-02-07_RS_Robo_2_mzML.mzML		none	0	0	0	72.1	758.923	758.922	2	1	0	73271600 60649700 27408870 7653064 0 0 0 0 0 0 0 0 0 0 0 0 0 0 0 0 0 0 0 0 0 0 0 0 0 0 0 0 0 0 0 0 0 0 0 0 0 0 0 0 0 0 0 0 0 0 0 0 0 0 0 0 0 0 0 0 0 0 0 0 0 0 0 0 0 0 0 0 0 0	0	0	0.6	1	1.80251e+08	1
2017-02-07_RS_Robo_2.mzML	FGSPIITK	feature			in_mzML/2017-02-07_RS_Robo_2_mzML.mzML		none	0	0	0.00194932	42.8	431.755	431.755	2	1	0	312411936 144607392 37611920 0 0 0 0 0 0 0 0 0 0 0 0 0 0 0 0 0 0 0 0 0 0 0 0 0 0 0 0 0 0 0 0 0 0 0 0 0 0 0 0 0 0 0	0	0	0.8	1	5.34422e+08	1
2017-02-07_RS_Robo_2.mzML	FLEQQNQVLQTK	feature			in_mzML/2017-02-07_RS_Robo_2_mzML.mzML		none	0	0	0	46.93	738.397	738.396	2	1	0	63151512 45261028 21698290 8931533 0 0 0 0 0 0 0 0 0 0 0 0 0 0 0 0 0 0 0 0 0 0 0 0 0 0 0 0 0 0 0 0 0 0 0 0 0 0 0 0 0 0 0 0 0 0 0 0 0 0 0 0 0 0 0 0 0 0 0 0 0 0 0 0 0 0	0	0	0.5	1	1.44909e+08	1
2017-02-07_RS_Robo_2.mzML	FPQYLQYLYQGPIVLNPWDQVK	feature			in_mzML/2017-02-07_RS_Robo_2_mzML.mzML		none	0	0	0	109.06	903.809	903.807	3	0.948402	0	14059982 22558620 17965032 10707506 4296920 1915655 0 0 0 0 0 0 852486 1086386 1189629 0 0 0 0 0 0 0 0 0 0 0 0 0 0 0 0 0 0 0 0 0 0 0 0 0 0 0 0 0 0 0 0 0 0 0 0 0 0 0 0 0 0 0 0 0 0 0 0 0 0 0 0 0 0 0 0 0 0 0 0 0 0 0 0 0 0 0 0 0 0 0 0 0 0 0 0 0 0 0 0 0 0 0 0 0 0 0 0 0 0 0 0 0 0 0 0 0 0 0 0 0 0 0 0 0 0 0 0 0 0 0 0 0 0 0 0 0 0 0 0 0 0	0	0.125161	1.1	1	7.42922e+07	1
2017-02-07_RS_Robo_2.mzML	FPQYLQYLYQGPIVLNPWDQVK	feature			in_mzML/2017-02-07_RS_Robo_2_mzML.mzML		none	0	0	0	109.32	1355.21	1355.21	2	1	0	12044934 19504104 15364586 8174259 3637398 1734326 0 0 0 0 0 0 0 0 0 0 0 0 0 0 0 0 0 0 0 0 0 0 0 0 0 0 0 0 0 0 0 0 0 0 0 0 0 0 0 0 0 0 0 0 0 0 0 0 0 0 0 0 0 0 0 0 0 0 0 0 0 0 0 0 0 0 0 0 0 0 0 0 0 0 0 0 0 0 0 0 0 0 0 0 0 0 0 0 0 0 0 0 0 0 0 0 0 0 0 0 0 0 0 0 0 0 0 0 0 0 0 0 0 0 0 0 0 0 0 0 0 0 0 0 0 0 0 0 0 0 0	0	0.0888481	1.1	1	6.27903e+07	1
2017-02-07_RS_Robo_2.mzML	FSSSSGYGGGSSR	feature			in_mzML/2017-02-07_RS_Robo_2_mzML.mzML		none	0	0	0	19.44	618.269	618.268	2	1	0	8625962 4347447 1805671 0 0 0 0 0 0 0 0 0 0 0 0 0 0 0 0 0 0 0 0 0 0 0 0 0 0 0 0 0 0 0 0 0 0 0 0 0 0 0 0 0 0 0 0 0 0 0 0 0 0 0 0	0	0	0.6	1	1.59209e+07	1
2017-02-07_RS_Robo_2.mzML	GANEDQTTGIQIVK	feature			in_mzML/2017-02-07_RS_Robo_2_mzML.mzML		none	0	0	0	41.74	737.382	737.381	2	0.908911	0	127398616 94212192 41472056 11001954 0 0 0 0 0 0 0 0 0 0 0 0 0 0 0 0 0 11449147 9562580 0 0 0 0 0 0 0 0 0 0 0 0 0 0 0 0 0 0 0 0 0 0 0 0 0 0 0 0 0 0 0 0 0 0 0 0 0 0 0 0 0 0 0	0	0.0712029	1	1	2.92921e+08	1
2017-02-07_RS_Robo_2.mzML	GANEDQTTGIQIVKR	feature			in_mzML/2017-02-07_RS_Robo_2_mzML.mzML		none	0	0	0	33.01	815.432	815.431	2	1	0	17723478 13329095 5199309 0 0 0 0 0 0 0 0 0 0 0 0 0 0 0 0 0 0 0 0 0 0 0 0 0 0 0 0 0 0 0 0 0 0 0 0 0 0 0 0 0 0 0 0 0 0 0 0 0 0 0 0 0 0 0 0 0 0 0 0 0 0 0 0 0 0 0 0 0	0	0	1	1	4.01029e+07	1
2017-02-07_RS_Robo_2.mzML	GGSGGSYGGGGSGGGYGGGSGSR	feature			in_mzML/2017-02-07_RS_Robo_2_mzML.mzML		none	0	0	0	18.95	896.368	896.367	2	1	0	8893566 7508565 4008961 1078015 0 0 0 0 0 0 0 0 0 0 0 0 0 0 0 0 0 0 0 0 0 0 0 0 0 0 0 0 0 0 0 0 0 0 0 0 0 0 0 0 0 0 0 0 0 0 0 0 0 0 0 0 0 0 0 0 0 0 0 0 0 0 0 0 0 0 0 0 0 0	0	0	1.1	1	2.29678e+07	1
2017-02-07_RS_Robo_2.mzML	GLDTLANAVK	feature			in_mzML/2017-02-07_RS_Robo_2_mzML.mzML		none	0	0	0	48.81	501.285	501.285	2	1	0	151990064 76819048 23084620 0 0 0 0 0 0 0 0 0 0 0 0 0 0 0 0 0 0 0 0 0 0 0 0 0 0 0 0 0 0 0 0 0 0 0 0 0 0 0 0 0 0 0 0 0	0	0	0.8	1	2.72997e+08	1
2017-02-07_RS_Robo_2.mzML	GLKLEQATLEMLGTADK	feature			in_mzML/2017-02-07_RS_Robo_2_mzML.mzML		none	0	0	0	76.82	909.491	909.487	2	1	0	3373581 2522449 0 0 0 0 0 0 0 0 0 0 0 0 0 0 0 0 0 0 0 0 0 0 0 0 0 0 0 0 0 0 0 0 0 0 0 0 0 0 0 0 0 0 0 0 0 0 0 0 0 0 0 0 0 0 0 0 0 0 0 0 0 0 0 0 0 0 0 0 0 0 0 0 0 0 0 0 0 0 0 0 0	0	0	-0.1	1	6.84053e+06	0.7
2017-02-07_RS_Robo_2.mzML	GQAETVGDNYDKIEQVASVSANNDPVIGK	feature			in_mzML/2017-02-07_RS_Robo_2_mzML.mzML		none	0	0	0	72.97	1006.83	1006.83	3	1	0	10580875 18665432 16323904 10324093 4157765 0 0 0 0 0 0 0 0 0 0 0 0 0 0 0 0 0 0 0 0 0 0 0 0 0 0 0 0 0 0 0 0 0 0 0 0 0 0 0 0 0 0 0 0 0 0 0 0 0 0 0 0 0 0 0 0 0 0 0 0 0 0 0 0 0 0 0 0 0 0 0 0 0 0 0 0 0 0 0 0 0 0 0 0 0 0 0 0 0 0 0 0 0 0 0 0 0 0 0 0 0 0 0 0 0 0 0 0 0 0 0 0 0 0 0 0 0 0 0 0 0 0 0 0 0 0 0	0	0.069236	1.1	1	6.46906e+07	1
2017-02-07_RS_Robo_2.mzML	GTDTTIGVVEGMQFDR	feature			in_mzML/2017-02-07_RS_Robo_2_mzML.mzML		none	0	0	0	75.33	863.411	863.409	2	1	0	39100756 33175338 27805860 0 0 0 0 0 0 0 0 0 0 0 0 0 0 0 0 0 0 0 0 0 0 0 0 0 0 0 0 0 0 0 0 0 0 0 0 0 0 0 0 0 0 0 0 0 0 0 0 0 0 0 0 0 0 0 0 0 0 0 0 0 0 0 0 0 0 0 0 0 0 0 0 0 0	0	0	0.8	1	1.09602e+08	1
2017-02-07_RS_Robo_2.mzML	GVNQLADTVK	feature			in_mzML/2017-02-07_RS_Robo_2_mzML.mzML		none	0	0	0.00194932	35.3	522.788	522.788	2	1	0	143381776 92246072 50570844 17042450 0 0 0 0 0 0 0 0 0 0 0 0 0 0 0 0 0 0 0 0 0 0 0 0 0 0 0 0 0 0 0 0 0 0 0 0 0 0 0 0 0 0 0 0 0	0	0	0.7	1	3.12153e+08	1
2017-02-07_RS_Robo_2.mzML	GYISAYFVTNTEK	feature			in_mzML/2017-02-07_RS_Robo_2_mzML.mzML		none	0	0	0.00194932	70.8	746.871	746.87	2	1	0	56093952 40674708 14926018 4364309 0 0 0 0 0 0 0 0 0 0 0 0 0 0 0 0 0 0 0 0 0 0 0 0 0 0 0 0 0 0 0 0 0 0 0 0 0 0 0 0 0 0 0 0 0 0 0 0 0 0 0 0 0 0 0 0 0 0 0 0 0 0 0 0 0 0 0 0 0 0	0	0	0.5	1	1.24754e+08	1
2017-02-07_RS_Robo_2.mzML	GYLSPYFVTNAETMEAVLENPYILIHEK	feature			in_mzML/2017-02-07_RS_Robo_2_mzML.mzML		none	0	0	0	109.8	1081.21	1081.21	3	1	0	15425051 30047478 28640278 19072460 12314374 4238583 1644586 0 0 0 0 0 0 0 0 0 0 0 0 0 0 0 0 0 0 0 0 0 0 0 0 0 0 0 0 0 0 0 0 0 0 0 0 0 0 0 0 0 0 0 0 0 0 0 0 0 0 0 0 0 0 0 0 0 0 0 0 0 0 0 0 0 0 0 0 0 0 0 0 0 0 0 0 0 0 0 0 0 0 0 0 0 0 0 0 0 0 0 0 0 0 0 0 0 0 0 0 0 0 0 0 0 0 0 0 0 0 0 0 0 0 0 0 0 0 0 0 0 0 0 0 0 0 0 0 0 0 0 0 0 0 0 0 0 0 0 0 0 0 0 0 0 0 0 0	0	0.163378	1.1	1	115687877	1
2017-02-07_RS_Robo_2.mzML	GYLSPYFVTNAETMEAVLENPYILIHEK	feature			in_mzML/2017-02-07_RS_Robo_2_mzML.mzML		none	0	0	0	109.86	811.159	811.159	4	1	0	3218217 6197534 5479773 3990775 1779563 1259151 0 0 0 0 0 0 0 0 0 0 0 0 0 0 0 0 0 0 0 0 0 0 0 0 0 0 0 0 0 0 0 0 0 0 0 0 0 0 0 0 0 0 0 0 0 0 0 0 0 0 0 0 0 0 0 0 0 0 0 0 0 0 0 0 0 0 0 0 0 0 0 0 0 0 0 0 0 0 0 0 0 0 0 0 0 0 0 0 0 0 0 0 0 0 0 0 0 0 0 0 0 0 0 0 0 0 0 0 0 0 0 0 0 0 0 0 0 0 0 0 0 0 0 0 0 0 0 0 0 0 0 0 0 0 0 0 0 0 0 0 0 0 0 0 0 0 0 0 0	0	0.138596	1	1	2.28932e+07	1
2017-02-07_RS_Robo_2.mzML	GYLSPYMVTDPER	feature			in_mzML/2017-02-07_RS_Robo_2_mzML.mzML		none	0	0	0	65.3	764.362	764.361	2	1	0	14017973 11466919 5109425 1410276 0 0 0 0 0 0 0 0 0 0 0 0 0 0 0 0 0 0 0 0 0 0 0 0 0 0 0 0 0 0 0 0 0 0 0 0 0 0 0 0 0 0 0 0 0 0 0 0 0 0 0 0 0 0 0 0 0 0 0 0 0 0 0 0 0 0 0 0 0	0	0	1.1	1	3.48236e+07	1
2017-02-07_RS_Robo_2.mzML	HIQKEDVPSER	id			in_mzML/2017-02-07_RS_Robo_2_mzML.mzML		none	0	0	0.00194932	14.92	446.565	446.565	3	1	0	283052736 195064752 77236680 21282710 4652921 0 0 0 0 0 0 0 0 0 0 0 0 0 0 0 0 0 0 0 0 0 0 0 0 0 0 0 0 0 0 0 0 0 0 0 0 0 0 0 0 0 0 0 0 0 0 0 0 0 0 0 0 0 0 0 0	0	0.00800448	0.6	1	6.16128e+08	1
2017-02-07_RS_Robo_2.mzML	HIQKEDVPSER	feature			in_mzML/2017-02-07_RS_Robo_2_mzML.mzML		none	0	0	0	13.99	446.565	446.565	3	1	0	31814254 22107012 8345336 2443182 548739 0 0 0 0 0 0 0 0 0 0 0 0 0 0 0 0 0 0 0 0 0 0 0 0 0 0 0 0 0 0 0 0 0 0 0 0 0 0 0 0 0 0 0 0 0 0 0 0 0 0 0 0 0 0 0 0	0	0.00840869	0.6	1	6.92526e+07	1
2017-02-07_RS_Robo_2.mzML	HIQKEDVPSER	feature			in_mzML/2017-02-07_RS_Robo_2_mzML.mzML		none	0	0	0	14.7	669.344	669.344	2	1	0	31650628 21547442 8461147 2306586 511750 0 0 0 0 0 0 0 0 0 0 0 0 0 0 0 0 0 0 0 0 0 0 0 0 0 0 0 0 0 0 0 0 0 0 0 0 0 0 0 0 0 0 0 0 0 0 0 0 0 0 0 0 0 0 0 0	0	0.00793687	0.6	1	6.83639e+07	1
2017-02-07_RS_Robo_2.mzML	HKEMPFPK	feature			in_mzML/2017-02-07_RS_Robo_2_mzML.mzML		none	0	0	0	18.09	507.266	507.265	2	1	0	41411188 22321394 4116371 0 0 0 0 0 0 0 0 0 0 0 0 0 0 0 0 0 0 0 0 0 0 0 0 0 0 0 0 0 0 0 0 0 0 0 0 0 0 0 0 0 0 0 0 0 0 0 0 0	0	0	1	1	7.5352e+07	1
2017-02-07_RS_Robo_2.mzML	HPIKHQGLPQEVLNENLLR	id			in_mzML/2017-02-07_RS_Robo_2_mzML.mzML		none	0	0	0	50.33	745.75	745.75	3	1	0	10295700 12056284 7059961 3505151 0 0 0 0 0 0 0 0 0 0 0 0 0 0 0 0 0 0 0 0 0 0 0 0 0 0 0 0 0 0 0 0 0 0 0 0 0 0 0 0 0 0 0 0 0 0 0 0 0 0 0 0 0 0 0 0 0 0 0 0 0 0 0 0 0 0 0 0 0 0 0 0 0 0 0 0 0 0 0 0 0 0 0 0 0 0 0 0 0 0 0 0 0 0 0 0 0 0 0 0	0	0	1.2	1	34275751	1
2017-02-07_RS_Robo_2.mzML	HQGLPQEVLNENLLR	feature			in_mzML/2017-02-07_RS_Robo_2_mzML.mzML		none	0	0	0	66.2	880.478	880.476	2	1	0	35933240 41135792 20566122 6399711 1650988 0 0 0 0 0 0 0 0 0 0 0 0 0 0 0 0 0 0 0 0 0 0 0 0 0 0 0 0 0 0 0 0 0 0 0 0 0 0 0 0 0 0 0 0 0 0 0 0 0 0 0 0 0 0 0 0 0 0 0 0 0 0 0 0 0 0 0 0 0 0 0 0 0 0 0 0	0	0.0156217	1.4	1	1.11758e+08	1
2017-02-07_RS_Robo_2.mzML	HQGLPQEVLNENLLR	id			in_mzML/2017-02-07_RS_Robo_2_mzML.mzML		none	0	0	0	66.12	587.32	587.32	3	1	0	28270166 27653086 15899947 6269649 0 0 0 0 0 0 0 0 0 0 0 0 0 0 0 0 0 0 0 0 0 0 0 0 0 0 0 0 0 0 0 0 0 0 0 0 0 0 0 0 0 0 0 0 0 0 0 0 0 0 0 0 0 0 0 0 0 0 0 0 0 0 0 0 0 0 0 0 0 0 0 0 0 0 0 0 0	0	0	1.3	1	8.14334e+07	1
2017-02-07_RS_Robo_2.mzML	HQITETTSEFDKEK	feature			in_mzML/2017-02-07_RS_Robo_2_mzML.mzML		none	0	0	0	25.28	564.941	564.941	3	1	0	57594536 45006356 23062824 7162428 0 0 0 0 0 0 0 0 0 0 0 0 0 0 0 0 0 0 0 0 0 0 0 0 0 0 0 0 0 0 0 0 0 0 0 0 0 0 0 0 0 0 0 0 0 0 0 0 0 0 0 0 0 0 0 0 0 0 0 0 0 0 0 0 0 0 0 0 0 0 0 0 0	0	0	0.9	1	1.40662e+08	1
2017-02-07_RS_Robo_2.mzML	IANIQEILPLLEQVVQSGAK	feature			in_mzML/2017-02-07_RS_Robo_2_mzML.mzML		none	0	0	0	112.54	1082.12	1082.12	2	1	0	11450756 13292490 8465417 3641687 1105678 306329 0 0 0 0 0 0 0 0 0 0 0 0 0 0 0 0 0 0 0 0 0 0 0 0 0 0 0 0 0 0 0 0 0 0 0 0 0 0 0 0 0 0 0 0 0 0 0 0 0 0 0 0 0 0 0 0 0 0 0 0 0 0 0 0 0 0 0 0 0 0 0 0 0 0 0 0 0 0 0 0 0 0 0 0 0 0 0 0 0 0 0 0 0 0 0 0	0	0.0369033	1.2	1	3.86992e+07	1
2017-02-07_RS_Robo_2.mzML	IEDAINATR	feature			in_mzML/2017-02-07_RS_Robo_2_mzML.mzML		none	0	0	0.00194932	30.16	501.764	501.764	2	1	0	324279968 151254768 0 0 0 0 0 0 0 0 0 0 0 0 0 0 0 0 0 0 0 0 0 0 0 0 0 0 0 0 0 0 0 0 0 0 0 0 0 0 0 0 0 0 0 0	0	0	0.7	1	5.27417e+08	1
2017-02-07_RS_Robo_2.mzML	IEKENTIIVDGSGDKEAIK	feature			in_mzML/2017-02-07_RS_Robo_2_mzML.mzML		none	0	0	0	35.44	687.036	687.035	3	1	0	9608515 7893227 4583101 0 0 0 0 0 0 0 0 0 0 0 0 0 0 0 0 0 0 0 0 0 0 0 0 0 0 0 0 0 0 0 0 0 0 0 0 0 0 0 0 0 0 0 0 0 0 0 0 0 0 0 0 0 0 0 0 0 0 0 0 0 0 0 0 0 0 0 0 0 0 0 0 0 0 0 0 0 0 0 0 0 0 0 0 0 0 0 0 0 0	0	0	0.8	1	2.43147e+07	1
2017-02-07_RS_Robo_2.mzML	IIC(Carbamidomethyl)YGEEAR	feature			in_mzML/2017-02-07_RS_Robo_2_mzML.mzML		none	0	0	0	31.04	555.766	555.766	2	0.600954	0	73844040 38361608 11658880 0 0 0 0 0 0 0 0 0 0 0 0 0 0 0 0 0 0 0 0 36017468 18102432 7267705 0 0 0 0 0 0 0 0 0 0 0 0 0 0 0 0 0 0 0 0 0 0 0 0	0	0.331373	0.8	1	1.27681e+08	1
2017-02-07_RS_Robo_2.mzML	IILFGVEAR	feature			in_mzML/2017-02-07_RS_Robo_2_mzML.mzML		none	0	0	0.00371058	82	509.308	509.308	2	1	0	1783787 1072625 0 0 0 0 0 0 0 0 0 0 0 0 0 0 0 0 0 0 0 0 0 0 0 0 0 0 0 0 0 0 0 0 0 0 0 0 0 0 0 0 0 0 0 0 0 0 0 0 0 0 0	0	0	0.8	1	3.2261e+06	1
2017-02-07_RS_Robo_2.mzML	ILAFGEESR	feature			in_mzML/2017-02-07_RS_Robo_2_mzML.mzML		none	0	0	0.00371058	47.97	511.27	511.269	2	1	0	55420948 33061854 0 0 0 0 0 0 0 0 0 0 0 0 0 0 0 0 0 0 0 0 0 0 0 0 0 0 0 0 0 0 0 0 0 0 0 0 0 0 0 0 0 0 0 0 0 0 0 0	0	0	0.8	1	1.00035e+08	1
2017-02-07_RS_Robo_2.mzML	INNLKDFLPLLEK	feature			in_mzML/2017-02-07_RS_Robo_2_mzML.mzML		none	0	0	0	87.94	778.958	778.956	2	1	0	11138636 8686687 4057678 0 0 0 0 0 0 0 0 0 0 0 0 0 0 0 0 0 0 0 0 0 0 0 0 0 0 0 0 0 0 0 0 0 0 0 0 0 0 0 0 0 0 0 0 0 0 0 0 0 0 0 0 0 0 0 0 0 0 0 0 0 0 0 0 0 0 0 0 0 0 0 0 0 0 0	0	0	0.6	1	26171140	1
2017-02-07_RS_Robo_2.mzML	INNLKDFLPLLEK	feature			in_mzML/2017-02-07_RS_Robo_2_mzML.mzML		none	0	0	0	87.92	519.64	519.64	3	1	0	10276344 9821897 4099669 0 0 0 0 0 0 0 0 0 0 0 0 0 0 0 0 0 0 0 0 0 0 0 0 0 0 0 0 0 0 0 0 0 0 0 0 0 0 0 0 0 0 0 0 0 0 0 0 0 0 0 0 0 0 0 0 0 0 0 0 0 0 0 0 0 0 0 0 0 0 0 0 0 0 0	0	0	0.6	1	2.6928e+07	1
2017-02-07_RS_Robo_2.mzML	ISNIQDILPILEQIVQSGAR	feature			in_mzML/2017-02-07_RS_Robo_2_mzML.mzML		none	0	0	0	114.36	736.417	736.418	3	1	0	1482892 2403055 1286154 539080 0 0 0 0 0 0 0 0 0 0 0 0 0 0 0 0 0 0 0 0 0 0 0 0 0 0 0 0 0 0 0 0 0 0 0 0 0 0 0 0 0 0 0 0 0 0 0 0 0 0 0 0 0 0 0 0 0 0 0 0 0 0 0 0 0 0 0 0 0 0 0 0 0 0 0 0 0 0 0 0 0 0 0 0 0 0 0 0 0 0 0 0 0 0 0 0 0 0	0	0	1.3	1	6.07591e+06	1
2017-02-07_RS_Robo_2.mzML	ISNIQDLLPLLEQIVK	feature			in_mzML/2017-02-07_RS_Robo_2_mzML.mzML		none	0	0	0	112.83	918.547	918.546	2	1	0	12068303 12809028 6844087 2591318 646280 0 0 0 0 0 0 0 0 0 0 0 0 0 0 0 0 0 0 0 0 0 0 0 0 0 0 0 0 0 0 0 0 0 0 0 0 0 0 0 0 0 0 0 0 0 0 0 0 0 0 0 0 0 0 0 0 0 0 0 0 0 0 0 0 0 0 0 0 0 0 0 0 0 0 0 0 0 0 0 0 0 0 0 0	0	0.0184868	1.3	1	36232280	1
2017-02-07_RS_Robo_2.mzML	ISNIQDLLPLLEQVVK	feature			in_mzML/2017-02-07_RS_Robo_2_mzML.mzML		none	0	0	0	110.99	911.539	911.538	2	1	0	13971731 14475525 7005730 3032048 569922 0 0 0 0 0 0 0 0 0 0 0 0 0 0 0 0 0 0 0 0 0 0 0 0 0 0 0 0 0 0 0 0 0 0 0 0 0 0 0 0 0 0 0 0 0 0 0 0 0 0 0 0 0 0 0 0 0 0 0 0 0 0 0 0 0 0 0 0 0 0 0 0 0 0 0 0 0 0 0 0 0 0 0	0	0.0145928	1.2	1	4.06829e+07	1
2017-02-07_RS_Robo_2.mzML	ISNIQEILPILEQIVQSGAK	feature			in_mzML/2017-02-07_RS_Robo_2_mzML.mzML		none	0	0	0	113.47	1097.13	1097.13	2	1	0	5665743 6984121 4833874 1720471 556240 0 0 0 0 0 0 0 0 0 0 0 0 0 0 0 0 0 0 0 0 0 0 0 0 0 0 0 0 0 0 0 0 0 0 0 0 0 0 0 0 0 0 0 0 0 0 0 0 0 0 0 0 0 0 0 0 0 0 0 0 0 0 0 0 0 0 0 0 0 0 0 0 0 0 0 0 0 0 0 0 0 0 0 0 0 0 0 0 0 0 0 0 0 0 0 0 0 0	0	0.0281491	1.3	1	2.04156e+07	1
2017-02-07_RS_Robo_2.mzML	ISNIQEILPILEQLVQTGGK	feature			in_mzML/2017-02-07_RS_Robo_2_mzML.mzML		none	0	0	0	113.45	731.755	731.755	3	1	0	11933475 13843527 8750074 4195673 1225389 325972 0 0 0 0 0 0 0 0 0 0 0 0 0 0 0 0 0 0 0 0 0 0 0 0 0 0 0 0 0 0 0 0 0 0 0 0 0 0 0 0 0 0 0 0 0 0 0 0 0 0 0 0 0 0 0 0 0 0 0 0 0 0 0 0 0 0 0 0 0 0 0 0 0 0 0 0 0 0 0 0 0 0 0 0 0 0 0 0 0 0 0 0 0 0 0 0 0	0	0.0385201	1.2	1	4.06839e+07	1
2017-02-07_RS_Robo_2.mzML	ISNIQEILPLLEQVVK	feature			in_mzML/2017-02-07_RS_Robo_2_mzML.mzML		none	0	0	0	109.54	612.7	612.699	3	1	0	961119 997519 0 0 0 0 0 0 0 0 0 0 0 0 0 0 0 0 0 0 0 0 0 0 0 0 0 0 0 0 0 0 0 0 0 0 0 0 0 0 0 0 0 0 0 0 0 0 0 0 0 0 0 0 0 0 0 0 0 0 0 0 0 0 0 0 0 0 0 0 0 0 0 0 0 0 0 0 0 0 0 0 0 0 0 0 0 0 0	0	0	1	1	2.32269e+06	0.9
2017-02-07_RS_Robo_2.mzML	ISNIQEILPLLEQVVQQSR	id			in_mzML/2017-02-07_RS_Robo_2_mzML.mzML		none	0	0	0	111.72	736.418	736.418	3	1	0	23311446 27907154 17316820 8010896 2599227 676722 0 0 0 0 0 0 0 0 0 0 0 0 0 0 0 0 0 0 0 0 0 0 0 0 0 0 0 0 0 0 0 0 0 0 0 0 0 0 0 0 0 0 0 0 0 0 0 0 0 0 0 0 0 0 0 0 0 0 0 0 0 0 0 0 0 0 0 0 0 0 0 0 0 0 0 0 0 0 0 0 0 0 0 0 0 0 0 0 0 0 0 0 0 0 0 0	0	0.0410405	1.2	1	8.07081e+07	1
2017-02-07_RS_Robo_2.mzML	ISNIQEILPLLEQVVQSGAK	id			in_mzML/2017-02-07_RS_Robo_2_mzML.mzML		none	0	0	0	111.28	727.083	727.083	3	1	0	7794836 10079667 5973909 2950174 784810 288575 0 0 0 0 0 0 0 0 0 0 0 0 0 0 0 0 0 0 0 0 0 0 0 0 0 0 0 0 0 0 0 0 0 0 0 0 0 0 0 0 0 0 0 0 0 0 0 0 0 0 0 0 0 0 0 0 0 0 0 0 0 0 0 0 0 0 0 0 0 0 0 0 0 0 0 0 0 0 0 0 0 0 0 0 0 0 0 0 0 0 0 0 0 0 0 0	0	0.0385113	1.3	1	2.84313e+07	1
2017-02-07_RS_Robo_2.mzML	ISNIQEILPLLEQVVQSGAR	feature			in_mzML/2017-02-07_RS_Robo_2_mzML.mzML		none	0	0	0	111.82	1104.12	1104.12	2	1	0	12083041 15203884 9251716 4342017 1435931 248491 0 0 0 0 0 0 0 0 0 0 0 0 0 0 0 0 0 0 0 0 0 0 0 0 0 0 0 0 0 0 0 0 0 0 0 0 0 0 0 0 0 0 0 0 0 0 0 0 0 0 0 0 0 0 0 0 0 0 0 0 0 0 0 0 0 0 0 0 0 0 0 0 0 0 0 0 0 0 0 0 0 0 0 0 0 0 0 0 0 0 0 0 0 0 0 0	0	0.0395729	1.2	1	4.33397e+07	1
2017-02-07_RS_Robo_2.mzML	ISNIQEILPLLEQVVQSGK	feature			in_mzML/2017-02-07_RS_Robo_2_mzML.mzML		none	0	0	0	111.76	703.405	703.404	3	1	0	3607507 4424917 2535335 897097 0 0 0 0 0 0 0 0 0 0 0 0 0 0 0 0 0 0 0 0 0 0 0 0 0 0 0 0 0 0 0 0 0 0 0 0 0 0 0 0 0 0 0 0 0 0 0 0 0 0 0 0 0 0 0 0 0 0 0 0 0 0 0 0 0 0 0 0 0 0 0 0 0 0 0 0 0 0 0 0 0 0 0 0 0 0 0 0 0 0 0 0 0 0 0	0	0	1.3	1	12164299	1
2017-02-07_RS_Robo_2.mzML	ISNIQEILPLLEQVVQSGKK	feature			in_mzML/2017-02-07_RS_Robo_2_mzML.mzML		none	0	0	0	106.53	746.102	746.102	3	1	0	4540222 5398484 3481679 1561117 455296 0 0 0 0 0 0 0 0 0 0 0 0 0 0 0 0 0 0 0 0 0 0 0 0 0 0 0 0 0 0 0 0 0 0 0 0 0 0 0 0 0 0 0 0 0 0 0 0 0 0 0 0 0 0 0 0 0 0 0 0 0 0 0 0 0 0 0 0 0 0 0 0 0 0 0 0 0 0 0 0 0 0 0 0 0 0 0 0 0 0 0 0 0 0 0 0 0 0 0 0	0	0.0294942	1.2	1	15764477	1
2017-02-07_RS_Robo_2.mzML	ISNIQEILPLLEQVVQSGKK	feature			in_mzML/2017-02-07_RS_Robo_2_mzML.mzML		none	0	0	0	105.65	746.103	746.102	3	1	0	6963176 8347707 5235005 2347645 788893 0 0 0 0 0 0 0 0 0 0 0 0 0 0 0 0 0 0 0 0 0 0 0 0 0 0 0 0 0 0 0 0 0 0 0 0 0 0 0 0 0 0 0 0 0 0 0 0 0 0 0 0 0 0 0 0 0 0 0 0 0 0 0 0 0 0 0 0 0 0 0 0 0 0 0 0 0 0 0 0 0 0 0 0 0 0 0 0 0 0 0 0 0 0 0 0 0 0 0 0	0	0.0333113	1.2	1	2.41224e+07	1
2017-02-07_RS_Robo_2.mzML	ISNIQELLPLLEQVVQSGAK	feature			in_mzML/2017-02-07_RS_Robo_2_mzML.mzML		none	0	0	0	111.35	1090.12	1090.12	2	1	0	5035332 6225286 3678318 1853692 0 0 0 0 0 0 0 0 0 0 0 0 0 0 0 0 0 0 0 0 0 0 0 0 0 0 0 0 0 0 0 0 0 0 0 0 0 0 0 0 0 0 0 0 0 0 0 0 0 0 0 0 0 0 0 0 0 0 0 0 0 0 0 0 0 0 0 0 0 0 0 0 0 0 0 0 0 0 0 0 0 0 0 0 0 0 0 0 0 0 0 0 0 0 0 0 0 0	0	0	1.2	1	1.74037e+07	1
2017-02-07_RS_Robo_2.mzML	ISNLKDFLPILEPAVQTGRPLLVIAEDVDSEALTTLVVNR	feature			in_mzML/2017-02-07_RS_Robo_2_mzML.mzML		none	0	0	0	115.75	1090.61	1090.61	4	1	0	1638587 6013670 6789375 6337802 3914762 2096174 0 0 0 0 0 0 0 0 0 0 0 0 0 0 0 0 0 0 0 0 0 0 0 0 0 0 0 0 0 0 0 0 0 0 0 0 0 0 0 0 0 0 0 0 0 0 0 0 0 0 0 0 0 0 0 0 0 0 0 0 0 0 0 0 0 0 0 0 0 0 0 0 0 0 0 0 0 0 0 0 0 0 0 0 0 0 0 0 0 0 0 0 0 0 0 0 0 0 0 0 0 0 0 0 0 0 0 0 0 0 0 0 0 0 0 0 0 0 0 0 0 0 0 0 0 0 0 0 0 0 0 0 0 0 0 0 0 0 0 0 0 0 0 0 0 0 0 0 0 0 0 0 0 0 0 0 0 0 0 0 0 0 0 0 0 0 0 0 0 0 0 0 0 0 0 0…	0	0.224369	1.1	1	2.85758e+07	1
2017-02-07_RS_Robo_2.mzML	ISNVKDLLPLLEK	feature			in_mzML/2017-02-07_RS_Robo_2_mzML.mzML		none	0	0	0	77.27	494.637	494.636	3	1	0	4852391 3645473 1533039 0 0 0 0 0 0 0 0 0 0 0 0 0 0 0 0 0 0 0 0 0 0 0 0 0 0 0 0 0 0 0 0 0 0 0 0 0 0 0 0 0 0 0 0 0 0 0 0 0 0 0 0 0 0 0 0 0 0 0 0 0 0 0 0 0 0 0 0 0 0	0	0	0.6	1	1.10194e+07	1
2017-02-07_RS_Robo_2.mzML	ISTMKELMGVLEPVAQSGR	feature			in_mzML/2017-02-07_RS_Robo_2_mzML.mzML		none	0	0	0	86.49	1023.54	1023.54	2	1	0	2255415 2307836 1861300 0 0 0 0 0 0 0 0 0 0 0 0 0 0 0 0 0 0 0 0 0 0 0 0 0 0 0 0 0 0 0 0 0 0 0 0 0 0 0 0 0 0 0 0 0 0 0 0 0 0 0 0 0 0 0 0 0 0 0 0 0 0 0 0 0 0 0 0 0 0 0 0 0 0 0 0 0 0 0 0 0 0 0 0 0 0 0 0 0	0	0	1.2	1	7.24516e+06	1
2017-02-07_RS_Robo_2.mzML	ISTTQEILPLLEQIVQMGK	feature			in_mzML/2017-02-07_RS_Robo_2_mzML.mzML		none	0	0	0	112.55	714.402	714.401	3	1	0	2457578 2836757 1733053 941198 0 0 0 0 0 0 0 0 0 0 0 0 0 0 0 0 0 0 0 0 0 0 0 0 0 0 0 0 0 0 0 0 0 0 0 0 0 0 0 0 0 0 0 0 0 0 0 0 0 0 0 0 0 0 0 0 0 0 0 0 0 0 0 0 0 0 0 0 0 0 0 0 0 0 0 0 0 0 0 0 0 0 0 0 0 0 0 0 0 0 0 0 0 0 0 0	0	0	1.2	1	8.38736e+06	1
2017-02-07_RS_Robo_2.mzML	ISTTQEILPLLEQIVQMGK	feature			in_mzML/2017-02-07_RS_Robo_2_mzML.mzML		none	0	0	0	112.4	1071.1	1071.1	2	1	0	1812850 2193250 1609673 454565 0 0 0 0 0 0 0 0 0 0 0 0 0 0 0 0 0 0 0 0 0 0 0 0 0 0 0 0 0 0 0 0 0 0 0 0 0 0 0 0 0 0 0 0 0 0 0 0 0 0 0 0 0 0 0 0 0 0 0 0 0 0 0 0 0 0 0 0 0 0 0 0 0 0 0 0 0 0 0 0 0 0 0 0 0 0 0 0 0 0 0 0 0 0 0 0	0	0	1.3	1	6.50586e+06	1
2017-02-07_RS_Robo_2.mzML	ITNIQELLPVLEQIVQQGAK	feature			in_mzML/2017-02-07_RS_Robo_2_mzML.mzML		none	0	0	0	112.77	1117.64	1117.64	2	1	0	5561994 6769652 4255300 1833774 710594 0 0 0 0 0 0 0 0 0 0 0 0 0 0 0 0 0 0 0 0 0 0 0 0 0 0 0 0 0 0 0 0 0 0 0 0 0 0 0 0 0 0 0 0 0 0 0 0 0 0 0 0 0 0 0 0 0 0 0 0 0 0 0 0 0 0 0 0 0 0 0 0 0 0 0 0 0 0 0 0 0 0 0 0 0 0 0 0 0 0 0 0 0 0 0 0 0 0 0 0	0	0.037143	1.2	1	1.94999e+07	1
2017-02-07_RS_Robo_2.mzML	ITNIQELLPVLEQIVQQGAK	feature			in_mzML/2017-02-07_RS_Robo_2_mzML.mzML		none	0	0	0	112.7	745.43	745.43	3	1	0	13481247 16642764 10472194 4593904 1536893 413118 0 0 0 0 0 0 0 0 0 0 0 0 0 0 0 0 0 0 0 0 0 0 0 0 0 0 0 0 0 0 0 0 0 0 0 0 0 0 0 0 0 0 0 0 0 0 0 0 0 0 0 0 0 0 0 0 0 0 0 0 0 0 0 0 0 0 0 0 0 0 0 0 0 0 0 0 0 0 0 0 0 0 0 0 0 0 0 0 0 0 0 0 0 0 0 0 0 0 0	0	0.0413663	1.2	1	4.79283e+07	1
2017-02-07_RS_Robo_2.mzML	ITVDDKHYQK	feature			in_mzML/2017-02-07_RS_Robo_2_mzML.mzML		none	0	0	0	16.55	416.219	416.219	3	1	0	44662756 27561610 9681596 7531737 0 0 0 0 0 0 0 0 0 0 0 0 0 0 0 0 0 0 0 0 0 0 0 0 0 0 0 0 0 0 0 0 0 0 0 0 0 0 0 0 0 0 0 0 0 0 0 0 0 0 0 0 0 0 0 0	0	0	0.5	1	9.18561e+07	1
2017-02-07_RS_Robo_2.mzML	ITVDDKHYQK	feature			in_mzML/2017-02-07_RS_Robo_2_mzML.mzML		none	0	0	0	16.41	623.825	623.825	2	1	0	18922032 11243464 3876941 760787 0 0 0 0 0 0 0 0 0 0 0 0 0 0 0 0 0 0 0 0 0 0 0 0 0 0 0 0 0 0 0 0 0 0 0 0 0 0 0 0 0 0 0 0 0 0 0 0 0 0 0 0 0 0 0 0	0	0	0.6	1	3.73777e+07	1
2017-02-07_RS_Robo_2.mzML	ITVDDKHYQK	feature			in_mzML/2017-02-07_RS_Robo_2_mzML.mzML		none	0	0	0	15.45	416.219	416.219	3	1	0	4236591 2103684 764937 0 0 0 0 0 0 0 0 0 0 0 0 0 0 0 0 0 0 0 0 0 0 0 0 0 0 0 0 0 0 0 0 0 0 0 0 0 0 0 0 0 0 0 0 0 0 0 0 0 0 0 0 0 0 0 0 0	0	0	0.6	1	7.66471e+06	1
2017-02-07_RS_Robo_2.mzML	KALEAGVNQLADTVR	feature			in_mzML/2017-02-07_RS_Robo_2_mzML.mzML		none	0	0	0	48.89	792.94	792.939	2	1	0	30934226 27255188 11796125 3246947 0 0 0 0 0 0 0 0 0 0 0 0 0 0 0 0 0 0 0 0 0 0 0 0 0 0 0 0 0 0 0 0 0 0 0 0 0 0 0 0 0 0 0 0 0 0 0 0 0 0 0 0 0 0 0 0 0 0 0 0 0 0 0 0 0 0 0 0	0	0	1.3	1	7.87981e+07	1
2017-02-07_RS_Robo_2.mzML	KALESGVNQLADTVR	feature			in_mzML/2017-02-07_RS_Robo_2_mzML.mzML		none	0	0	0	46.31	800.937	800.936	2	1	0	40655912 35773224 13802019 3936886 0 0 0 0 0 0 0 0 0 0 0 0 0 0 0 0 0 0 0 0 0 0 0 0 0 0 0 0 0 0 0 0 0 0 0 0 0 0 0 0 0 0 0 0 0 0 0 0 0 0 0 0 0 0 0 0 0 0 0 0 0 0 0 0 0 0 0 0	0	0	1.3	1	1.02069e+08	1
2017-02-07_RS_Robo_2.mzML	KALESGVNQLADTVR	feature			in_mzML/2017-02-07_RS_Robo_2_mzML.mzML		none	0	0	0	46.37	534.294	534.293	3	1	0	25800060 17525844 9306889 2961912 0 0 0 0 0 0 0 0 0 0 0 0 0 0 0 0 0 0 0 0 0 0 0 0 0 0 0 0 0 0 0 0 0 0 0 0 0 0 0 0 0 0 0 0 0 0 0 0 0 0 0 0 0 0 0 0 0 0 0 0 0 0 0 0 0 0 0 0	0	0	0.7	1	5.82088e+07	1
2017-02-07_RS_Robo_2.mzML	KAMMEDLAIITGGK	feature			in_mzML/2017-02-07_RS_Robo_2_mzML.mzML		none	0	0	0	67.59	493.263	493.263	3	1	0	12123872 8680222 3915528 1093902 0 0 0 0 0 0 0 0 0 0 0 0 0 0 0 0 0 0 0 0 0 0 0 0 0 0 0 0 0 0 0 0 0 0 0 0 0 0 0 0 0 0 0 0 0 0 0 0 0 0 0 0 0 0 0 0 0 0 0 0 0 0 0 0	0	0	1	1	2.82651e+07	1
2017-02-07_RS_Robo_2.mzML	KAMMEDLAILTGGK	feature			in_mzML/2017-02-07_RS_Robo_2_mzML.mzML		none	0	0	0.00194932	67.56	739.391	739.391	2	1	0	22578570 15120469 7401121 0 0 0 0 0 0 0 0 0 0 0 0 0 0 0 0 0 0 0 0 0 0 0 0 0 0 0 0 0 0 0 0 0 0 0 0 0 0 0 0 0 0 0 0 0 0 0 0 0 0 0 0 0 0 0 0 0 0 0 0 0 0 0 0 0	0	0	0.9	1	50314344	1
2017-02-07_RS_Robo_2.mzML	KATDAAVEAIKK	feature			in_mzML/2017-02-07_RS_Robo_2_mzML.mzML		none	0	0	0	19.05	622.864	622.864	2	1	0	5533064 2457105 1334862 0 0 0 0 0 0 0 0 0 0 0 0 0 0 0 0 0 0 0 0 0 0 0 0 0 0 0 0 0 0 0 0 0 0 0 0 0 0 0 0 0 0 0 0 0 0 0 0 0 0 0 0 0 0 0 0	0	0	0.5	1	9.87396e+06	1
2017-02-07_RS_Robo_2.mzML	KATDAAVEAIKK	feature			in_mzML/2017-02-07_RS_Robo_2_mzML.mzML		none	0	0	0.00194932	19.11	415.578	415.579	3	1	0	20682156 12347760 3521126 0 0 0 0 0 0 0 0 0 0 0 0 0 0 0 0 0 0 0 0 0 0 0 0 0 0 0 0 0 0 0 0 0 0 0 0 0 0 0 0 0 0 0 0 0 0 0 0 0 0 0 0 0 0 0 0	0	0	0.7	1	4.0107e+07	1
2017-02-07_RS_Robo_2.mzML	KATEAAVEAIAR	feature			in_mzML/2017-02-07_RS_Robo_2_mzML.mzML		none	0	0	0	28.89	615.346	615.346	2	1	0	20719650 12953480 5108978 0 0 0 0 0 0 0 0 0 0 0 0 0 0 0 0 0 0 0 0 0 0 0 0 0 0 0 0 0 0 0 0 0 0 0 0 0 0 0 0 0 0 0 0 0 0 0 0 0 0 0 0 0 0	0	0	0.7	1	4.22238e+07	1
2017-02-07_RS_Robo_2.mzML	KATEC(Carbamidomethyl)AVEAIAK	feature			in_mzML/2017-02-07_RS_Robo_2_mzML.mzML		none	0	0	0	26.25	645.841	645.84	2	1	0	21333530 16312684 6382488 0 0 0 0 0 0 0 0 0 0 0 0 0 0 0 0 0 0 0 0 0 0 0 0 0 0 0 0 0 0 0 0 0 0 0 0 0 0 0 0 0 0 0 0 0 0 0 0 0 0 0 0 0 0	0	0	1.3	1	4.92163e+07	1
2017-02-07_RS_Robo_2.mzML	KATEVAVDAIQK	feature			in_mzML/2017-02-07_RS_Robo_2_mzML.mzML		none	0	0	0	27.2	636.862	636.861	2	1	0	20399122 12600811 5380186 0 0 0 0 0 0 0 0 0 0 0 0 0 0 0 0 0 0 0 0 0 0 0 0 0 0 0 0 0 0 0 0 0 0 0 0 0 0 0 0 0 0 0 0 0 0 0 0 0 0 0 0 0 0 0 0 0	0	0	0.7	1	4.16738e+07	1
2017-02-07_RS_Robo_2.mzML	KDRVDDALAATR	feature			in_mzML/2017-02-07_RS_Robo_2_mzML.mzML		none	0	0	0.00736648	25.37	665.858	665.857	2	1	0	28246874 16599691 5499620 0 0 0 0 0 0 0 0 0 0 0 0 0 0 0 0 0 0 0 0 0 0 0 0 0 0 0 0 0 0 0 0 0 0 0 0 0 0 0 0 0 0 0 0 0 0 0 0 0 0 0 0 0 0 0 0	0	0	0.7	1	5.49972e+07	1
2017-02-07_RS_Robo_2.mzML	KDRVDDALR	feature			in_mzML/2017-02-07_RS_Robo_2_mzML.mzML		none	0	0	0	14.77	363.2	363.2	3	1	0	19606474 10004889 2876719 0 0 0 0 0 0 0 0 0 0 0 0 0 0 0 0 0 0 0 0 0 0 0 0 0 0 0 0 0 0 0 0 0 0 0 0 0 0 0 0 0 0 0 0 0 0	0	0	0.7	1	3.52577e+07	1
2017-02-07_RS_Robo_2.mzML	KINNLKDFLPLLEK	id			in_mzML/2017-02-07_RS_Robo_2_mzML.mzML		none	0	0	0	77.17	562.338	562.338	3	1	0	48281968 45294060 22193744 8837251 1783904 0 0 0 0 0 0 0 0 0 0 0 0 0 0 0 0 0 0 0 0 0 0 0 0 0 0 0 0 0 0 0 0 0 0 0 0 0 0 0 0 0 0 0 0 0 0 0 0 0 0 0 0 0 0 0 0 0 0 0 0 0 0 0 0 0 0 0 0 0 0 0 0 0 0 0 0 0 0 0	0	0.0141142	0.5	1	1.31092e+08	1
2017-02-07_RS_Robo_2.mzML	KINNLKDFLPLLEK	feature			in_mzML/2017-02-07_RS_Robo_2_mzML.mzML		none	0	0	0	76.43	562.338	562.338	3	1	0	31605774 30913266 14625457 5715951 1212508 156201 0 0 0 0 0 0 0 0 0 0 0 0 0 0 0 0 0 0 0 0 0 0 0 0 0 0 0 0 0 0 0 0 0 0 0 0 0 0 0 0 0 0 0 0 0 0 0 0 0 0 0 0 0 0 0 0 0 0 0 0 0 0 0 0 0 0 0 0 0 0 0 0 0 0 0 0 0 0	0	0.0162498	0.5	1	8.76275e+07	1
2017-02-07_RS_Robo_2.mzML	KINNLKDFLPLLEK	feature			in_mzML/2017-02-07_RS_Robo_2_mzML.mzML		none	0	0	0	76.9	843.004	843.004	2	1	0	16809804 15163792 7800464 2597666 0 0 0 0 0 0 0 0 0 0 0 0 0 0 0 0 0 0 0 0 0 0 0 0 0 0 0 0 0 0 0 0 0 0 0 0 0 0 0 0 0 0 0 0 0 0 0 0 0 0 0 0 0 0 0 0 0 0 0 0 0 0 0 0 0 0 0 0 0 0 0 0 0 0 0 0 0 0 0 0	0	0	0.5	1	4.46324e+07	1
2017-02-07_RS_Robo_2.mzML	KINNLKDFLPLLEK	feature			in_mzML/2017-02-07_RS_Robo_2_mzML.mzML		none	0	0	0.00371058	76.96	422.005	422.005	4	1	0	2791272 2749927 1298034 0 0 0 0 0 0 0 0 0 0 0 0 0 0 0 0 0 0 0 0 0 0 0 0 0 0 0 0 0 0 0 0 0 0 0 0 0 0 0 0 0 0 0 0 0 0 0 0 0 0 0 0 0 0 0 0 0 0 0 0 0 0 0 0 0 0 0 0 0 0 0 0 0 0 0 0 0 0 0 0 0	0	0	0.6	1	7.58857e+06	1
2017-02-07_RS_Robo_2.mzML	KISNIQEILPLLEQVVQSGAR	id			in_mzML/2017-02-07_RS_Robo_2_mzML.mzML		none	0	0	0	106.41	779.116	779.116	3	1	0	1394138 1942251 900724 565478 0 0 0 0 0 0 0 0 0 0 0 0 0 0 0 0 0 0 0 0 0 0 0 0 0 0 0 0 0 0 0 0 0 0 0 0 0 0 0 0 0 0 0 0 0 0 0 0 0 0 0 0 0 0 0 0 0 0 0 0 0 0 0 0 0 0 0 0 0 0 0 0 0 0 0 0 0 0 0 0 0 0 0 0 0 0 0 0 0 0 0 0 0 0 0 0 0 0 0 0 0 0 0 0	0	0	1.1	1	5.05189e+06	1
2017-02-07_RS_Robo_2.mzML	KQIEETTSDFDR	feature			in_mzML/2017-02-07_RS_Robo_2_mzML.mzML		none	0	0	0	27.47	734.85	734.849	2	1	0	4911736 5197952 0 0 0 0 0 0 0 0 0 0 0 0 0 0 0 0 0 0 0 0 0 0 0 0 0 0 0 0 0 0 0 0 0 0 0 0 0 0 0 0 0 0 0 0 0 0 0 0 0 0 0 0 0 0 0 0 0 0 0 0 0 0 0 0	0	0	1.4	1	1.20223e+07	0.9
2017-02-07_RS_Robo_2.mzML	KQIEETTSDFDREK	feature			in_mzML/2017-02-07_RS_Robo_2_mzML.mzML		none	0	0	0	23.48	575.948	575.948	3	1	0	38844456 36914384 16796478 5716043 0 0 0 0 0 0 0 0 0 0 0 0 0 0 0 0 0 0 0 0 0 0 0 0 0 0 0 0 0 0 0 0 0 0 0 0 0 0 0 0 0 0 0 0 0 0 0 0 0 0 0 0 0 0 0 0 0 0 0 0 0 0 0 0 0 0 0 0 0 0 0 0 0	0	0	1.3	1	1.05472e+08	1
2017-02-07_RS_Robo_2.mzML	KQIEETTSDFDREK	feature			in_mzML/2017-02-07_RS_Robo_2_mzML.mzML		none	0	0	0	23.5	863.418	863.418	2	1	0	11446186 8915151 4593314 0 0 0 0 0 0 0 0 0 0 0 0 0 0 0 0 0 0 0 0 0 0 0 0 0 0 0 0 0 0 0 0 0 0 0 0 0 0 0 0 0 0 0 0 0 0 0 0 0 0 0 0 0 0 0 0 0 0 0 0 0 0 0 0 0 0 0 0 0 0 0 0 0 0	0	0	0.9	1	2.74366e+07	1
2017-02-07_RS_Robo_2.mzML	KYRIEDAINATR	feature			in_mzML/2017-02-07_RS_Robo_2_mzML.mzML		none	0	0	0.00194932	39.23	725.395	725.394	2	1	0	4486711 3568685 0 0 0 0 0 0 0 0 0 0 0 0 0 0 0 0 0 0 0 0 0 0 0 0 0 0 0 0 0 0 0 0 0 0 0 0 0 0 0 0 0 0 0 0 0 0 0 0 0 0 0 0 0 0 0 0 0 0 0 0 0 0 0 0 0	0	0	0.6	1	9.31527e+06	1
2017-02-07_RS_Robo_2.mzML	LAEGMDGDEK	feature			in_mzML/2017-02-07_RS_Robo_2_mzML.mzML		none	0	0	0	21.32	532.733	532.732	2	1	0	19340662 7773492 0 0 0 0 0 0 0 0 0 0 0 0 0 0 0 0 0 0 0 0 0 0 0 0 0 0 0 0 0 0 0 0 0 0 0 0 0 0 0 0 0 0 0 0 0	0	0	0.8	1	3.0054e+07	1
2017-02-07_RS_Robo_2.mzML	LAGGVAVIHVGAATETEMKEK	feature			in_mzML/2017-02-07_RS_Robo_2_mzML.mzML		none	0	0	0	47.99	704.378	704.377	3	1	0	16368552 22672930 15513106 0 0 0 0 0 0 0 0 0 0 0 0 0 0 0 0 0 0 0 0 0 0 0 0 0 0 0 0 0 0 0 0 0 0 0 0 0 0 0 0 0 0 0 0 0 0 0 0 0 0 0 0 0 0 0 0 0 0 0 0 0 0 0 0 0 0 0 0 0 0 0 0 0 0 0 0 0 0 0 0 0 0 0 0 0 0 0 0 0 0 0 0 0	0	0	1.3	1	6.17135e+07	1
2017-02-07_RS_Robo_2.mzML	LAGGVAVIHVGAATETEMKEK	feature			in_mzML/2017-02-07_RS_Robo_2_mzML.mzML		none	0	0	0	48.02	528.536	528.535	4	1	0	26609718 32359472 19488100 0 0 0 0 0 0 0 0 0 0 0 0 0 0 0 0 0 0 0 0 0 0 0 0 0 0 0 0 0 0 0 0 0 0 0 0 0 0 0 0 0 0 0 0 0 0 0 0 0 0 0 0 0 0 0 0 0 0 0 0 0 0 0 0 0 0 0 0 0 0 0 0 0 0 0 0 0 0 0 0 0 0 0 0 0 0 0 0 0 0 0 0 0	0	0	1.2	1	8.9236e+07	1
2017-02-07_RS_Robo_2.mzML	LAGGVAVIR	feature			in_mzML/2017-02-07_RS_Robo_2_mzML.mzML		none	0	0	0.00371058	37.06	428.274	428.274	2	1	0	535841376 231558176 48744224 8157239 0 0 0 0 0 0 0 0 0 0 0 0 0 0 0 0 0 0 0 0 0 0 0 0 0 0 0 0 0 0 0 0 0 0 0 0 0 0 0	0	0	0.7	1	8.83032e+08	1
2017-02-07_RS_Robo_2.mzML	LANIQEILPLLEQVVQSGAK	feature			in_mzML/2017-02-07_RS_Robo_2_mzML.mzML		none	0	0	0	112.64	721.752	721.751	3	1	0	24165188 28834464 17839208 7642554 2606711 754412 0 0 0 0 0 0 0 0 0 0 0 0 0 0 0 0 0 0 0 0 0 0 0 0 0 0 0 0 0 0 0 0 0 0 0 0 0 0 0 0 0 0 0 0 0 0 0 0 0 0 0 0 0 0 0 0 0 0 0 0 0 0 0 0 0 0 0 0 0 0 0 0 0 0 0 0 0 0 0 0 0 0 0 0 0 0 0 0 0 0 0 0 0 0 0 0	0	0.0410682	1.2	1	8.27406e+07	1
2017-02-07_RS_Robo_2.mzML	LENVGIEDLGQAK	feature			in_mzML/2017-02-07_RS_Robo_2_mzML.mzML		none	0	0	0	57.64	693.368	693.367	2	1	0	55001324 40092204 19121110 6014036 0 0 0 0 0 0 0 0 0 0 0 0 0 0 0 0 0 0 0 0 0 0 0 0 0 0 0 0 0 0 0 0 0 0 0 0 0 0 0 0 0 0 0 0 0 0 0 0 0 0 0 0 0 0 0 0 0 0 0 0	0	0	0.6	1	1.26774e+08	1
2017-02-07_RS_Robo_2.mzML	LEQATLEMLGTADK	id			in_mzML/2017-02-07_RS_Robo_2_mzML.mzML		none	0	0	0	63.44	760.387	760.387	2	1	0	14129860 7688728 0 0 0 0 0 0 0 0 0 0 0 0 0 0 0 0 0 0 0 0 0 0 0 0 0 0 0 0 0 0 0 0 0 0 0 0 0 0 0 0 0 0 0 0 0 0 0 0 0 0 0 0 0 0 0 0 0 0 0 0 0 0 0 0 0 0 0	0	0	-0.1	1	2.46851e+07	0.8
2017-02-07_RS_Robo_2.mzML	LEQATLEMLGTADKVTVSK	feature			in_mzML/2017-02-07_RS_Robo_2_mzML.mzML		none	0	0	0	66.51	678.699	678.698	3	1	0	11284057 11805838 8401501 2387374 0 0 0 0 0 0 0 0 0 0 0 0 0 0 0 0 0 0 0 0 0 0 0 0 0 0 0 0 0 0 0 0 0 0 0 0 0 0 0 0 0 0 0 0 0 0 0 0 0 0 0 0 0 0 0 0 0 0 0 0 0 0 0 0 0 0 0 0 0 0 0 0 0 0 0 0 0 0 0 0 0 0 0 0 0 0 0 0	0	0	1.2	1	3.63362e+07	1
2017-02-07_RS_Robo_2.mzML	LKYENEVALR	feature			in_mzML/2017-02-07_RS_Robo_2_mzML.mzML		none	0	0	0	35.85	617.844	617.843	2	1	0	20609616 11995703 3198533 3732233 0 0 0 0 0 0 0 0 0 0 0 0 0 0 0 0 0 0 0 0 0 0 0 0 0 0 0 0 0 0 0 0 0 0 0 0 0 0 0 0 0 0 0 0 0 0 0 0 0 0 0 0 0 0 0 0	0	0	0.4	1	4.04371e+07	1
2017-02-07_RS_Robo_2.mzML	LLAETEGDEK	feature			in_mzML/2017-02-07_RS_Robo_2_mzML.mzML		none	0	0	0	24.61	552.775	552.775	2	1	0	53039420 24769722 7311873 0 0 0 0 0 0 0 0 0 0 0 0 0 0 0 0 0 0 0 0 0 0 0 0 0 0 0 0 0 0 0 0 0 0 0 0 0 0 0 0 0 0 0 0 0 0 0 0	0	0	0.7	1	9.22545e+07	1
2017-02-07_RS_Robo_2.mzML	LRIEDAINATR	feature			in_mzML/2017-02-07_RS_Robo_2_mzML.mzML		none	0	0	0	51.33	636.359	636.357	2	1	0	97766008 64694872 22700662 6193637 0 0 0 0 0 0 0 0 0 0 0 0 0 0 0 0 0 0 0 0 0 0 0 0 0 0 0 0 0 0 0 0 0 0 0 0 0 0 0 0 0 0 0 0 0 0 0 0 0 0 0 0 0 0	0	0	0.6	1	2.05018e+08	1
2017-02-07_RS_Robo_2.mzML	LRMEDALAATR	feature			in_mzML/2017-02-07_RS_Robo_2_mzML.mzML		none	0	0	0.00194932	45.9	623.833	623.832	2	1	0	63681636 41610336 14447899 0 0 0 0 0 0 0 0 0 0 0 0 0 0 0 0 0 0 0 0 0 0 0 0 0 0 0 0 0 0 0 0 0 0 0 0 0 0 0 0 0 0 0 0 0 0 0 0 0 0 0 0 0	0	0	1.1	1	1.32976e+08	1
2017-02-07_RS_Robo_2.mzML	LSNIQDLLPILEQVVK	feature			in_mzML/2017-02-07_RS_Robo_2_mzML.mzML		none	0	0	0	111.14	608.028	608.028	3	1	0	3564910 3632274 1796984 600927 0 0 0 0 0 0 0 0 0 0 0 0 0 0 0 0 0 0 0 0 0 0 0 0 0 0 0 0 0 0 0 0 0 0 0 0 0 0 0 0 0 0 0 0 0 0 0 0 0 0 0 0 0 0 0 0 0 0 0 0 0 0 0 0 0 0 0 0 0 0 0 0 0 0 0 0 0 0 0 0 0 0 0 0	0	0	1.2	1	1.02248e+07	1
2017-02-07_RS_Robo_2.mzML	LTEEEKNRLNFLK	feature			in_mzML/2017-02-07_RS_Robo_2_mzML.mzML		none	0	0	0	37.39	817.45	817.449	2	1	0	4801391 4243826 0 0 0 0 0 0 0 0 0 0 0 0 0 0 0 0 0 0 0 0 0 0 0 0 0 0 0 0 0 0 0 0 0 0 0 0 0 0 0 0 0 0 0 0 0 0 0 0 0 0 0 0 0 0 0 0 0 0 0 0 0 0 0 0 0 0 0 0 0 0 0 0 0 0 0	0	0	1.1	1	1.05698e+07	0.9
2017-02-07_RS_Robo_2.mzML	LTEEEKNRLNFLK	feature			in_mzML/2017-02-07_RS_Robo_2_mzML.mzML		none	0	0	0	41.78	817.45	817.449	2	1	0	21563608 17286400 8719330 0 0 0 0 0 0 0 0 0 0 0 0 0 0 0 0 0 0 0 0 0 0 0 0 0 0 0 0 0 0 0 0 0 0 0 0 0 0 0 0 0 0 0 0 0 0 0 0 0 0 0 0 0 0 0 0 0 0 0 0 0 0 0 0 0 0 0 0 0 0 0 0 0 0	0	0	1	1	5.21715e+07	1
2017-02-07_RS_Robo_2.mzML	LTEEEKNRLNFLK	feature			in_mzML/2017-02-07_RS_Robo_2_mzML.mzML		none	0	0	0	41.78	545.302	545.302	3	1	0	54212560 51594460 24350172 4375622 0 0 0 0 0 0 0 0 0 0 0 0 0 0 0 0 0 0 0 0 0 0 0 0 0 0 0 0 0 0 0 0 0 0 0 0 0 0 0 0 0 0 0 0 0 0 0 0 0 0 0 0 0 0 0 0 0 0 0 0 0 0 0 0 0 0 0 0 0 0 0 0 0	0	0	1.3	1	1.45947e+08	1
2017-02-07_RS_Robo_2.mzML	LTKDDTTIVDGHGEKSEIEAR	feature			in_mzML/2017-02-07_RS_Robo_2_mzML.mzML		none	0	0	0.00371058	21.16	772.055	772.056	3	1	0	12137856 7279402 2554887 0 0 0 0 0 0 0 0 0 0 0 0 0 0 0 0 0 0 0 0 0 0 0 0 0 0 0 0 0 0 0 0 0 0 0 0 0 0 0 0 0 0 0 0 0 0 0 0 0 0 0 0 0 0 0 0 0 0 0 0 0 0 0 0 0 0 0 0 0 0 0 0 0 0 0 0 0 0 0 0 0 0 0 0 0 0 0 0 0 0 0 0 0 0 0 0 0 0	0	0	0.5	1	2.41964e+07	1
2017-02-07_RS_Robo_2.mzML	MEAQLEKPYLLITDKK	feature			in_mzML/2017-02-07_RS_Robo_2_mzML.mzML		none	0	0	0	55.2	640.689	640.688	3	1	0	14450047 14549739 13225384 3031750 0 0 0 0 0 0 0 0 0 0 0 0 0 0 0 0 0 0 0 0 0 0 0 0 0 0 0 0 0 0 0 0 0 0 0 0 0 0 0 0 0 0 0 0 0 0 0 0 0 0 0 0 0 0 0 0 0 0 0 0 0 0 0 0 0 0 0 0 0 0 0 0 0 0 0 0 0 0 0 0 0 0 0 0 0 0 0 0	0	0	1.2	1	47633000	1
2017-02-07_RS_Robo_2.mzML	MEAVLDDALLLITDKK	feature			in_mzML/2017-02-07_RS_Robo_2_mzML.mzML		none	0	0	0	98.64	596.666	596.666	3	1	0	4370645 4241369 2114648 0 0 0 0 0 0 0 0 0 0 0 0 0 0 0 0 0 0 0 0 0 0 0 0 0 0 0 0 0 0 0 0 0 0 0 0 0 0 0 0 0 0 0 0 0 0 0 0 0 0 0 0 0 0 0 0 0 0 0 0 0 0 0 0 0 0 0 0 0 0 0 0 0 0 0 0 0 0 0 0 0	0	0	1.2	1	1.21044e+07	1
2017-02-07_RS_Robo_2.mzML	MEC(Carbamidomethyl)EMEKPYILIYDKK	feature			in_mzML/2017-02-07_RS_Robo_2_mzML.mzML		none	0	0	0	57.81	697.341	697.338	3	1	0	17114298 18275714 12001005 5459214 0 0 0 0 0 0 0 0 0 0 0 0 0 0 0 0 0 0 0 0 0 0 0 0 0 0 0 0 0 0 0 0 0 0 0 0 0 0 0 0 0 0 0 0 0 0 0 0 0 0 0 0 0 0 0 0 0 0 0 0 0 0 0 0 0 0 0 0 0 0 0 0 0 0 0 0 0 0 0 0 0 0 0 0 0 0 0 0 0 0 0 0	0	0	1.2	1	5.78476e+07	1
2017-02-07_RS_Robo_2.mzML	MEC(Carbamidomethyl)EMEKPYILIYDKK	feature			in_mzML/2017-02-07_RS_Robo_2_mzML.mzML		none	0	0	0	57.97	1045.51	1045.5	2	1	0	3410178 4088903 3111060 0 0 0 0 0 0 0 0 0 0 0 0 0 0 0 0 0 0 0 0 0 0 0 0 0 0 0 0 0 0 0 0 0 0 0 0 0 0 0 0 0 0 0 0 0 0 0 0 0 0 0 0 0 0 0 0 0 0 0 0 0 0 0 0 0 0 0 0 0 0 0 0 0 0 0 0 0 0 0 0 0 0 0 0 0 0 0 0 0 0 0 0 0	0	0	1.2	1	1.22534e+07	1
2017-02-07_RS_Robo_2.mzML	MEC(Carbamidomethyl)EMEKPYILIYDKK	feature			in_mzML/2017-02-07_RS_Robo_2_mzML.mzML		none	0	0	0	58	523.256	523.256	4	1	0	12659407 15594002 8702472 4209887 0 0 0 0 0 0 0 0 0 0 0 0 0 0 0 0 0 0 0 0 0 0 0 0 0 0 0 0 0 0 0 0 0 0 0 0 0 0 0 0 0 0 0 0 0 0 0 0 0 0 0 0 0 0 0 0 0 0 0 0 0 0 0 0 0 0 0 0 0 0 0 0 0 0 0 0 0 0 0 0 0 0 0 0 0 0 0 0 0 0 0 0	0	0	1.3	1	4.56543e+07	1
2017-02-07_RS_Robo_2.mzML	MEDALNATR	feature			in_mzML/2017-02-07_RS_Robo_2_mzML.mzML		none	0	0	0	28.72	510.743	510.743	2	1	0	100140136 48087724 13605279 0 0 0 0 0 0 0 0 0 0 0 0 0 0 0 0 0 0 0 0 0 0 0 0 0 0 0 0 0 0 0 0 0 0 0 0 0 0 0 0 0 0	0	0	1	1	1.77417e+08	1
2017-02-07_RS_Robo_2.mzML	MEDTDLTMLGTADKVTLNK	feature			in_mzML/2017-02-07_RS_Robo_2_mzML.mzML		none	0	0	0	71.4	1048.52	1048.52	2	1	0	4847678 4224107 3254641 974345 0 0 0 0 0 0 0 0 0 0 0 0 0 0 0 0 0 0 0 0 0 0 0 0 0 0 0 0 0 0 0 0 0 0 0 0 0 0 0 0 0 0 0 0 0 0 0 0 0 0 0 0 0 0 0 0 0 0 0 0 0 0 0 0 0 0 0 0 0 0 0 0 0 0 0 0 0 0 0 0 0 0 0 0 0 0 0 0	0	0	0.9	1	1.43655e+07	1
2017-02-07_RS_Robo_2.mzML	MEDTDLTMLGTADKVTLNK	feature			in_mzML/2017-02-07_RS_Robo_2_mzML.mzML		none	0	0	0	71.26	699.347	699.346	3	1	0	13235786 14577495 8498092 4092217 0 0 0 0 0 0 0 0 0 0 0 0 0 0 0 0 0 0 0 0 0 0 0 0 0 0 0 0 0 0 0 0 0 0 0 0 0 0 0 0 0 0 0 0 0 0 0 0 0 0 0 0 0 0 0 0 0 0 0 0 0 0 0 0 0 0 0 0 0 0 0 0 0 0 0 0 0 0 0 0 0 0 0 0 0 0 0 0	0	0	1.2	1	4.39088e+07	1
2017-02-07_RS_Robo_2.mzML	MESNLDDPYILITDKK	feature			in_mzML/2017-02-07_RS_Robo_2_mzML.mzML		none	0	0	0	69.22	947.978	947.977	2	1	0	9164614 8901730 5970730 2222271 0 0 0 0 0 0 0 0 0 0 0 0 0 0 0 0 0 0 0 0 0 0 0 0 0 0 0 0 0 0 0 0 0 0 0 0 0 0 0 0 0 0 0 0 0 0 0 0 0 0 0 0 0 0 0 0 0 0 0 0 0 0 0 0 0 0 0 0 0 0 0 0 0 0 0 0 0 0 0 0 0 0 0 0	0	0	1.2	1	27793552	1
2017-02-07_RS_Robo_2.mzML	MSKPIEGKDQIAR	feature			in_mzML/2017-02-07_RS_Robo_2_mzML.mzML		none	0	0	0	19.78	491.602	491.601	3	1	0	12199749 9008732 4343886 0 0 0 0 0 0 0 0 0 0 0 0 0 0 0 0 0 0 0 0 0 0 0 0 0 0 0 0 0 0 0 0 0 0 0 0 0 0 0 0 0 0 0 0 0 0 0 0 0 0 0 0 0 0 0 0 0 0 0 0 0 0 0 0	0	0	1	1	2.83261e+07	1
2017-02-07_RS_Robo_2.mzML	MTLDDFR	feature			in_mzML/2017-02-07_RS_Robo_2_mzML.mzML		none	0	0	0.00371058	55.81	449.21	449.21	2	1	0	12371951 4861831 954979 0 0 0 0 0 0 0 0 0 0 0 0 0 0 0 0 0 0 0 0 0 0 0 0 0 0 0 0 0 0 0 0 0 0 0 0 0 0 0 0	0	0	0.8	1	19828202	1
2017-02-07_RS_Robo_2.mzML	MVAELDNPLILITDKK	feature			in_mzML/2017-02-07_RS_Robo_2_mzML.mzML		none	0	0	0	86.15	605.01	605.01	3	1	0	3183494 3242430 1758647 637359 0 0 0 0 0 0 0 0 0 0 0 0 0 0 0 0 0 0 0 0 0 0 0 0 0 0 0 0 0 0 0 0 0 0 0 0 0 0 0 0 0 0 0 0 0 0 0 0 0 0 0 0 0 0 0 0 0 0 0 0 0 0 0 0 0 0 0 0 0 0 0 0 0 0 0 0 0 0 0 0 0 0	0	0	1.2	1	9.48977e+06	1
2017-02-07_RS_Robo_2.mzML	MVAELDNPYLLITDKK	id			in_mzML/2017-02-07_RS_Robo_2_mzML.mzML		none	0	0	0	76.53	621.669	621.669	3	1	0	15409707 13101298 4261526 2475902 0 0 0 0 0 0 0 0 0 0 0 0 0 0 0 0 0 0 0 0 0 0 0 0 0 0 0 0 0 0 0 0 0 0 0 0 0 0 0 0 0 0 0 0 0 0 0 0 0 0 0 0 0 0 0 0 0 0 0 0 0 0 0 0 0 0 0 0 0 0 0 0 0 0 0 0 0 0 0 0 0 0 0 0 0	0	0	1	1	3.83097e+07	1
2017-02-07_RS_Robo_2.mzML	NAGDEPSVVVDR	feature			in_mzML/2017-02-07_RS_Robo_2_mzML.mzML		none	0	0	0	34.79	629.308	629.307	2	1	0	35622876 22046660 5371347 0 0 0 0 0 0 0 0 0 0 0 0 0 0 0 0 0 0 0 0 0 0 0 0 0 0 0 0 0 0 0 0 0 0 0 0 0 0 0 0 0 0 0 0 0 0 0 0 0 0 0 0 0	0	0	0.7	1	6.97302e+07	1
2017-02-07_RS_Robo_2.mzML	NAVPITPTLNR	feature			in_mzML/2017-02-07_RS_Robo_2_mzML.mzML		none	0	0	0	46.71	598.344	598.343	2	1	0	363068672 224879008 68881912 18252392 0 0 0 0 0 0 0 0 0 0 0 0 0 0 0 0 0 0 0 0 0 0 0 0 0 0 0 0 0 0 0 0 0 0 0 0 0 0 0 0 0 0 0 0 0 0 0 0 0 0 0 0 0	0	0	0.6	1	7.25325e+08	1
2017-02-07_RS_Robo_2.mzML	NHEEEMKDLR	feature			in_mzML/2017-02-07_RS_Robo_2_mzML.mzML		none	0	0	0	17.36	434.203	434.203	3	1	0	17691242 10353386 4081247 0 0 0 0 0 0 0 0 0 0 0 0 0 0 0 0 0 0 0 0 0 0 0 0 0 0 0 0 0 0 0 0 0 0 0 0 0 0 0 0 0 0 0 0 0 0 0 0 0 0 0 0 0 0	0	0	0.9	1	35382326	1
2017-02-07_RS_Robo_2.mzML	NHEEEMKDLR	feature			in_mzML/2017-02-07_RS_Robo_2_mzML.mzML		none	0	0	0	17.76	650.802	650.801	2	1	0	2665795 2352076 0 0 0 0 0 0 0 0 0 0 0 0 0 0 0 0 0 0 0 0 0 0 0 0 0 0 0 0 0 0 0 0 0 0 0 0 0 0 0 0 0 0 0 0 0 0 0 0 0 0 0 0 0 0 0	0	0	1.5	1	5908842	0.9
2017-02-07_RS_Robo_2.mzML	NKLNDLEDALQQAKEDLAR	feature			in_mzML/2017-02-07_RS_Robo_2_mzML.mzML		none	0	0	0	86.03	728.715	728.713	3	1	0	6734576 7670057 4232886 1798203 0 0 0 0 0 0 0 0 0 0 0 0 0 0 0 0 0 0 0 0 0 0 0 0 0 0 0 0 0 0 0 0 0 0 0 0 0 0 0 0 0 0 0 0 0 0 0 0 0 0 0 0 0 0 0 0 0 0 0 0 0 0 0 0 0 0 0 0 0 0 0 0 0 0 0 0 0 0 0 0 0 0 0 0 0 0 0 0 0 0 0 0	0	0	1.2	1	21687619	1
2017-02-07_RS_Robo_2.mzML	NLAAGANPIVLR	feature			in_mzML/2017-02-07_RS_Robo_2_mzML.mzML		none	0	0	0	54.74	604.86	604.859	2	1	0	85882680 54308488 18081542 4694225 0 0 0 0 0 0 0 0 0 0 0 0 0 0 0 0 0 0 0 0 0 0 0 0 0 0 0 0 0 0 0 0 0 0 0 0 0 0 0 0 0 0 0 0 0 0 0 0 0 0 0 0 0 0	0	0	0.6	1	1.74477e+08	1
2017-02-07_RS_Robo_2.mzML	NLAAGANPLILR	feature			in_mzML/2017-02-07_RS_Robo_2_mzML.mzML		none	0	0	0	58.27	611.867	611.867	2	1	0	167565056 111618296 39403172 10838251 2403805 0 0 0 0 0 0 0 0 0 0 0 0 0 0 0 0 0 0 0 0 0 0 0 0 0 0 0 0 0 0 0 0 0 0 0 0 0 0 0 0 0 0 0 0 0 0 0 0 0 0 0 0 0 0	0	0.00724412	0.6	1	3.52192e+08	1
2017-02-07_RS_Robo_2.mzML	NLAAGANPMVMK	feature			in_mzML/2017-02-07_RS_Robo_2_mzML.mzML		none	0	0	0	45.97	608.814	608.812	2	1	0	26399858 19520438 5772168 0 0 0 0 0 0 0 0 0 0 0 0 0 0 0 0 0 0 0 0 0 0 0 0 0 0 0 0 0 0 0 0 0 0 0 0 0 0 0 0 0 0 0 0 0 0 0 0 0 0 0 0 0	0	0	1.3	1	58676016	1
2017-02-07_RS_Robo_2.mzML	NTAEGYNVATDKYEDLLSAGVVDPTK	feature			in_mzML/2017-02-07_RS_Robo_2_mzML.mzML		none	0	0	0	81.05	1385.68	1385.67	2	1	0	8817557 14346664 11139946 5884557 2833133 782330 0 0 0 0 0 0 0 0 0 0 0 0 0 0 0 0 0 0 0 0 0 0 0 0 0 0 0 0 0 0 0 0 0 0 0 0 0 0 0 0 0 0 0 0 0 0 0 0 0 0 0 0 0 0 0 0 0 0 0 0 0 0 0 0 0 0 0 0 0 0 0 0 0 0 0 0 0 0 0 0 0 0 0 0 0 0 0 0 0 0 0 0 0 0 0 0 0 0 0 0 0 0 0 0 0 0 0 0 0 0 0 0 0 0 0 0 0 0 0	0	0.0825369	1.1	1	4.58973e+07	1
2017-02-07_RS_Robo_2.mzML	NTIETTTSDYDR	feature			in_mzML/2017-02-07_RS_Robo_2_mzML.mzML		none	0	0	0	30.3	708.319	708.318	2	1	0	9851085 6605187 2037603 0 0 0 0 0 0 0 0 0 0 0 0 0 0 0 0 0 0 0 0 0 0 0 0 0 0 0 0 0 0 0 0 0 0 0 0 0 0 0 0 0 0 0 0 0 0 0 0 0 0 0 0 0 0 0 0 0 0 0	0	0	1	1	2.0497e+07	1
2017-02-07_RS_Robo_2.mzML	NVTAGANPISLQR	feature			in_mzML/2017-02-07_RS_Robo_2_mzML.mzML		none	0	0	0	44.93	670.868	670.868	2	1	0	326167104 225299728 87896672 24434250 6993459 0 0 0 0 0 0 0 0 0 0 0 0 0 0 0 0 0 0 0 0 0 0 0 0 0 0 0 0 0 0 0 0 0 0 0 0 0 0 0 0 0 0 0 0 0 0 0 0 0 0 0 0 0 0 0 0	0	0.0104257	0.6	1	7.09387e+08	1
2017-02-07_RS_Robo_2.mzML	NVTAGANPM(Oxidation)DLKR	feature			in_mzML/2017-02-07_RS_Robo_2_mzML.mzML		none	0	0	0	24.89	701.859	701.859	2	1	0	16665317 9403085 4328985 0 0 0 0 0 0 0 0 0 0 0 0 0 0 0 0 0 0 0 0 0 0 0 0 0 0 0 0 0 0 0 0 0 0 0 0 0 0 0 0 0 0 0 0 0 0 0 0 0 0 0 0 0 0 0 0 0 0 0	0	0	0.7	1	3.32448e+07	1
2017-02-07_RS_Robo_2.mzML	NVTAGANPMDIKR	feature			in_mzML/2017-02-07_RS_Robo_2_mzML.mzML		none	0	0	0	34.73	693.862	693.861	2	1	0	76304312 52058808 20217428 3086797 0 0 0 0 0 0 0 0 0 0 0 0 0 0 0 0 0 0 0 0 0 0 0 0 0 0 0 0 0 0 0 0 0 0 0 0 0 0 0 0 0 0 0 0 0 0 0 0 0 0 0 0 0 0 0 0 0 0	0	0	1	1	1.66275e+08	1
2017-02-07_RS_Robo_2.mzML	NVTAGASPM(Oxidation)DLKR	feature			in_mzML/2017-02-07_RS_Robo_2_mzML.mzML		none	0	0	0	22.5	688.354	688.354	2	1	0	26398214 17586994 7447568 0 0 0 0 0 0 0 0 0 0 0 0 0 0 0 0 0 0 0 0 0 0 0 0 0 0 0 0 0 0 0 0 0 0 0 0 0 0 0 0 0 0 0 0 0 0 0 0 0 0 0 0 0 0 0 0 0 0	0	0	1	1	56939823	1
2017-02-07_RS_Robo_2.mzML	NVTAGASPMDIKR	feature			in_mzML/2017-02-07_RS_Robo_2_mzML.mzML		none	0	0	0	31.05	680.358	680.356	2	1	0	91749912 69418440 26702530 8376719 0 0 0 0 0 0 0 0 0 0 0 0 0 0 0 0 0 0 0 0 0 0 0 0 0 0 0 0 0 0 0 0 0 0 0 0 0 0 0 0 0 0 0 0 0 0 0 0 0 0 0 0 0 0 0 0 0	0	0	1.2	1	2.13381e+08	1
2017-02-07_RS_Robo_2.mzML	NVTAGASPMDLKR	feature			in_mzML/2017-02-07_RS_Robo_2_mzML.mzML		none	0	0	0	30.82	453.905	453.906	3	1	0	133554592 69588744 29331382 9641833 2714243 0 0 0 0 0 0 0 0 0 0 0 0 0 0 0 0 0 0 0 0 0 0 0 0 0 0 0 0 0 0 0 0 0 0 0 0 0 0 0 0 0 0 0 0 0 0 0 0 0 0 0 0 0 0 0 0	0	0.0110862	0.6	1	2.57861e+08	1
2017-02-07_RS_Robo_2.mzML	NVVAGANPMVIK	feature			in_mzML/2017-02-07_RS_Robo_2_mzML.mzML		none	0	0	0.00371058	49.54	606.842	606.842	2	1	0	10381075 7111957 2642473 0 0 0 0 0 0 0 0 0 0 0 0 0 0 0 0 0 0 0 0 0 0 0 0 0 0 0 0 0 0 0 0 0 0 0 0 0 0 0 0 0 0 0 0 0 0 0 0 0 0 0 0 0 0 0	0	0	1.1	1	2.23578e+07	1
2017-02-07_RS_Robo_2.mzML	NVVAGANPMVLKK	feature			in_mzML/2017-02-07_RS_Robo_2_mzML.mzML		none	0	0	0	36.38	670.89	670.89	2	1	0	11106013 6986719 2715135 0 0 0 0 0 0 0 0 0 0 0 0 0 0 0 0 0 0 0 0 0 0 0 0 0 0 0 0 0 0 0 0 0 0 0 0 0 0 0 0 0 0 0 0 0 0 0 0 0 0 0 0 0 0 0 0 0 0 0 0 0	0	0	0.9	1	2.29682e+07	1
2017-02-07_RS_Robo_2.mzML	QIEETTSDFDREK	feature			in_mzML/2017-02-07_RS_Robo_2_mzML.mzML		none	0	0	0	30.35	799.371	799.371	2	1	0	43800028 32858874 15285339 4139223 0 0 0 0 0 0 0 0 0 0 0 0 0 0 0 0 0 0 0 0 0 0 0 0 0 0 0 0 0 0 0 0 0 0 0 0 0 0 0 0 0 0 0 0 0 0 0 0 0 0 0 0 0 0 0 0 0 0 0 0 0 0 0 0 0 0 0	0	0	1	1	1.02698e+08	1
2017-02-07_RS_Robo_2.mzML	QIEETTSDFDREK	feature			in_mzML/2017-02-07_RS_Robo_2_mzML.mzML		none	0	0	0	30.39	533.25	533.25	3	1	0	71013896 56698772 28445520 3429415 0 0 0 0 0 0 0 0 0 0 0 0 0 0 0 0 0 0 0 0 0 0 0 0 0 0 0 0 0 0 0 0 0 0 0 0 0 0 0 0 0 0 0 0 0 0 0 0 0 0 0 0 0 0 0 0 0 0 0 0 0 0 0 0 0 0 0	0	0	1.1	1	1.73117e+08	1
2017-02-07_RS_Robo_2.mzML	QIKDTTSDYDR	feature			in_mzML/2017-02-07_RS_Robo_2_mzML.mzML		none	0	0	0	18.08	671.318	671.318	2	1	0	7083092 7046976 3029663 0 0 0 0 0 0 0 0 0 0 0 0 0 0 0 0 0 0 0 0 0 0 0 0 0 0 0 0 0 0 0 0 0 0 0 0 0 0 0 0 0 0 0 0 0 0 0 0 0 0 0 0 0 0 0 0 0	0	0	0.9	1	19139403	1
2017-02-07_RS_Robo_2.mzML	QIKDTTSDYDREK	feature			in_mzML/2017-02-07_RS_Robo_2_mzML.mzML		none	0	0	0	16.69	533.594	533.593	3	1	0	56788384 46770820 21430170 6982852 1775076 0 0 0 0 0 0 0 0 0 0 0 0 0 0 0 0 0 0 0 0 0 0 0 0 0 0 0 0 0 0 0 0 0 0 0 0 0 0 0 0 0 0 0 0 0 0 0 0 0 0 0 0 0 0 0 0 0 0 0 0 0 0 0 0 0 0	0	0.0132719	1.2	1	140961077	1
2017-02-07_RS_Robo_2.mzML	QIKDTTSDYDREK	feature			in_mzML/2017-02-07_RS_Robo_2_mzML.mzML		none	0	0	0	16.59	799.887	799.886	2	1	0	18914768 14927326 6277992 1981674 0 0 0 0 0 0 0 0 0 0 0 0 0 0 0 0 0 0 0 0 0 0 0 0 0 0 0 0 0 0 0 0 0 0 0 0 0 0 0 0 0 0 0 0 0 0 0 0 0 0 0 0 0 0 0 0 0 0 0 0 0 0 0 0 0 0 0	0	0	1.1	1	4.51433e+07	1
2017-02-07_RS_Robo_2.mzML	QIQFDETAR	feature			in_mzML/2017-02-07_RS_Robo_2_mzML.mzML		none	0	0	0	36.51	554.275	554.275	2	0.887589	0	187431568 112384960 0 0 0 0 29635180 13674635 0 0 0 0 0 0 0 0 0 0 0 0 0 0 0 0 0 0 0 0 0 0 0 0 0 0 0 0 0 0 0 0 0 0 0 0 0 0 0 0 0 0 0 0	0	0.126221	0.8	1	3.37556e+08	1
2017-02-07_RS_Robo_2.mzML	QIVENAGGEGSVVVNK	feature			in_mzML/2017-02-07_RS_Robo_2_mzML.mzML		none	0	0	0	39.08	800.421	800.42	2	1	0	40470756 31011386 13184128 2749987 0 0 0 0 0 0 0 0 0 0 0 0 0 0 0 0 0 0 0 0 0 0 0 0 0 0 0 0 0 0 0 0 0 0 0 0 0 0 0 0 0 0 0 0 0 0 0 0 0 0 0 0 0 0 0 0 0 0 0 0 0 0 0 0 0 0 0 0	0	0	1	1	9.44231e+07	1
2017-02-07_RS_Robo_2.mzML	QQIETTTSDFDREK	feature			in_mzML/2017-02-07_RS_Robo_2_mzML.mzML		none	0	0	0	31.67	849.403	849.403	2	1	0	4355975 4634197 0 0 0 0 0 0 0 0 0 0 0 0 0 0 0 0 0 0 0 0 0 0 0 0 0 0 0 0 0 0 0 0 0 0 0 0 0 0 0 0 0 0 0 0 0 0 0 0 0 0 0 0 0 0 0 0 0 0 0 0 0 0 0 0 0 0 0 0 0 0 0 0 0	0	0	1.2	1	1.07042e+07	0.9
2017-02-07_RS_Robo_2.mzML	QSQEVGSDFDKIEQVATISANNDETIGK	feature			in_mzML/2017-02-07_RS_Robo_2_mzML.mzML		none	0	0	0	78.99	1008.49	1008.49	3	1	0	8309437 11960368 9115266 6700459 2320758 0 0 0 0 0 0 0 0 0 0 0 0 0 0 0 0 0 0 0 0 0 0 0 0 0 0 0 0 0 0 0 0 0 0 0 0 0 0 0 0 0 0 0 0 0 0 0 0 0 0 0 0 0 0 0 0 0 0 0 0 0 0 0 0 0 0 0 0 0 0 0 0 0 0 0 0 0 0 0 0 0 0 0 0 0 0 0 0 0 0 0 0 0 0 0 0 0 0 0 0 0 0 0 0 0 0 0 0 0 0 0 0 0 0 0 0 0 0 0 0 0 0 0 0 0 0	0	0.0604265	1.1	1	4.02681e+07	1
2017-02-07_RS_Robo_2.mzML	RVVVSKDETVIVEGSGK	feature			in_mzML/2017-02-07_RS_Robo_2_mzML.mzML		none	0	0	0	31.68	601.339	601.339	3	1	0	148819120 144099296 77278832 0 0 0 0 0 0 0 0 0 0 0 0 0 0 0 0 0 0 0 0 0 0 0 0 0 0 0 0 0 0 0 0 0 0 0 0 0 0 0 0 0 0 0 0 0 0 0 0 0 0 0 0 0 0 0 0 0 0 0 0 0 0 0 0 0 0 0 0 0 0 0 0 0 0 0 0 0 0 0	0	0	1.2	1	4.10265e+08	1
2017-02-07_RS_Robo_2.mzML	RVVVSKDETVIVEGSGK	feature			in_mzML/2017-02-07_RS_Robo_2_mzML.mzML		none	0	0	0	31.64	451.257	451.256	4	1	0	13495976 17649048 8017014 0 0 0 0 0 0 0 0 0 0 0 0 0 0 0 0 0 0 0 0 0 0 0 0 0 0 0 0 0 0 0 0 0 0 0 0 0 0 0 0 0 0 0 0 0 0 0 0 0 0 0 0 0 0 0 0 0 0 0 0 0 0 0 0 0 0 0 0 0 0 0 0 0 0 0 0 0 0 0	0	0	1.4	1	4.43777e+07	1
2017-02-07_RS_Robo_2.mzML	RVVVSKDETVIVEGSGK	feature			in_mzML/2017-02-07_RS_Robo_2_mzML.mzML		none	0	0	0	31.55	901.507	901.505	2	1	0	24723932 18005724 9797960 3381803 0 0 0 0 0 0 0 0 0 0 0 0 0 0 0 0 0 0 0 0 0 0 0 0 0 0 0 0 0 0 0 0 0 0 0 0 0 0 0 0 0 0 0 0 0 0 0 0 0 0 0 0 0 0 0 0 0 0 0 0 0 0 0 0 0 0 0 0 0 0 0 0 0 0 0 0 0 0	0	0	0.7	1	5.85839e+07	1
2017-02-07_RS_Robo_2.mzML	SALENAASIAK	feature			in_mzML/2017-02-07_RS_Robo_2_mzML.mzML		none	0	0	0.00371058	38.67	537.793	537.793	2	1	0	148526048 80203592 27090402 5199534 0 0 0 0 0 0 0 0 0 0 0 0 0 0 0 0 0 0 0 0 0 0 0 0 0 0 0 0 0 0 0 0 0 0 0 0 0 0 0 0 0 0 0 0 0 0	0	0	0.7	1	2.79245e+08	1
2017-02-07_RS_Robo_2.mzML	SALQNAASIAGLLLTTEC(Carbamidomethyl)VIADKPEK	feature			in_mzML/2017-02-07_RS_Robo_2_mzML.mzML		none	0	0	0	107.46	905.153	905.153	3	1	0	11680865 16278091 12961249 7485176 4721884 1063311 187269 0 0 0 0 0 0 0 0 0 0 0 0 0 0 0 0 0 0 0 0 0 0 0 0 0 0 0 0 0 0 0 0 0 0 0 0 0 0 0 0 0 0 0 0 0 0 0 0 0 0 0 0 0 0 0 0 0 0 0 0 0 0 0 0 0 0 0 0 0 0 0 0 0 0 0 0 0 0 0 0 0 0 0 0 0 0 0 0 0 0 0 0 0 0 0 0 0 0 0 0 0 0 0 0 0 0 0 0 0 0 0 0 0	0	0.109833	1.1	1	5.55133e+07	1
2017-02-07_RS_Robo_2.mzML	SALQNAASIAGLLLTTEC(Carbamidomethyl)VIADKPEKK	id			in_mzML/2017-02-07_RS_Robo_2_mzML.mzML		none	0	0	0	103.15	947.851	947.851	3	1	0	7589933 11716702 9565287 5550353 2831660 816214 0 0 0 0 0 0 0 0 0 0 0 0 0 0 0 0 0 0 0 0 0 0 0 0 0 0 0 0 0 0 0 0 0 0 0 0 0 0 0 0 0 0 0 0 0 0 0 0 0 0 0 0 0 0 0 0 0 0 0 0 0 0 0 0 0 0 0 0 0 0 0 0 0 0 0 0 0 0 0 0 0 0 0 0 0 0 0 0 0 0 0 0 0 0 0 0 0 0 0 0 0 0 0 0 0 0 0 0 0 0 0 0 0 0 0 0 0 0 0 0	0	0.0958198	1.1	1	3.96399e+07	1
2017-02-07_RS_Robo_2.mzML	SALQNAASIAGLLLTTEC(Carbamidomethyl)VIADKPEKK	feature			in_mzML/2017-02-07_RS_Robo_2_mzML.mzML		none	0	0	0	103.16	711.141	711.14	4	1	0	29438394 44136600 36310728 21874832 10233554 4151458 1024596 312865 0 0 0 0 0 0 0 0 0 0 0 0 0 0 0 0 0 0 0 0 0 0 0 0 0 0 0 0 0 0 0 0 0 0 0 0 0 0 0 0 0 0 0 0 0 0 0 0 0 0 0 0 0 0 0 0 0 0 0 0 0 0 0 0 0 0 0 0 0 0 0 0 0 0 0 0 0 0 0 0 0 0 0 0 0 0 0 0 0 0 0 0 0 0 0 0 0 0 0 0 0 0 0 0 0 0 0 0 0 0 0 0 0 0 0 0 0 0	0	0.106605	1.1	1	1.51514e+08	1
2017-02-07_RS_Robo_2.mzML	SC(Carbamidomethyl)QAQPTTM(Oxidation)AR	feature			in_mzML/2017-02-07_RS_Robo_2_mzML.mzML		none	0	0	0.00371058	12.58	633.782	633.782	2	1	0	6432944 3857030 1224309 0 0 0 0 0 0 0 0 0 0 0 0 0 0 0 0 0 0 0 0 0 0 0 0 0 0 0 0 0 0 0 0 0 0 0 0 0 0 0 0 0 0 0 0 0 0 0 0	0	0	1.1	1	12850443	1
2017-02-07_RS_Robo_2.mzML	SDLEMQYETLQEELMALKK	feature			in_mzML/2017-02-07_RS_Robo_2_mzML.mzML		none	0	0	0	97.54	767.045	767.045	3	1	0	2266827 4436247 2941180 1396304 0 0 0 0 0 0 0 0 0 0 0 0 0 0 0 0 0 0 0 0 0 0 0 0 0 0 0 0 0 0 0 0 0 0 0 0 0 0 0 0 0 0 0 0 0 0 0 0 0 0 0 0 0 0 0 0 0 0 0 0 0 0 0 0 0 0 0 0 0 0 0 0 0 0 0 0 0 0 0 0 0 0 0 0 0 0 0 0 0 0 0 0 0 0 0 0 0 0 0 0	0	0	1.3	1	1.21512e+07	1
2017-02-07_RS_Robo_2.mzML	SFGAPLITNDGVTIAK	feature			in_mzML/2017-02-07_RS_Robo_2_mzML.mzML		none	0	0	0	74.7	802.439	802.438	2	1	0	201954384 177480416 82523280 28430212 3151986 0 0 0 0 0 0 0 0 0 0 0 0 0 0 0 0 0 0 0 0 0 0 0 0 0 0 0 0 0 0 0 0 0 0 0 0 0 0 0 0 0 0 0 0 0 0 0 0 0 0 0 0 0 0 0 0 0 0 0 0 0 0 0 0 0 0 0 0 0 0 0 0	0	0.00638648	0.6	1	5.20759e+08	1
2017-02-07_RS_Robo_2.mzML	SLDLDSIIAEVK	feature			in_mzML/2017-02-07_RS_Robo_2_mzML.mzML		none	0	0	0	98.55	651.862	651.861	2	1	0	14367651 9294590 4073995 0 0 0 0 0 0 0 0 0 0 0 0 0 0 0 0 0 0 0 0 0 0 0 0 0 0 0 0 0 0 0 0 0 0 0 0 0 0 0 0 0 0 0 0 0 0 0 0 0 0 0 0 0 0 0 0 0 0 0	0	0	0.7	1	3.02032e+07	1
2017-02-07_RS_Robo_2.mzML	SLNNQFASFIDK	feature			in_mzML/2017-02-07_RS_Robo_2_mzML.mzML		none	0	0	0.00194932	72.46	692.351	692.349	2	1	0	31026870 22788704 8650735 0 0 0 0 0 0 0 0 0 0 0 0 0 0 0 0 0 0 0 0 0 0 0 0 0 0 0 0 0 0 0 0 0 0 0 0 0 0 0 0 0 0 0 0 0 0 0 0 0 0 0 0 0 0 0 0 0 0 0 0 0 0 0 0	0	0	0.7	1	6.88119e+07	1
2017-02-07_RS_Robo_2.mzML	SLNNQFASFIDKVR	feature			in_mzML/2017-02-07_RS_Robo_2_mzML.mzML		none	0	0	0	76.37	546.961	546.958	3	1	0	4063675 3661809 1562086 0 0 0 0 0 0 0 0 0 0 0 0 0 0 0 0 0 0 0 0 0 0 0 0 0 0 0 0 0 0 0 0 0 0 0 0 0 0 0 0 0 0 0 0 0 0 0 0 0 0 0 0 0 0 0 0 0 0 0 0 0 0 0 0 0 0 0 0 0 0 0 0 0 0 0	0	0	0.6	1	1.03186e+07	1
2017-02-07_RS_Robo_2.mzML	SPAQILQWQVLSNTVPAK	feature			in_mzML/2017-02-07_RS_Robo_2_mzML.mzML		none	0	0	0	89.57	990.551	990.549	2	1	0	135817936 169867088 101595552 37711304 0 0 0 0 0 0 0 0 0 0 0 0 0 0 0 0 0 0 0 0 0 0 0 0 0 0 0 0 0 0 0 0 0 0 0 0 0 0 0 0 0 0 0 0 0 0 0 0 0 0 0 0 0 0 0 0 0 0 0 0 0 0 0 0 0 0 0 0 0 0 0 0 0 0 0 0 0 0 0 0 0 0 0 0 0 0 0 0 0 0 0	0	0	1.3	1	465821713	1
2017-02-07_RS_Robo_2.mzML	SPAQILQWQVLSNTVPAK	feature			in_mzML/2017-02-07_RS_Robo_2_mzML.mzML		none	0	0	0	89.41	660.703	660.702	3	1	0	65796280 72083136 41670708 12749475 3553597 0 0 0 0 0 0 0 0 0 0 0 0 0 0 0 0 0 0 0 0 0 0 0 0 0 0 0 0 0 0 0 0 0 0 0 0 0 0 0 0 0 0 0 0 0 0 0 0 0 0 0 0 0 0 0 0 0 0 0 0 0 0 0 0 0 0 0 0 0 0 0 0 0 0 0 0 0 0 0 0 0 0 0 0 0 0 0 0 0 0	0	0.0181442	1.2	1	2.04508e+08	1
2017-02-07_RS_Robo_2.mzML	SPAQILQWQVLSNTVPAK	feature			in_mzML/2017-02-07_RS_Robo_2_mzML.mzML		none	0	0	0	85.36	990.551	990.549	2	1	0	2591986 2073829 1024650 0 0 0 0 0 0 0 0 0 0 0 0 0 0 0 0 0 0 0 0 0 0 0 0 0 0 0 0 0 0 0 0 0 0 0 0 0 0 0 0 0 0 0 0 0 0 0 0 0 0 0 0 0 0 0 0 0 0 0 0 0 0 0 0 0 0 0 0 0 0 0 0 0 0 0 0 0 0 0 0 0 0 0 0 0 0 0 0 0 0 0 0	0	0	0.8	1	6.26673e+06	1
2017-02-07_RS_Robo_2.mzML	SPAQILQWQVLSNTVPAK	feature			in_mzML/2017-02-07_RS_Robo_2_mzML.mzML		none	0	0	0	87.65	990.551	990.549	2	1	0	45128040 46278280 26280704 10119680 0 0 0 0 0 0 0 0 0 0 0 0 0 0 0 0 0 0 0 0 0 0 0 0 0 0 0 0 0 0 0 0 0 0 0 0 0 0 0 0 0 0 0 0 0 0 0 0 0 0 0 0 0 0 0 0 0 0 0 0 0 0 0 0 0 0 0 0 0 0 0 0 0 0 0 0 0 0 0 0 0 0 0 0 0 0 0 0 0 0 0	0	0	1.2	1	134124097	1
2017-02-07_RS_Robo_2.mzML	SPAQILQWQVLSNTVPAK	feature			in_mzML/2017-02-07_RS_Robo_2_mzML.mzML		none	0	0	0	87.85	660.702	660.702	3	1	0	20837904 18551138 10741897 3551294 0 0 0 0 0 0 0 0 0 0 0 0 0 0 0 0 0 0 0 0 0 0 0 0 0 0 0 0 0 0 0 0 0 0 0 0 0 0 0 0 0 0 0 0 0 0 0 0 0 0 0 0 0 0 0 0 0 0 0 0 0 0 0 0 0 0 0 0 0 0 0 0 0 0 0 0 0 0 0 0 0 0 0 0 0 0 0 0 0 0 0	0	0	0.9	1	5.64192e+07	1
2017-02-07_RS_Robo_2.mzML	SQIETTTSDYDREK	feature			in_mzML/2017-02-07_RS_Robo_2_mzML.mzML		none	0	0	0	25.87	836.887	836.887	2	1	0	21689548 17456442 8507807 3498912 0 0 0 0 0 0 0 0 0 0 0 0 0 0 0 0 0 0 0 0 0 0 0 0 0 0 0 0 0 0 0 0 0 0 0 0 0 0 0 0 0 0 0 0 0 0 0 0 0 0 0 0 0 0 0 0 0 0 0 0 0 0 0 0 0 0 0 0 0	0	0	1.1	1	5.39182e+07	1
2017-02-07_RS_Robo_2.mzML	SQIETTTSDYDREK	feature			in_mzML/2017-02-07_RS_Robo_2_mzML.mzML		none	0	0	0	25.85	558.261	558.26	3	1	0	22271184 18177528 8739809 4772201 0 0 0 0 0 0 0 0 0 0 0 0 0 0 0 0 0 0 0 0 0 0 0 0 0 0 0 0 0 0 0 0 0 0 0 0 0 0 0 0 0 0 0 0 0 0 0 0 0 0 0 0 0 0 0 0 0 0 0 0 0 0 0 0 0 0 0 0 0	0	0	1.1	1	56150350	0.9
2017-02-07_RS_Robo_2.mzML	SQYEQLAEQNRK	feature			in_mzML/2017-02-07_RS_Robo_2_mzML.mzML		none	0	0	0	24.04	747.371	747.371	2	1	0	10706632 6568353 2244641 0 0 0 0 0 0 0 0 0 0 0 0 0 0 0 0 0 0 0 0 0 0 0 0 0 0 0 0 0 0 0 0 0 0 0 0 0 0 0 0 0 0 0 0 0 0 0 0 0 0 0 0 0 0 0 0 0 0 0 0 0 0 0 0	0	0	0.6	1	2.13998e+07	1
2017-02-07_RS_Robo_2.mzML	SSIDKATSDYDKEK	feature			in_mzML/2017-02-07_RS_Robo_2_mzML.mzML		none	0	0	0	19.59	793.882	793.881	2	1	0	12730615 10292996 4521219 0 0 0 0 0 0 0 0 0 0 0 0 0 0 0 0 0 0 0 0 0 0 0 0 0 0 0 0 0 0 0 0 0 0 0 0 0 0 0 0 0 0 0 0 0 0 0 0 0 0 0 0 0 0 0 0 0 0 0 0 0 0 0 0 0 0 0 0	0	0	1.1	1	3.05133e+07	1
2017-02-07_RS_Robo_2.mzML	SSIDKATSDYDKEK	feature			in_mzML/2017-02-07_RS_Robo_2_mzML.mzML		none	0	0	0	19.57	397.444	397.444	4	1	0	10239151 8824238 2871056 0 0 0 0 0 0 0 0 0 0 0 0 0 0 0 0 0 0 0 0 0 0 0 0 0 0 0 0 0 0 0 0 0 0 0 0 0 0 0 0 0 0 0 0 0 0 0 0 0 0 0 0 0 0 0 0 0 0 0 0 0 0 0 0 0 0 0 0	0	0	1.2	1	2.46686e+07	1
2017-02-07_RS_Robo_2.mzML	SYGAPLLTNDGVTIAK	feature			in_mzML/2017-02-07_RS_Robo_2_mzML.mzML		none	0	0	0	66.51	810.437	810.436	2	1	0	43004676 39039408 18606238 4889097 0 0 0 0 0 0 0 0 0 0 0 0 0 0 0 0 0 0 0 0 0 0 0 0 0 0 0 0 0 0 0 0 0 0 0 0 0 0 0 0 0 0 0 0 0 0 0 0 0 0 0 0 0 0 0 0 0 0 0 0 0 0 0 0 0 0 0 0 0 0 0 0 0	0	0	1.3	1	1.13098e+08	1
2017-02-07_RS_Robo_2.mzML	TAETYSEVVEGMMFDR	feature			in_mzML/2017-02-07_RS_Robo_2_mzML.mzML		none	0	0	0	95.03	932.91	932.908	2	1	0	3351131 3679577 1741377 0 0 0 0 0 0 0 0 0 0 0 0 0 0 0 0 0 0 0 0 0 0 0 0 0 0 0 0 0 0 0 0 0 0 0 0 0 0 0 0 0 0 0 0 0 0 0 0 0 0 0 0 0 0 0 0 0 0 0 0 0 0 0 0 0 0 0 0 0 0 0 0 0 0 0 0 0 0 0 0 0	0	0	1.3	1	10133194	1
2017-02-07_RS_Robo_2.mzML	TAGGIIIPDTAK	feature			in_mzML/2017-02-07_RS_Robo_2_mzML.mzML		none	0	0	0	50.33	578.833	578.832	2	0.933388	0	70428880 42138456 15222975 0 0 0 0 0 0 0 0 0 4940551 2294080 0 0 0 0 0 0 0 0 0 0 0 0 0 0 0 0 0 0 0 0 0 0 0 0 0 0 0 0 0 0 0 0 0 0 0 0 0 0 0 0 0 0	0	0.05358	0.7	1	1.39153e+08	1
2017-02-07_RS_Robo_2.mzML	TDVYENLHAAGVVDPAK	feature			in_mzML/2017-02-07_RS_Robo_2_mzML.mzML		none	0	0	0	55.1	899.953	899.952	2	1	0	42357808 39882456 22164652 8450999 0 0 0 0 0 0 0 0 0 0 0 0 0 0 0 0 0 0 0 0 0 0 0 0 0 0 0 0 0 0 0 0 0 0 0 0 0 0 0 0 0 0 0 0 0 0 0 0 0 0 0 0 0 0 0 0 0 0 0 0 0 0 0 0 0 0 0 0 0 0 0 0 0 0 0 0 0 0 0 0	0	0	1.2	1	1.18353e+08	1
2017-02-07_RS_Robo_2.mzML	TEIENSTSDYDKEK	feature			in_mzML/2017-02-07_RS_Robo_2_mzML.mzML		none	0	0	0	23.96	553.585	553.585	3	1	0	24945170 20259986 12326196 3418974 0 0 0 0 0 0 0 0 0 0 0 0 0 0 0 0 0 0 0 0 0 0 0 0 0 0 0 0 0 0 0 0 0 0 0 0 0 0 0 0 0 0 0 0 0 0 0 0 0 0 0 0 0 0 0 0 0 0 0 0 0 0 0 0 0 0 0 0 0	0	0	1	1	6.41851e+07	1
2017-02-07_RS_Robo_2.mzML	TEIENSTSDYDKEK	feature			in_mzML/2017-02-07_RS_Robo_2_mzML.mzML		none	0	0	0	23.83	829.874	829.873	2	1	0	23027304 19752618 9654683 3855086 0 0 0 0 0 0 0 0 0 0 0 0 0 0 0 0 0 0 0 0 0 0 0 0 0 0 0 0 0 0 0 0 0 0 0 0 0 0 0 0 0 0 0 0 0 0 0 0 0 0 0 0 0 0 0 0 0 0 0 0 0 0 0 0 0 0 0 0 0	0	0	1.2	1	5.95308e+07	1
2017-02-07_RS_Robo_2.mzML	TELDIVEGMQFDR	feature			in_mzML/2017-02-07_RS_Robo_2_mzML.mzML		none	0	0	0	83.82	776.871	776.869	2	1	0	43527296 32005064 16427357 7023811 0 0 0 0 0 0 0 0 0 0 0 0 0 0 0 0 0 0 0 0 0 0 0 0 0 0 0 0 0 0 0 0 0 0 0 0 0 0 0 0 0 0 0 0 0 0 0 0 0 0 0 0 0 0 0 0 0 0 0 0 0 0 0 0 0 0 0	0	0	1	1	1.04853e+08	1
2017-02-07_RS_Robo_2.mzML	TELDIVEGMQFDR	feature			in_mzML/2017-02-07_RS_Robo_2_mzML.mzML		none	0	0	0	85.77	776.87	776.869	2	1	0	15420186 117221080 89270632 0 0 0 0 0 0 0 0 0 0 0 0 0 0 0 0 0 0 0 0 0 0 0 0 0 0 0 0 0 0 0 0 0 0 0 0 0 0 0 0 0 0 0 0 0 0 0 0 0 0 0 0 0 0 0 0 0 0 0 0 0 0 0 0 0 0 0 0	0	0	2.3	0	2.75341e+08	1
2017-02-07_RS_Robo_2.mzML	TGDDAGDGTTTATVLAQAIVAEGLK	feature			in_mzML/2017-02-07_RS_Robo_2_mzML.mzML		none	0	0	0	104.82	792.403	792.403	3	0.538316	0	9356757 10526661 6945914 3442771 1140901 0 0 0 0 0 0 0 0 0 0 0 0 0 0 0 0 0 0 0 0 0 0 0 0 0 0 0 0 0 0 0 0 0 0 5597276 6633609 4240450 2445234 971598 0 0 0 0 0 0 0 0 0 0 0 0 0 0 0 0 0 0 0 0 0 0 0 0 0 0 0 0 0 0 0 0 0 0 0 0 0 0 0 0 0 0 0 0 0 0 0 0 0 0 0 0 0 0 0 0 0 0 0 0	0	0.409914	1.1	1	31897176	1
2017-02-07_RS_Robo_2.mzML	TGDDAGDGTTTATVLAQAIVAEGLK	feature			in_mzML/2017-02-07_RS_Robo_2_mzML.mzML		none	0	0	0	104.23	1188.1	1188.1	2	1	0	12096255 13894467 9849053 4637955 1657530 0 0 0 0 0 0 0 0 0 0 0 0 0 0 0 0 0 0 0 0 0 0 0 0 0 0 0 0 0 0 0 0 0 0 0 0 0 0 0 0 0 0 0 0 0 0 0 0 0 0 0 0 0 0 0 0 0 0 0 0 0 0 0 0 0 0 0 0 0 0 0 0 0 0 0 0 0 0 0 0 0 0 0 0 0 0 0 0 0 0 0 0 0 0 0 0 0 0 0	0	0.0393383	1.2	1	4.30276e+07	1
2017-02-07_RS_Robo_2.mzML	THNLEPYFESFINNLR	feature			in_mzML/2017-02-07_RS_Robo_2_mzML.mzML		none	0	0	0	96.08	665.332	665.33	3	1	0	3560953 4025115 0 0 0 0 0 0 0 0 0 0 0 0 0 0 0 0 0 0 0 0 0 0 0 0 0 0 0 0 0 0 0 0 0 0 0 0 0 0 0 0 0 0 0 0 0 0 0 0 0 0 0 0 0 0 0 0 0 0 0 0 0 0 0 0 0 0 0 0 0 0 0 0 0 0 0 0 0 0 0 0 0 0 0 0 0 0 0 0 0 0 0 0 0 0	0	0	1	1	9.06078e+06	0.9
2017-02-07_RS_Robo_2.mzML	TKLTEEEKNR	feature			in_mzML/2017-02-07_RS_Robo_2_mzML.mzML		none	0	0	0	9.58	416.558	416.558	3	1	0	14135028 8361113 4029216 634939 0 0 0 0 0 0 0 0 0 0 0 0 0 0 0 0 0 0 0 0 0 0 0 0 0 0 0 0 0 0 0 0 0 0 0 0 0 0 0 0 0 0 0 0 0 0 0 0 0 0 0 0	0	0	0.6	1	2.88306e+07	1
2017-02-07_RS_Robo_2.mzML	TNAENEFVTIKK	feature			in_mzML/2017-02-07_RS_Robo_2_mzML.mzML		none	0	0	0	33.76	697.37	697.37	2	1	0	21109846 13338400 5842812 0 0 0 0 0 0 0 0 0 0 0 0 0 0 0 0 0 0 0 0 0 0 0 0 0 0 0 0 0 0 0 0 0 0 0 0 0 0 0 0 0 0 0 0 0 0 0 0 0 0 0 0 0 0 0 0 0 0 0 0 0 0 0	0	0	0.6	1	4.38285e+07	1
2017-02-07_RS_Robo_2.mzML	TNDIAGDGTTTATLLAQAIIR	feature			in_mzML/2017-02-07_RS_Robo_2_mzML.mzML		none	0	0	0	103.55	706.048	706.046	3	1	0	1112612 2166756 0 0 0 0 0 0 0 0 0 0 0 0 0 0 0 0 0 0 0 0 0 0 0 0 0 0 0 0 0 0 0 0 0 0 0 0 0 0 0 0 0 0 0 0 0 0 0 0 0 0 0 0 0 0 0 0 0 0 0 0 0 0 0 0 0 0 0 0 0 0 0 0 0 0 0 0 0 0 0 0 0 0 0 0 0 0 0 0 0 0 0 0	0	0	1.1	1	4.07926e+06	0.9
2017-02-07_RS_Robo_2.mzML	TNDIAGDGTTTATVLARAIVR	feature			in_mzML/2017-02-07_RS_Robo_2_mzML.mzML		none	0	0	0	103.35	1058.57	1058.57	2	1	0	1229905 2626900 0 0 0 0 0 0 0 0 0 0 0 0 0 0 0 0 0 0 0 0 0 0 0 0 0 0 0 0 0 0 0 0 0 0 0 0 0 0 0 0 0 0 0 0 0 0 0 0 0 0 0 0 0 0 0 0 0 0 0 0 0 0 0 0 0 0 0 0 0 0 0 0 0 0 0 0 0 0 0 0 0 0 0 0 0 0 0 0 0 0 0	0	0	1.1	1	4.81136e+06	0.9
2017-02-07_RS_Robo_2.mzML	TNDVAGDGTTTATLIAQAIIR	feature			in_mzML/2017-02-07_RS_Robo_2_mzML.mzML		none	0	0	0	98.77	701.376	701.375	3	1	0	5580045 6571181 4045338 0 0 0 0 0 0 0 0 0 0 0 0 0 0 0 0 0 0 0 0 0 0 0 0 0 0 0 0 0 0 0 0 0 0 0 0 0 0 0 0 0 0 0 0 0 0 0 0 0 0 0 0 0 0 0 0 0 0 0 0 0 0 0 0 0 0 0 0 0 0 0 0 0 0 0 0 0 0 0 0 0 0 0 0 0 0 0 0 0 0	0	0	1.3	1	1.81126e+07	1
2017-02-07_RS_Robo_2.mzML	TNDVAGDGTTTATLLAQAIIR	feature			in_mzML/2017-02-07_RS_Robo_2_mzML.mzML		none	0	0	0	98.6	1051.56	1051.56	2	1	0	5147986 6112562 2672027 0 0 0 0 0 0 0 0 0 0 0 0 0 0 0 0 0 0 0 0 0 0 0 0 0 0 0 0 0 0 0 0 0 0 0 0 0 0 0 0 0 0 0 0 0 0 0 0 0 0 0 0 0 0 0 0 0 0 0 0 0 0 0 0 0 0 0 0 0 0 0 0 0 0 0 0 0 0 0 0 0 0 0 0 0 0 0 0 0 0	0	0	1.2	1	1.58559e+07	1
2017-02-07_RS_Robo_2.mzML	TNDVAGDGTTTATLLAQALVR	feature			in_mzML/2017-02-07_RS_Robo_2_mzML.mzML		none	0	0	0	92.82	1044.55	1044.55	2	1	0	3364198 3176938 0 0 0 0 0 0 0 0 0 0 0 0 0 0 0 0 0 0 0 0 0 0 0 0 0 0 0 0 0 0 0 0 0 0 0 0 0 0 0 0 0 0 0 0 0 0 0 0 0 0 0 0 0 0 0 0 0 0 0 0 0 0 0 0 0 0 0 0 0 0 0 0 0 0 0 0 0 0 0 0 0 0 0 0 0 0 0 0 0 0	0	0	0.9	1	7.69642e+06	0.9
2017-02-07_RS_Robo_2.mzML	TNDVAGDGTTTATLLAQALVR	feature			in_mzML/2017-02-07_RS_Robo_2_mzML.mzML		none	0	0	0	92.81	696.704	696.703	3	1	0	3298263 2867739 0 0 0 0 0 0 0 0 0 0 0 0 0 0 0 0 0 0 0 0 0 0 0 0 0 0 0 0 0 0 0 0 0 0 0 0 0 0 0 0 0 0 0 0 0 0 0 0 0 0 0 0 0 0 0 0 0 0 0 0 0 0 0 0 0 0 0 0 0 0 0 0 0 0 0 0 0 0 0 0 0 0 0 0 0 0 0 0 0 0	0	0	0.9	1	7200399	0.9
2017-02-07_RS_Robo_2.mzML	TNDVAGDGTTTATVLAESIYR	feature			in_mzML/2017-02-07_RS_Robo_2_mzML.mzML		none	0	0	0	83.57	719.02	719.022	3	1	0	26793020 33839640 19640110 9129194 0 0 0 0 0 0 0 0 0 0 0 0 0 0 0 0 0 0 0 0 0 0 0 0 0 0 0 0 0 0 0 0 0 0 0 0 0 0 0 0 0 0 0 0 0 0 0 0 0 0 0 0 0 0 0 0 0 0 0 0 0 0 0 0 0 0 0 0 0 0 0 0 0 0 0 0 0 0 0 0 0 0 0 0 0 0 0 0 0 0 0	0	0	1.3	1	9.38608e+07	1
2017-02-07_RS_Robo_2.mzML	TNDVAGDGTTTATVLAESIYR	feature			in_mzML/2017-02-07_RS_Robo_2_mzML.mzML		none	0	0	0	83.96	1078.03	1078.03	2	1	0	48840492 52404864 32654020 14278581 4331663 0 0 0 0 0 0 0 0 0 0 0 0 0 0 0 0 0 0 0 0 0 0 0 0 0 0 0 0 0 0 0 0 0 0 0 0 0 0 0 0 0 0 0 0 0 0 0 0 0 0 0 0 0 0 0 0 0 0 0 0 0 0 0 0 0 0 0 0 0 0 0 0 0 0 0 0 0 0 0 0 0 0 0 0 0 0 0 0 0 0	0	0.0284026	1.2	1	1.55691e+08	1
2017-02-07_RS_Robo_2.mzML	TNDVAGDGTTTATVLAQAMINEGMK	feature			in_mzML/2017-02-07_RS_Robo_2_mzML.mzML		none	0	0	0	99.62	837.07	837.068	3	1	0	5249955 6341711 4471703 2201534 0 0 0 0 0 0 0 0 0 0 0 0 0 0 0 0 0 0 0 0 0 0 0 0 0 0 0 0 0 0 0 0 0 0 0 0 0 0 0 0 0 0 0 0 0 0 0 0 0 0 0 0 0 0 0 0 0 0 0 0 0 0 0 0 0 0 0 0 0 0 0 0 0 0 0 0 0 0 0 0 0 0 0 0 0 0 0 0 0 0 0 0 0 0 0 0 0 0 0 0 0 0 0	0	0	1.2	1	1.97877e+07	1
2017-02-07_RS_Robo_2.mzML	TNDVAGDGTTTATVLAQAMVHTGLR	feature			in_mzML/2017-02-07_RS_Robo_2_mzML.mzML		none	0	0	0	84.49	834.084	834.087	3	1	0	17415608 21777330 16478093 0 0 0 0 0 0 0 0 0 0 0 0 0 0 0 0 0 0 0 0 0 0 0 0 0 0 0 0 0 0 0 0 0 0 0 0 0 0 0 0 0 0 0 0 0 0 0 0 0 0 0 0 0 0 0 0 0 0 0 0 0 0 0 0 0 0 0 0 0 0 0 0 0 0 0 0 0 0 0 0 0 0 0 0 0 0 0 0 0 0 0 0 0 0 0 0 0 0 0 0 0 0 0 0 0	0	0	1.1	1	6.32826e+07	1
2017-02-07_RS_Robo_2.mzML	TNDVAGDGTTTATVLAQAMVNEGMK	feature			in_mzML/2017-02-07_RS_Robo_2_mzML.mzML		none	0	0	0	94.01	1248.09	1248.09	2	1	0	3875601 5158988 3366391 1895999 0 0 0 0 0 0 0 0 0 0 0 0 0 0 0 0 0 0 0 0 0 0 0 0 0 0 0 0 0 0 0 0 0 0 0 0 0 0 0 0 0 0 0 0 0 0 0 0 0 0 0 0 0 0 0 0 0 0 0 0 0 0 0 0 0 0 0 0 0 0 0 0 0 0 0 0 0 0 0 0 0 0 0 0 0 0 0 0 0 0 0 0 0 0 0 0 0 0 0 0 0 0	0	0	1.2	1	1.54544e+07	1
2017-02-07_RS_Robo_2.mzML	TNDVAGDGTTTATVLAQAMVNEGMK	feature			in_mzML/2017-02-07_RS_Robo_2_mzML.mzML		none	0	0	0	94.04	832.397	832.397	3	1	0	10747981 12074868 9433463 0 0 0 0 0 0 0 0 0 0 0 0 0 0 0 0 0 0 0 0 0 0 0 0 0 0 0 0 0 0 0 0 0 0 0 0 0 0 0 0 0 0 0 0 0 0 0 0 0 0 0 0 0 0 0 0 0 0 0 0 0 0 0 0 0 0 0 0 0 0 0 0 0 0 0 0 0 0 0 0 0 0 0 0 0 0 0 0 0 0 0 0 0 0 0 0 0 0 0 0 0 0 0	0	0	1	1	3.69395e+07	1
2017-02-07_RS_Robo_2.mzML	TQIENTTSDYDKEK	feature			in_mzML/2017-02-07_RS_Robo_2_mzML.mzML		none	0	0	0	23.78	836.389	836.389	2	1	0	6062845 4215175 2128572 0 0 0 0 0 0 0 0 0 0 0 0 0 0 0 0 0 0 0 0 0 0 0 0 0 0 0 0 0 0 0 0 0 0 0 0 0 0 0 0 0 0 0 0 0 0 0 0 0 0 0 0 0 0 0 0 0 0 0 0 0 0 0 0 0 0 0 0 0 0 0	0	0	0.8	1	1.3581e+07	1
2017-02-07_RS_Robo_2.mzML	TVDMESTEVFTK	feature			in_mzML/2017-02-07_RS_Robo_2_mzML.mzML		none	0	0	0	55.47	693.827	693.827	2	1	0	53158884 35666828 12481549 0 0 0 0 0 0 0 0 0 0 0 0 0 0 0 0 0 0 0 0 0 0 0 0 0 0 0 0 0 0 0 0 0 0 0 0 0 0 0 0 0 0 0 0 0 0 0 0 0 0 0 0 0 0 0 0 0 0 0 0 0	0	0	1	1	113148774	1
2017-02-07_RS_Robo_2.mzML	TVDMESTEVFTKK	feature			in_mzML/2017-02-07_RS_Robo_2_mzML.mzML		none	0	0	0	43.9	757.875	757.874	2	1	0	21165830 18356952 7189122 1906914 0 0 0 0 0 0 0 0 0 0 0 0 0 0 0 0 0 0 0 0 0 0 0 0 0 0 0 0 0 0 0 0 0 0 0 0 0 0 0 0 0 0 0 0 0 0 0 0 0 0 0 0 0 0 0 0 0 0 0 0 0 0 0 0 0 0	0	0	1.3	1	5.35679e+07	1
2017-02-07_RS_Robo_2.mzML	VAAISAASDEVGQMVADAMEK	feature			in_mzML/2017-02-07_RS_Robo_2_mzML.mzML		none	0	0	0	102.61	698.333	698.335	3	1	0	5629497 5546656 3482820 1578738 0 0 0 0 0 0 0 0 0 0 0 0 0 0 0 0 0 0 0 0 0 0 0 0 0 0 0 0 0 0 0 0 0 0 0 0 0 0 0 0 0 0 0 0 0 0 0 0 0 0 0 0 0 0 0 0 0 0 0 0 0 0 0 0 0 0 0 0 0 0 0 0 0 0 0 0 0 0 0 0 0 0 0 0 0 0 0	0	0	1.1	1	1.75419e+07	1
2017-02-07_RS_Robo_2.mzML	VAAISAGDDEVGEMVADAMDK	feature			in_mzML/2017-02-07_RS_Robo_2_mzML.mzML		none	0	0	0	92.7	1047.47	1047.47	2	1	0	2102238 2263201 1487308 0 0 0 0 0 0 0 0 0 0 0 0 0 0 0 0 0 0 0 0 0 0 0 0 0 0 0 0 0 0 0 0 0 0 0 0 0 0 0 0 0 0 0 0 0 0 0 0 0 0 0 0 0 0 0 0 0 0 0 0 0 0 0 0 0 0 0 0 0 0 0 0 0 0 0 0 0 0 0 0 0 0 0 0 0 0 0	0	0	1.2	1	6.69798e+06	1
2017-02-07_RS_Robo_2.mzML	VAAISASDDEVGQMVADAMEK	feature			in_mzML/2017-02-07_RS_Robo_2_mzML.mzML		none	0	0	0	95.38	712.999	712.998	3	1	0	7496880 7928405 5563081 1037408 0 0 0 0 0 0 0 0 0 0 0 0 0 0 0 0 0 0 0 0 0 0 0 0 0 0 0 0 0 0 0 0 0 0 0 0 0 0 0 0 0 0 0 0 0 0 0 0 0 0 0 0 0 0 0 0 0 0 0 0 0 0 0 0 0 0 0 0 0 0 0 0 0 0 0 0 0 0 0 0 0 0 0 0 0 0 0 0	0	0	1.2	1	24499524	1
2017-02-07_RS_Robo_2.mzML	VAAISASDDEVGTMVADAMEK	feature			in_mzML/2017-02-07_RS_Robo_2_mzML.mzML		none	0	0	0	89.27	703.996	703.994	3	1	0	3918041 4120393 2969548 1239147 0 0 0 0 0 0 0 0 0 0 0 0 0 0 0 0 0 0 0 0 0 0 0 0 0 0 0 0 0 0 0 0 0 0 0 0 0 0 0 0 0 0 0 0 0 0 0 0 0 0 0 0 0 0 0 0 0 0 0 0 0 0 0 0 0 0 0 0 0 0 0 0 0 0 0 0 0 0 0 0 0 0 0 0 0 0 0	0	0	1.2	1	1.32003e+07	1
2017-02-07_RS_Robo_2.mzML	VAAISASDDSVGEMVAEAMDKVSNDGVITIEESK	feature			in_mzML/2017-02-07_RS_Robo_2_mzML.mzML		none	0	0	0	106.53	1156.55	1156.55	3	1	0	2508842 1882576 852314 2096332 0 0 0 0 0 0 0 0 0 0 0 0 0 0 0 0 0 0 0 0 0 0 0 0 0 0 0 0 0 0 0 0 0 0 0 0 0 0 0 0 0 0 0 0 0 0 0 0 0 0 0 0 0 0 0 0 0 0 0 0 0 0 0 0 0 0 0 0 0 0 0 0 0 0 0 0 0 0 0 0 0 0 0 0 0 0 0 0 0 0 0 0 0 0 0 0 0 0 0 0 0 0 0 0 0 0 0 0 0 0 0 0 0 0 0 0 0 0 0 0 0 0 0 0 0 0 0 0 0 0 0 0 0 0 0 0 0 0 0 0 0 0 0 0	0	0	0.1	1	7.56682e+06	0.8
2017-02-07_RS_Robo_2.mzML	VAAISSADDEVGQMVADAMEK	feature			in_mzML/2017-02-07_RS_Robo_2_mzML.mzML		none	0	0	0	95.45	1069	1068.99	2	1	0	7939801 10513607 7995686 0 0 0 0 0 0 0 0 0 0 0 0 0 0 0 0 0 0 0 0 0 0 0 0 0 0 0 0 0 0 0 0 0 0 0 0 0 0 0 0 0 0 0 0 0 0 0 0 0 0 0 0 0 0 0 0 0 0 0 0 0 0 0 0 0 0 0 0 0 0 0 0 0 0 0 0 0 0 0 0 0 0 0 0 0 0 0 0 0	0	0	1.4	1	3.03784e+07	1
2017-02-07_RS_Robo_2.mzML	VADTVGVTLGPK	feature			in_mzML/2017-02-07_RS_Robo_2_mzML.mzML		none	0	0	0	45.53	578.833	578.832	2	0.939269	0	38995632 24180824 6628303 1434371 0 0 0 0 0 0 0 0 0 0 0 0 0 0 0 0 0 0 0 0 0 1758145 1817222 0 0 0 0 0 0 0 0 0 0 0 0 0 0 0 0 0 0 0 0 0 0 0 0 0 0 0 0 0	0	0.0477898	0.7	1	7.72604e+07	1
2017-02-07_RS_Robo_2.mzML	VALENAASIASMFLTTEC(Carbamidomethyl)VLAEK	feature			in_mzML/2017-02-07_RS_Robo_2_mzML.mzML		none	0	0	0	111.78	823.42	823.419	3	1	0	13839580 16489233 11430875 5729225 2665806 1179032 0 0 0 0 0 0 0 0 0 0 0 0 0 0 0 0 0 0 0 0 0 0 0 0 0 0 0 0 0 0 0 0 0 0 0 0 0 0 0 0 0 0 0 0 0 0 0 0 0 0 0 0 0 0 0 0 0 0 0 0 0 0 0 0 0 0 0 0 0 0 0 0 0 0 0 0 0 0 0 0 0 0 0 0 0 0 0 0 0 0 0 0 0 0 0 0 0 0 0 0 0 0 0 0	0	0.0748988	1.1	1	5.20845e+07	1
2017-02-07_RS_Robo_2.mzML	VALENAASIASMFLTTEC(Carbamidomethyl)VLAEKK	feature			in_mzML/2017-02-07_RS_Robo_2_mzML.mzML		none	0	0	0	106.93	866.119	866.117	3	1	0	2391716 3620900 2513832 1288512 0 0 0 0 0 0 0 0 0 0 0 0 0 0 0 0 0 0 0 0 0 0 0 0 0 0 0 0 0 0 0 0 0 0 0 0 0 0 0 0 0 0 0 0 0 0 0 0 0 0 0 0 0 0 0 0 0 0 0 0 0 0 0 0 0 0 0 0 0 0 0 0 0 0 0 0 0 0 0 0 0 0 0 0 0 0 0 0 0 0 0 0 0 0 0 0 0 0 0 0 0 0 0 0 0 0 0 0 0 0 0 0	0	0	1.2	1	1.06118e+07	1
2017-02-07_RS_Robo_2.mzML	VASISAGDDEVGEMVADAMEK	feature			in_mzML/2017-02-07_RS_Robo_2_mzML.mzML		none	0	0	0	92.22	1062.48	1062.48	2	1	0	3350274 4029969 2253120 892576 0 0 0 0 0 0 0 0 0 0 0 0 0 0 0 0 0 0 0 0 0 0 0 0 0 0 0 0 0 0 0 0 0 0 0 0 0 0 0 0 0 0 0 0 0 0 0 0 0 0 0 0 0 0 0 0 0 0 0 0 0 0 0 0 0 0 0 0 0 0 0 0 0 0 0 0 0 0 0 0 0 0 0 0 0 0 0	0	0	1.3	1	1.16449e+07	1
2017-02-07_RS_Robo_2.mzML	VATVSLPR	feature			in_mzML/2017-02-07_RS_Robo_2_mzML.mzML		none	0	0	0.00919118	36.37	421.758	421.758	2	1	0	1125460864 473008096 125905408 22477512 0 0 0 0 0 0 0 0 0 0 0 0 0 0 0 0 0 0 0 0 0 0 0 0 0 0 0 0 0 0 0 0 0 0 0 0 0 0	0	0	0.7	1	1.85757e+09	1
2017-02-07_RS_Robo_2.mzML	VATVSSQDEFIGK	feature			in_mzML/2017-02-07_RS_Robo_2_mzML.mzML		none	0	0	0	44.43	690.855	690.854	2	1	0	43307868 30596184 11821732 0 0 0 0 0 0 0 0 0 0 0 0 0 0 0 0 0 0 0 0 0 0 0 0 0 0 0 0 0 0 0 0 0 0 0 0 0 0 0 0 0 0 0 0 0 0 0 0 0 0 0 0 0 0 0 0 0 0 0 0 0 0	0	0	0.7	1	9.43159e+07	1
2017-02-07_RS_Robo_2.mzML	VDKDNTIVVDGQGDR	feature			in_mzML/2017-02-07_RS_Robo_2_mzML.mzML		none	0	0	0	28.1	815.906	815.905	2	1	0	23036422 22982206 10064496 0 0 0 0 0 0 0 0 0 0 0 0 0 0 0 0 0 0 0 0 0 0 0 0 0 0 0 0 0 0 0 0 0 0 0 0 0 0 0 0 0 0 0 0 0 0 0 0 0 0 0 0 0 0 0 0 0 0 0 0 0 0 0 0 0 0 0 0	0	0	1.4	1	6.28187e+07	1
2017-02-07_RS_Robo_2.mzML	VGAATESELKEK	feature			in_mzML/2017-02-07_RS_Robo_2_mzML.mzML		none	0	0	0	18.69	631.336	631.335	2	1	0	17018776 9637622 3820938 583453 0 0 0 0 0 0 0 0 0 0 0 0 0 0 0 0 0 0 0 0 0 0 0 0 0 0 0 0 0 0 0 0 0 0 0 0 0 0 0 0 0 0 0 0 0 0 0 0 0 0 0 0 0 0	0	0	0.6	1	33275743	1
2017-02-07_RS_Robo_2.mzML	VGAATETEM(Oxidation)K	feature			in_mzML/2017-02-07_RS_Robo_2_mzML.mzML		none	0	0	0	12.03	526.75	526.75	2	1	0	6666971 2860870 753562 86363 0 0 0 0 0 0 0 0 0 0 0 0 0 0 0 0 0 0 0 0 0 0 0 0 0 0 0 0 0 0 0 0 0 0 0 0 0 0 0 0 0 0 0	0	0	0.7	1	1.12664e+07	1
2017-02-07_RS_Robo_2.mzML	VGAATETEMK	feature			in_mzML/2017-02-07_RS_Robo_2_mzML.mzML		none	0	0	0	19.18	518.753	518.753	2	0.94991	0	324718976 161463296 46621736 7722792 0 0 0 0 0 0 0 0 0 0 0 0 0 0 0 0 0 0 0 0 15717073 6492799 0 0 0 0 0 0 0 0 0 0 0 0 0 0 0 0 0 0 0 0 0	0	0.0394676	0.9	1	5.88701e+08	1
2017-02-07_RS_Robo_2.mzML	VGAATETEMKEAK	feature			in_mzML/2017-02-07_RS_Robo_2_mzML.mzML		none	0	0	0	18.54	682.84	682.84	2	1	0	32354490 22700586 9079552 2960347 0 0 0 0 0 0 0 0 0 0 0 0 0 0 0 0 0 0 0 0 0 0 0 0 0 0 0 0 0 0 0 0 0 0 0 0 0 0 0 0 0 0 0 0 0 0 0 0 0 0 0 0 0 0 0 0 0	0	0	1.1	1	7.26399e+07	1
2017-02-07_RS_Robo_2.mzML	VGAATETEMKEAK	id			in_mzML/2017-02-07_RS_Robo_2_mzML.mzML		none	0	0	0	18.4	455.562	455.562	3	1	0	86230312 59598388 23463728 5942621 1389953 0 0 0 0 0 0 0 0 0 0 0 0 0 0 0 0 0 0 0 0 0 0 0 0 0 0 0 0 0 0 0 0 0 0 0 0 0 0 0 0 0 0 0 0 0 0 0 0 0 0 0 0 0 0 0 0	0	0.00786952	1	1	1.91128e+08	1
2017-02-07_RS_Robo_2.mzML	VGAATEVEMKEK	feature			in_mzML/2017-02-07_RS_Robo_2_mzML.mzML		none	0	0	0	21.9	646.333	646.332	2	1	0	11695328 8813548 2659448 0 0 0 0 0 0 0 0 0 0 0 0 0 0 0 0 0 0 0 0 0 0 0 0 0 0 0 0 0 0 0 0 0 0 0 0 0 0 0 0 0 0 0 0 0 0 0 0 0 0 0 0 0 0 0 0	0	0	1.3	1	26117766	1
2017-02-07_RS_Robo_2.mzML	VGDNYDKIEQVASVSANNDPVIGK	id			in_mzML/2017-02-07_RS_Robo_2_mzML.mzML		none	0	0	0	67.33	844.757	844.757	3	1	0	8099908 10197818 7570510 3298515 1167421 0 0 0 0 0 0 0 0 0 0 0 0 0 0 0 0 0 0 0 0 0 0 0 0 0 0 0 0 0 0 0 0 0 0 0 0 0 0 0 0 0 0 0 0 0 0 0 0 0 0 0 0 0 0 0 0 0 0 0 0 0 0 0 0 0 0 0 0 0 0 0 0 0 0 0 0 0 0 0 0 0 0 0 0 0 0 0 0 0 0 0 0 0 0 0 0 0 0 0 0 0 0 0 0 0 0 0 0	0	0.0384854	1.2	1	3.14243e+07	1
2017-02-07_RS_Robo_2.mzML	VGKDGTITVEEAK	feature			in_mzML/2017-02-07_RS_Robo_2_mzML.mzML		none	0	0	0	23.37	673.862	673.862	2	1	0	18778684 10305476 3758495 0 0 0 0 0 0 0 0 0 0 0 0 0 0 0 0 0 0 0 0 0 0 0 0 0 0 0 0 0 0 0 0 0 0 0 0 0 0 0 0 0 0 0 0 0 0 0 0 0 0 0 0 0 0 0 0 0 0 0	0	0	0.6	1	3.5714e+07	1
2017-02-07_RS_Robo_2.mzML	VKEAMAPK	feature			in_mzML/2017-02-07_RS_Robo_2_mzML.mzML		none	0	0	0.00194932	10.28	437.247	437.247	2	1	0	25375804 11311040 1982058 323562 0 0 0 0 0 0 0 0 0 0 0 0 0 0 0 0 0 0 0 0 0 0 0 0 0 0 0 0 0 0 0 0 0 0 0 0 0 0 0	0	0	0.9	1	4.26072e+07	1
2017-02-07_RS_Robo_2.mzML	VKESPIGFGFDALNETYVNMIDAGILDPAK	feature			in_mzML/2017-02-07_RS_Robo_2_mzML.mzML		none	0	0	0	110.03	1075.55	1075.54	3	1	0	1833516 3699134 3558462 3032153 1405587 0 0 0 0 0 0 0 0 0 0 0 0 0 0 0 0 0 0 0 0 0 0 0 0 0 0 0 0 0 0 0 0 0 0 0 0 0 0 0 0 0 0 0 0 0 0 0 0 0 0 0 0 0 0 0 0 0 0 0 0 0 0 0 0 0 0 0 0 0 0 0 0 0 0 0 0 0 0 0 0 0 0 0 0 0 0 0 0 0 0 0 0 0 0 0 0 0 0 0 0 0 0 0 0 0 0 0 0 0 0 0 0 0 0 0 0 0 0 0 0 0 0 0 0 0 0 0 0 0 0 0 0 0 0 0 0 0 0 0 0 0 0 0 0 0 0	0	0.103896	1.2	1	1.47303e+07	1
2017-02-07_RS_Robo_2.mzML	VNNEGVITVEEAK	feature			in_mzML/2017-02-07_RS_Robo_2_mzML.mzML		none	0	0	0	39.86	701.365	701.365	2	1	0	103806072 80776688 32687868 8116053 0 0 0 0 0 0 0 0 0 0 0 0 0 0 0 0 0 0 0 0 0 0 0 0 0 0 0 0 0 0 0 0 0 0 0 0 0 0 0 0 0 0 0 0 0 0 0 0 0 0 0 0 0 0 0 0 0 0 0 0	0	0	0.7	1	2.42741e+08	1
2017-02-07_RS_Robo_2.mzML	VPQLEIVPNSAEER	feature			in_mzML/2017-02-07_RS_Robo_2_mzML.mzML		none	0	0	0	60.4	790.918	790.918	2	1	0	6512359 3964557 2241578 0 0 0 0 0 0 0 0 0 0 0 0 0 0 0 0 0 0 0 0 0 0 0 0 0 0 0 0 0 0 0 0 0 0 0 0 0 0 0 0 0 0 0 0 0 0 0 0 0 0 0 0 0 0 0 0 0 0 0 0 0 0 0 0 0 0 0 0 0 0	0	0	0.6	1	1.37033e+07	1
2017-02-07_RS_Robo_2.mzML	VQKENTIIVDGLGEKNEISDR	feature			in_mzML/2017-02-07_RS_Robo_2_mzML.mzML		none	0	0	0	48.89	786.416	786.415	3	1	0	10233642 12953653 8489012 4197375 955450 0 0 0 0 0 0 0 0 0 0 0 0 0 0 0 0 0 0 0 0 0 0 0 0 0 0 0 0 0 0 0 0 0 0 0 0 0 0 0 0 0 0 0 0 0 0 0 0 0 0 0 0 0 0 0 0 0 0 0 0 0 0 0 0 0 0 0 0 0 0 0 0 0 0 0 0 0 0 0 0 0 0 0 0 0 0 0 0 0 0 0 0 0 0 0 0 0 0 0	0	0.0259428	1.2	1	3.80114e+07	1
2017-02-07_RS_Robo_2.mzML	VQKENTIIVDGMGDKDAISAR	feature			in_mzML/2017-02-07_RS_Robo_2_mzML.mzML		none	0	0	0	46.19	754.059	754.058	3	1	0	7416791 11858614 4501241 0 0 0 0 0 0 0 0 0 0 0 0 0 0 0 0 0 0 0 0 0 0 0 0 0 0 0 0 0 0 0 0 0 0 0 0 0 0 0 0 0 0 0 0 0 0 0 0 0 0 0 0 0 0 0 0 0 0 0 0 0 0 0 0 0 0 0 0 0 0 0 0 0 0 0 0 0 0 0 0 0 0 0 0 0 0 0 0 0 0 0 0 0 0 0 0	0	0	1.2	1	27986823	1
2017-02-07_RS_Robo_2.mzML	VQKENTVIVDGEGSKDEIQAR	feature			in_mzML/2017-02-07_RS_Robo_2_mzML.mzML		none	0	0	0	33.27	772.4	772.399	3	1	0	13563243 14242366 9238172 4745989 0 0 0 0 0 0 0 0 0 0 0 0 0 0 0 0 0 0 0 0 0 0 0 0 0 0 0 0 0 0 0 0 0 0 0 0 0 0 0 0 0 0 0 0 0 0 0 0 0 0 0 0 0 0 0 0 0 0 0 0 0 0 0 0 0 0 0 0 0 0 0 0 0 0 0 0 0 0 0 0 0 0 0 0 0 0 0 0 0 0 0 0 0 0 0 0 0	0	0	1.1	1	4.32611e+07	1
2017-02-07_RS_Robo_2.mzML	VSKENTIIVDGAGSADAIK	feature			in_mzML/2017-02-07_RS_Robo_2_mzML.mzML		none	0	0	0	45.5	944.508	944.505	2	1	0	4689203 6086589 1532707 0 0 0 0 0 0 0 0 0 0 0 0 0 0 0 0 0 0 0 0 0 0 0 0 0 0 0 0 0 0 0 0 0 0 0 0 0 0 0 0 0 0 0 0 0 0 0 0 0 0 0 0 0 0 0 0 0 0 0 0 0 0 0 0 0 0 0 0 0 0 0 0 0 0 0 0 0 0 0 0 0 0	0	0	1.3	1	1.43487e+07	1
2017-02-07_RS_Robo_2.mzML	VSNDGVITIEESK	feature			in_mzML/2017-02-07_RS_Robo_2_mzML.mzML		none	0	0	0	44.53	695.857	695.857	2	1	0	72606920 49113664 20454212 0 0 0 0 0 0 0 0 0 0 0 0 0 0 0 0 0 0 0 0 0 0 0 0 0 0 0 0 0 0 0 0 0 0 0 0 0 0 0 0 0 0 0 0 0 0 0 0 0 0 0 0 0 0 0 0 0 0 0 0	0	0	1	1	1.55853e+08	1
2017-02-07_RS_Robo_2.mzML	VTLNKENTTIVDGAGK	feature			in_mzML/2017-02-07_RS_Robo_2_mzML.mzML		none	0	0	0	33.67	830.45	830.449	2	1	0	3687800 3729723 1973512 0 0 0 0 0 0 0 0 0 0 0 0 0 0 0 0 0 0 0 0 0 0 0 0 0 0 0 0 0 0 0 0 0 0 0 0 0 0 0 0 0 0 0 0 0 0 0 0 0 0 0 0 0 0 0 0 0 0 0 0 0 0 0 0 0 0 0 0 0 0 0 0	0	0	1.4	1	1.04183e+07	1
2017-02-07_RS_Robo_2.mzML	VVDSIKGQAETVGDNYDKIEQVASVSANNDPVIGK	feature			in_mzML/2017-02-07_RS_Robo_2_mzML.mzML		none	0	0	0	75.82	915.717	915.715	4	1	0	3693762 8607085 8738776 5820805 2907040 0 0 0 0 0 0 0 0 0 0 0 0 0 0 0 0 0 0 0 0 0 0 0 0 0 0 0 0 0 0 0 0 0 0 0 0 0 0 0 0 0 0 0 0 0 0 0 0 0 0 0 0 0 0 0 0 0 0 0 0 0 0 0 0 0 0 0 0 0 0 0 0 0 0 0 0 0 0 0 0 0 0 0 0 0 0 0 0 0 0 0 0 0 0 0 0 0 0 0 0 0 0 0 0 0 0 0 0 0 0 0 0 0 0 0 0 0 0 0 0 0 0 0 0 0 0 0 0 0 0 0 0 0 0 0 0 0 0 0 0 0 0 0 0 0 0 0 0 0 0 0 0 0 0 0 0	0	0.0976583	1.1	1	3.28715e+07	1
2017-02-07_RS_Robo_2.mzML	VVESIKDQAETVGDNYDKIEQVATVSANNDPVIGK	feature			in_mzML/2017-02-07_RS_Robo_2_mzML.mzML		none	0	0	0	80.36	1249.3	1249.3	3	1	0	2620707 5926822 6286716 4401556 2679717 787007 0 0 0 0 0 0 0 0 0 0 0 0 0 0 0 0 0 0 0 0 0 0 0 0 0 0 0 0 0 0 0 0 0 0 0 0 0 0 0 0 0 0 0 0 0 0 0 0 0 0 0 0 0 0 0 0 0 0 0 0 0 0 0 0 0 0 0 0 0 0 0 0 0 0 0 0 0 0 0 0 0 0 0 0 0 0 0 0 0 0 0 0 0 0 0 0 0 0 0 0 0 0 0 0 0 0 0 0 0 0 0 0 0 0 0 0 0 0 0 0 0 0 0 0 0 0 0 0 0 0 0 0 0 0 0 0 0 0 0 0 0 0 0 0 0 0 0 0 0 0 0 0 0 0 0 0 0 0 0	0	0.152702	1.1	1	2.42974e+07	1
2017-02-07_RS_Robo_2.mzML	VVMDALLAPIAQIAENAGYNAEEIVEQQK	feature			in_mzML/2017-02-07_RS_Robo_2_mzML.mzML		none	0	0	0	115.6	1043.21	1043.2	3	1	0	2526385 3963344 3504672 2305307 1475258 633027 0 0 0 0 0 0 0 0 0 0 0 0 0 0 0 0 0 0 0 0 0 0 0 0 0 0 0 0 0 0 0 0 0 0 0 0 0 0 0 0 0 0 0 0 0 0 0 0 0 0 0 0 0 0 0 0 0 0 0 0 0 0 0 0 0 0 0 0 0 0 0 0 0 0 0 0 0 0 0 0 0 0 0 0 0 0 0 0 0 0 0 0 0 0 0 0 0 0 0 0 0 0 0 0 0 0 0 0 0 0 0 0 0 0 0 0 0 0 0 0 0 0 0 0 0 0 0 0 0 0 0 0 0 0 0 0	0	0.146327	1	1	1.47829e+07	1
2017-02-07_RS_Robo_2.mzML	VVSELDGDEK	feature			in_mzML/2017-02-07_RS_Robo_2_mzML.mzML		none	0	0	0	25.81	545.767	545.767	2	1	0	73654616 37477384 14984711 5079343 0 0 0 0 0 0 0 0 0 0 0 0 0 0 0 0 0 0 0 0 0 0 0 0 0 0 0 0 0 0 0 0 0 0 0 0 0 0 0 0 0 0 0 0 0 0	0	0	0.6	1	137669314	1
2017-02-07_RS_Robo_2.mzML	VVVSKDETVIVEGSGK	feature			in_mzML/2017-02-07_RS_Robo_2_mzML.mzML		none	0	0	0	37.83	823.455	823.454	2	1	0	69937544 58394188 27088628 8525707 1753107 0 0 0 0 0 0 0 0 0 0 0 0 0 0 0 0 0 0 0 0 0 0 0 0 0 0 0 0 0 0 0 0 0 0 0 0 0 0 0 0 0 0 0 0 0 0 0 0 0 0 0 0 0 0 0 0 0 0 0 0 0 0 0 0 0 0 0 0 0 0 0	0	0.0105801	1.1	1	1.75025e+08	1
2017-02-07_RS_Robo_2.mzML	VVVSKDETVIVEGSGK	feature			in_mzML/2017-02-07_RS_Robo_2_mzML.mzML		none	0	0	0	38.08	549.305	549.305	3	1	0	135543536 113071032 55293296 0 0 0 0 0 0 0 0 0 0 0 0 0 0 0 0 0 0 0 0 0 0 0 0 0 0 0 0 0 0 0 0 0 0 0 0 0 0 0 0 0 0 0 0 0 0 0 0 0 0 0 0 0 0 0 0 0 0 0 0 0 0 0 0 0 0 0 0 0 0 0 0 0	0	0	1.1	1	3.35166e+08	1
2017-02-07_RS_Robo_2.mzML	YC(Carbamidomethyl)VQLSQIQAQISALEEQLQQIR	feature			in_mzML/2017-02-07_RS_Robo_2_mzML.mzML		none	0	0	0	111.29	916.143	916.145	3	1	0	805977 1371476 852743 363159 272061 0 0 0 0 0 0 0 0 0 0 0 0 0 0 0 0 0 0 0 0 0 0 0 0 0 0 0 0 0 0 0 0 0 0 0 0 0 0 0 0 0 0 0 0 0 0 0 0 0 0 0 0 0 0 0 0 0 0 0 0 0 0 0 0 0 0 0 0 0 0 0 0 0 0 0 0 0 0 0 0 0 0 0 0 0 0 0 0 0 0 0 0 0 0 0 0 0 0 0 0 0 0 0 0 0 0 0 0 0 0 0 0 0 0 0 0	0	0.0742237	1.1	1	3821947	1
2017-02-07_RS_Robo_2.mzML	YDLTVPFAR	feature			in_mzML/2017-02-07_RS_Robo_2_mzML.mzML		none	0	0	0.00194932	72.81	541.288	541.288	2	1	0	26298452 14661505 4713750 1060034 0 0 0 0 0 0 0 0 0 0 0 0 0 0 0 0 0 0 0 0 0 0 0 0 0 0 0 0 0 0 0 0 0 0 0 0 0 0 0 0 0 0 0 0 0 0 0 0 0 0 0 0	0	0	0.6	1	4.99477e+07	1
2017-02-07_RS_Robo_2.mzML	YIPIQYVLSR	feature			in_mzML/2017-02-07_RS_Robo_2_mzML.mzML		none	0	0	0	78.83	626.36	626.358	2	1	0	1009345920 721241600 282311680 76519488 16108041 3217627 0 0 0 0 0 0 0 0 0 0 0 0 0 0 0 0 0 0 0 0 0 0 0 0 0 0 0 0 0 0 0 0 0 0 0 0 0 0 0 0 0 0 0 0 0 0 0 0 0 0 0 0 0 0 0 0 0 0 0	0	0.00916454	0.6	1	2.22706e+09	1
2017-02-07_RS_Robo_2.mzML	YLGYLEQLLR	feature			in_mzML/2017-02-07_RS_Robo_2_mzML.mzML		none	0	0	0	95	423.24	423.24	3	1	0	1314132 691256 0 0 0 0 0 0 0 0 0 0 0 0 0 0 0 0 0 0 0 0 0 0 0 0 0 0 0 0 0 0 0 0 0 0 0 0 0 0 0 0 0 0 0 0 0 0 0 0 0 0 0 0 0 0 0 0 0 0 0 0 0 0 0	0	0	0.5	1	2.24339e+06	1
2017-02-07_RS_Robo_2.mzML	YLGYLEQLLR	feature			in_mzML/2017-02-07_RS_Robo_2_mzML.mzML		none	0	0	0	95.08	634.357	634.356	2	1	0	411351680 294330144 115678152 31212292 6931505 0 0 0 0 0 0 0 0 0 0 0 0 0 0 0 0 0 0 0 0 0 0 0 0 0 0 0 0 0 0 0 0 0 0 0 0 0 0 0 0 0 0 0 0 0 0 0 0 0 0 0 0 0 0 0 0 0 0 0 0	0	0.00806454	0.6	1	9.0952e+08	1
2017-02-07_RS_Robo_2.mzML	YPSYGLNYYQQKPVALINNQFLPYPYYAK	feature			in_mzML/2017-02-07_RS_Robo_2_mzML.mzML		none	0	0	0	97.6	1172.6	1172.59	3	1	0	3250688 9251778 11448980 9222591 5444208 2312361 1051968 0 0 0 0 0 0 0 0 0 0 0 0 0 0 0 0 0 0 0 0 0 0 0 0 0 0 0 0 0 0 0 0 0 0 0 0 0 0 0 0 0 0 0 0 0 0 0 0 0 0 0 0 0 0 0 0 0 0 0 0 0 0 0 0 0 0 0 0 0 0 0 0 0 0 0 0 0 0 0 0 0 0 0 0 0 0 0 0 0 0 0 0 0 0 0 0 0 0 0 0 0 0 0 0 0 0 0 0 0 0 0 0 0 0 0 0 0 0 0 0 0 0 0 0 0 0 0 0 0 0 0 0 0 0 0 0 0 0 0 0 0 0 0 0 0 0 0 0 0 0 0 0 0 0 0 0 0 0 0 0 0 0 0 0 0 0 0 0 0	0	0.209814	1.3	1	43894963	1
2017-02-07_RS_Robo_2.mzML	YPSYGLNYYQQKPVALINNQFLPYPYYAKPAAVR	feature			in_mzML/2017-02-07_RS_Robo_2_mzML.mzML		none	0	0	0	90.83	1003.27	1003.27	4	1	0	6648083 17853906 21651144 18522088 11489748 7054165 2615857 0 0 0 0 0 0 0 0 0 0 0 0 0 0 0 0 0 0 0 0 0 0 0 0 0 0 0 0 0 0 0 0 0 0 0 0 0 0 0 0 0 0 0 0 0 0 0 0 0 0 0 0 0 0 0 0 0 0 0 0 0 0 0 0 0 0 0 0 0 0 0 0 0 0 0 0 0 0 0 0 0 0 0 0 0 0 0 0 0 0 0 0 0 0 0 0 0 0 0 0 0 0 0 0 0 0 0 0 0 0 0 0 0 0 0 0 0 0 0 0 0 0 0 0 0 0 0 0 0 0 0 0 0 0 0 0 0 0 0 0 0 0 0 0 0 0 0 0 0 0 0 0 0 0 0 0 0 0 0 0 0 0 0 0 0 0 0 0 0 0…	0	0.246517	1.2	1	8.86318e+07	1
2017-02-07_RS_Robo_2.mzML
2017-02-07_RS_Robo_3.mzML	AADSVVEELKK	feature			in_mzML/2017-02-07_RS_Robo_3_mzML.mzML		none	0	0	0	35.01	594.827	594.827	2	1	0	180445824 109913920 38788568 9381152 0 0 0 0 0 0 0 0 0 0 0 0 0 0 0 0 0 0 0 0 0 0 0 0 0 0 0 0 0 0 0 0 0 0 0 0 0 0 0 0 0 0 0 0 0 0 0 0 0 0 0 0	0	0	0.6	1	3.6254e+08	1
2017-02-07_RS_Robo_3.mzML	AADSVVEELKK	feature			in_mzML/2017-02-07_RS_Robo_3_mzML.mzML		none	0	0	0	34.71	396.886	396.887	3	1	0	222249472 136786784 50267568 12158986 1744474 0 0 0 0 0 0 0 0 0 0 0 0 0 0 0 0 0 0 0 0 0 0 0 0 0 0 0 0 0 0 0 0 0 0 0 0 0 0 0 0 0 0 0 0 0 0 0 0 0 0 0	0	0.00412203	0.7	1	4.50774e+08	1
2017-02-07_RS_Robo_3.mzML	AAIEEGIIPGGGVAYIR	feature			in_mzML/2017-02-07_RS_Robo_3_mzML.mzML		none	0	0	0	79.04	843.466	843.465	2	1	0	110295464 101687336 50052768 16996386 5082321 807209 0 0 0 0 0 0 0 0 0 0 0 0 0 0 0 0 0 0 0 0 0 0 0 0 0 0 0 0 0 0 0 0 0 0 0 0 0 0 0 0 0 0 0 0 0 0 0 0 0 0 0 0 0 0 0 0 0 0 0 0 0 0 0 0 0 0 0 0 0 0 0 0 0 0 0	0	0.0206707	1.2	1	2.96234e+08	1
2017-02-07_RS_Robo_3.mzML	AAIEEGILPGGGVAYIR	feature			in_mzML/2017-02-07_RS_Robo_3_mzML.mzML		none	0	0	0	79.36	562.645	562.646	3	1	0	8050609 7983368 3919233 1172625 0 0 0 0 0 0 0 0 0 0 0 0 0 0 0 0 0 0 0 0 0 0 0 0 0 0 0 0 0 0 0 0 0 0 0 0 0 0 0 0 0 0 0 0 0 0 0 0 0 0 0 0 0 0 0 0 0 0 0 0 0 0 0 0 0 0 0 0 0 0 0 0 0 0 0 0 0	0	0	1.3	1	2.25514e+07	1
2017-02-07_RS_Robo_3.mzML	AAIEEGIVPGGGVAYIR	feature			in_mzML/2017-02-07_RS_Robo_3_mzML.mzML		none	0	0	0	73.72	836.458	836.457	2	1	0	92774800 84642504 41052908 13861687 3603220 450521 0 0 0 0 0 0 0 0 0 0 0 0 0 0 0 0 0 0 0 0 0 0 0 0 0 0 0 0 0 0 0 0 0 0 0 0 0 0 0 0 0 0 0 0 0 0 0 0 0 0 0 0 0 0 0 0 0 0 0 0 0 0 0 0 0 0 0 0 0 0 0 0 0 0	0	0.0171488	1.2	1	2.46836e+08	1
2017-02-07_RS_Robo_3.mzML	AALEAGVDQLADTVR	feature			in_mzML/2017-02-07_RS_Robo_3_mzML.mzML		none	0	0	0	71.48	764.903	764.902	2	1	0	15766327 10274003 0 0 0 0 0 0 0 0 0 0 0 0 0 0 0 0 0 0 0 0 0 0 0 0 0 0 0 0 0 0 0 0 0 0 0 0 0 0 0 0 0 0 0 0 0 0 0 0 0 0 0 0 0 0 0 0 0 0 0 0 0 0 0 0 0 0 0	0	0	0.9	1	2.96646e+07	1
2017-02-07_RS_Robo_3.mzML	AALEQGVNQLADTVR	feature			in_mzML/2017-02-07_RS_Robo_3_mzML.mzML		none	0	0	0	65.94	792.921	792.921	2	1	0	6015799 5698210 2447075 0 0 0 0 0 0 0 0 0 0 0 0 0 0 0 0 0 0 0 0 0 0 0 0 0 0 0 0 0 0 0 0 0 0 0 0 0 0 0 0 0 0 0 0 0 0 0 0 0 0 0 0 0 0 0 0 0 0 0 0 0 0 0 0 0 0 0 0	0	0	1.3	1	1.57942e+07	1
2017-02-07_RS_Robo_3.mzML	AALESGVDQLADTVR	feature			in_mzML/2017-02-07_RS_Robo_3_mzML.mzML		none	0	0	0	68.61	772.9	772.899	2	1	0	51689920 40127944 18373572 5713350 1476866 0 0 0 0 0 0 0 0 0 0 0 0 0 0 0 0 0 0 0 0 0 0 0 0 0 0 0 0 0 0 0 0 0 0 0 0 0 0 0 0 0 0 0 0 0 0 0 0 0 0 0 0 0 0 0 0 0 0 0 0 0 0 0 0	0	0.0125817	1.1	1	1.23495e+08	1
2017-02-07_RS_Robo_3.mzML	AALESGVNQLADTVR	feature			in_mzML/2017-02-07_RS_Robo_3_mzML.mzML		none	0	0	0	64.21	772.408	772.407	2	1	0	68044496 52618264 23155636 7290360 1834854 0 0 0 0 0 0 0 0 0 0 0 0 0 0 0 0 0 0 0 0 0 0 0 0 0 0 0 0 0 0 0 0 0 0 0 0 0 0 0 0 0 0 0 0 0 0 0 0 0 0 0 0 0 0 0 0 0 0 0 0 0 0 0 0	0	0.0119969	1	1	1.61224e+08	1
2017-02-07_RS_Robo_3.mzML	AALESGVNQLADTVR	feature			in_mzML/2017-02-07_RS_Robo_3_mzML.mzML		none	0	0	0	64.22	515.275	515.274	3	1	0	2872796 2083169 803183 0 0 0 0 0 0 0 0 0 0 0 0 0 0 0 0 0 0 0 0 0 0 0 0 0 0 0 0 0 0 0 0 0 0 0 0 0 0 0 0 0 0 0 0 0 0 0 0 0 0 0 0 0 0 0 0 0 0 0 0 0 0 0 0 0 0	0	0	1	1	6.35554e+06	1
2017-02-07_RS_Robo_3.mzML	AAVEEGIIAGGGSAYIHAAK	feature			in_mzML/2017-02-07_RS_Robo_3_mzML.mzML		none	0	0	0	56.77	942.996	942.994	2	1	0	5053412 6076592 2578057 0 0 0 0 0 0 0 0 0 0 0 0 0 0 0 0 0 0 0 0 0 0 0 0 0 0 0 0 0 0 0 0 0 0 0 0 0 0 0 0 0 0 0 0 0 0 0 0 0 0 0 0 0 0 0 0 0 0 0 0 0 0 0 0 0 0 0 0 0 0 0 0 0 0 0 0 0 0 0 0 0 0 0 0 0	0	0	1.3	1	1.55439e+07	1
2017-02-07_RS_Robo_3.mzML	AAVEEGIIAGGGSAYIHAAK	id			in_mzML/2017-02-07_RS_Robo_3_mzML.mzML		none	0	0	0	56.56	628.999	628.999	3	1	0	24498416 24650846 14163676 6805329 4580485 0 0 0 0 0 0 0 0 0 0 0 0 0 0 0 0 0 0 0 0 0 0 0 0 0 0 0 0 0 0 0 0 0 0 0 0 0 0 0 0 0 0 0 0 0 0 0 0 0 0 0 0 0 0 0 0 0 0 0 0 0 0 0 0 0 0 0 0 0 0 0 0 0 0 0 0 0 0 0 0 0 0 0	0	0.0613194	1.2	1	7.52003e+07	1
2017-02-07_RS_Robo_3.mzML	AAVEEGIIAGGGSAYIHAC(Carbamidomethyl)K	id			in_mzML/2017-02-07_RS_Robo_3_mzML.mzML		none	0	0	0	56.85	658.663	658.663	3	1	0	11818670 10626437 0 0 0 0 0 0 0 0 0 0 0 0 0 0 0 0 0 0 0 0 0 0 0 0 0 0 0 0 0 0 0 0 0 0 0 0 0 0 0 0 0 0 0 0 0 0 0 0 0 0 0 0 0 0 0 0 0 0 0 0 0 0 0 0 0 0 0 0 0 0 0 0 0 0 0 0 0 0 0 0 0 0 0 0 0 0	0	0	-0.1	1	2.63352e+07	0.6
2017-02-07_RS_Robo_3.mzML	AAVEEGIIAGGGSAYIHAC(Carbamidomethyl)KDVAK	feature			in_mzML/2017-02-07_RS_Robo_3_mzML.mzML		none	0	0	0	55.84	796.405	796.406	3	1	0	5241925 6406101 4631842 3023822 0 0 0 0 0 0 0 0 0 0 0 0 0 0 0 0 0 0 0 0 0 0 0 0 0 0 0 0 0 0 0 0 0 0 0 0 0 0 0 0 0 0 0 0 0 0 0 0 0 0 0 0 0 0 0 0 0 0 0 0 0 0 0 0 0 0 0 0 0 0 0 0 0 0 0 0 0 0 0 0 0 0 0 0 0 0 0 0 0 0 0 0 0 0 0 0 0 0 0 0 0 0	0	0	1.2	1	2.01671e+07	1
2017-02-07_RS_Robo_3.mzML	AAVEEGIIAGGGSAYIHASK	feature			in_mzML/2017-02-07_RS_Robo_3_mzML.mzML		none	0	0	0	55.75	634.33	634.33	3	1	0	35588252 31911772 17829382 7455298 0 0 0 0 0 0 0 0 0 0 0 0 0 0 0 0 0 0 0 0 0 0 0 0 0 0 0 0 0 0 0 0 0 0 0 0 0 0 0 0 0 0 0 0 0 0 0 0 0 0 0 0 0 0 0 0 0 0 0 0 0 0 0 0 0 0 0 0 0 0 0 0 0 0 0 0 0 0 0 0 0 0 0 0	0	0	1	1	9.68911e+07	1
2017-02-07_RS_Robo_3.mzML	AAVEEGIIAGGGSAYIHASK	feature			in_mzML/2017-02-07_RS_Robo_3_mzML.mzML		none	0	0	0	54.89	634.328	634.33	3	1	0	20487150 16620321 9198436 3873860 1023926 0 0 0 0 0 0 0 0 0 0 0 0 0 0 0 0 0 0 0 0 0 0 0 0 0 0 0 0 0 0 0 0 0 0 0 0 0 0 0 0 0 0 0 0 0 0 0 0 0 0 0 0 0 0 0 0 0 0 0 0 0 0 0 0 0 0 0 0 0 0 0 0 0 0 0 0 0 0 0 0 0 0 0	0	0.0199971	0.8	1	52412650	1
2017-02-07_RS_Robo_3.mzML	AAVEEGIIAGGGSAYIHASK	feature			in_mzML/2017-02-07_RS_Robo_3_mzML.mzML		none	0	0	0	55.57	950.993	950.992	2	1	0	7416697 7272074 3325647 1147260 0 0 0 0 0 0 0 0 0 0 0 0 0 0 0 0 0 0 0 0 0 0 0 0 0 0 0 0 0 0 0 0 0 0 0 0 0 0 0 0 0 0 0 0 0 0 0 0 0 0 0 0 0 0 0 0 0 0 0 0 0 0 0 0 0 0 0 0 0 0 0 0 0 0 0 0 0 0 0 0 0 0 0 0	0	0	1.2	1	2.0577e+07	1
2017-02-07_RS_Robo_3.mzML	AAVEEGIIAGGGSAYVHAAGEVK	feature			in_mzML/2017-02-07_RS_Robo_3_mzML.mzML		none	0	0	0	62.78	719.371	719.371	3	1	0	32171070 36248576 23101878 0 0 0 0 0 0 0 0 0 0 0 0 0 0 0 0 0 0 0 0 0 0 0 0 0 0 0 0 0 0 0 0 0 0 0 0 0 0 0 0 0 0 0 0 0 0 0 0 0 0 0 0 0 0 0 0 0 0 0 0 0 0 0 0 0 0 0 0 0 0 0 0 0 0 0 0 0 0 0 0 0 0 0 0 0 0 0 0 0 0 0 0 0 0 0 0	0	0	1.2	1	1.01857e+08	1
2017-02-07_RS_Robo_3.mzML	AAVEEGIVAGGGTALIDAIPAVK	feature			in_mzML/2017-02-07_RS_Robo_3_mzML.mzML		none	0	0	0	95.45	1061.59	1061.59	2	1	0	6920202 8385577 4973162 1978543 0 0 0 0 0 0 0 0 0 0 0 0 0 0 0 0 0 0 0 0 0 0 0 0 0 0 0 0 0 0 0 0 0 0 0 0 0 0 0 0 0 0 0 0 0 0 0 0 0 0 0 0 0 0 0 0 0 0 0 0 0 0 0 0 0 0 0 0 0 0 0 0 0 0 0 0 0 0 0 0 0 0 0 0 0 0 0 0 0 0 0 0 0 0 0	0	0	1.3	1	2.34065e+07	1
2017-02-07_RS_Robo_3.mzML	AAVEEGIVAGGGTALIDAIPAVK	id			in_mzML/2017-02-07_RS_Robo_3_mzML.mzML		none	0	0	0	95.22	708.063	708.063	3	1	0	8901211 9939727 6202904 3226112 0 0 0 0 0 0 0 0 0 0 0 0 0 0 0 0 0 0 0 0 0 0 0 0 0 0 0 0 0 0 0 0 0 0 0 0 0 0 0 0 0 0 0 0 0 0 0 0 0 0 0 0 0 0 0 0 0 0 0 0 0 0 0 0 0 0 0 0 0 0 0 0 0 0 0 0 0 0 0 0 0 0 0 0 0 0 0 0 0 0 0 0 0 0 0	0	0	1.2	1	2.90906e+07	1
2017-02-07_RS_Robo_3.mzML	AAVEEGIVAGGGTAYLNAIPAVEK	feature			in_mzML/2017-02-07_RS_Robo_3_mzML.mzML		none	0	0	0	85.75	1150.61	1150.61	2	1	0	4806162 5210791 3508080 0 0 0 0 0 0 0 0 0 0 0 0 0 0 0 0 0 0 0 0 0 0 0 0 0 0 0 0 0 0 0 0 0 0 0 0 0 0 0 0 0 0 0 0 0 0 0 0 0 0 0 0 0 0 0 0 0 0 0 0 0 0 0 0 0 0 0 0 0 0 0 0 0 0 0 0 0 0 0 0 0 0 0 0 0 0 0 0 0 0 0 0 0 0 0 0 0 0 0 0 0 0 0 0	0	0	1	1	15011646	1
2017-02-07_RS_Robo_3.mzML	AAVEEGIVPGGGLAVIR	feature			in_mzML/2017-02-07_RS_Robo_3_mzML.mzML		none	0	0	0	75.13	804.46	804.459	2	1	0	225488592 198517840 95160424 31061286 8044844 1595550 0 0 0 0 0 0 0 0 0 0 0 0 0 0 0 0 0 0 0 0 0 0 0 0 0 0 0 0 0 0 0 0 0 0 0 0 0 0 0 0 0 0 0 0 0 0 0 0 0 0 0 0 0 0 0 0 0 0 0 0 0 0 0 0 0 0 0 0 0 0	0	0.017219	0.6	1	5.84535e+08	1
2017-02-07_RS_Robo_3.mzML	AAVEEGIVPGGGTAPLK	feature			in_mzML/2017-02-07_RS_Robo_3_mzML.mzML		none	0	0	0	56.26	783.432	783.43	2	1	0	5760252 4724328 2451956 0 0 0 0 0 0 0 0 0 0 0 0 0 0 0 0 0 0 0 0 0 0 0 0 0 0 0 0 0 0 0 0 0 0 0 0 0 0 0 0 0 0 0 0 0 0 0 0 0 0 0 0 0 0 0 0 0 0 0 0 0 0 0 0 0 0 0 0 0 0 0	0	0	0.6	1	1.4178e+07	1
2017-02-07_RS_Robo_3.mzML	AAVEEGIVPGGGVAYLR	feature			in_mzML/2017-02-07_RS_Robo_3_mzML.mzML		none	0	0	0	69.44	829.45	829.449	2	1	0	471283936 425616128 218715824 75463768 17952174 3684748 0 0 0 0 0 0 0 0 0 0 0 0 0 0 0 0 0 0 0 0 0 0 0 0 0 0 0 0 0 0 0 0 0 0 0 0 0 0 0 0 0 0 0 0 0 0 0 0 0 0 0 0 0 0 0 0 0 0 0 0 0 0 0 0 0 0 0 0 0 0 0 0 0	0	0.0178417	1.2	1	1.25791e+09	1
2017-02-07_RS_Robo_3.mzML	AAVEEGIVPGGGVAYLR	feature			in_mzML/2017-02-07_RS_Robo_3_mzML.mzML		none	0	0	0	69.36	553.303	553.302	3	0.773993	0	44698188 38787400 21880370 7897287 3709293 0 0 0 0 0 0 0 0 0 10000486 10687195 4373221 0 0 0 0 0 0 0 0 0 0 0 0 0 0 0 0 0 0 0 0 0 0 0 0 0 0 0 0 0 0 0 0 0 0 0 0 0 0 0 0 0 0 0 0 0 0 0 0 0 0 0 0 0 0 0 0 0 0 0 0 0 0	0	0.202559	1.1	1	1.18516e+08	1
2017-02-07_RS_Robo_3.mzML	ADFGYNAR	feature			in_mzML/2017-02-07_RS_Robo_3_mzML.mzML		none	0	0	0	30.68	457.212	457.212	2	1	0	283260320 127764328 34410744 6187223 0 0 0 0 0 0 0 0 0 0 0 0 0 0 0 0 0 0 0 0 0 0 0 0 0 0 0 0 0 0 0 0 0 0 0 0 0 0 0 0 0	0	0	0.7	1	482272847	1
2017-02-07_RS_Robo_3.mzML	AGIEEGIVPGGGVALLR	feature			in_mzML/2017-02-07_RS_Robo_3_mzML.mzML		none	0	0	0	75.18	536.642	536.642	3	1	0	19821470 17741248 8383888 2617854 0 0 0 0 0 0 0 0 0 0 0 0 0 0 0 0 0 0 0 0 0 0 0 0 0 0 0 0 0 0 0 0 0 0 0 0 0 0 0 0 0 0 0 0 0 0 0 0 0 0 0 0 0 0 0 0 0 0 0 0 0 0 0 0 0 0 0 0 0 0 0 0	0	0	0.6	1	5.16801e+07	1
2017-02-07_RS_Robo_3.mzML	AIDSIEGMKGDNADETTGIGIIK	feature			in_mzML/2017-02-07_RS_Robo_3_mzML.mzML		none	0	0	0	69.7	783.396	783.393	3	1	0	17418266 23545914 16250849 4919327 2991252 1033634 0 0 0 0 0 0 0 0 0 0 0 0 0 0 0 0 0 0 0 0 0 0 0 0 0 0 0 0 0 0 0 0 0 0 0 0 0 0 0 0 0 0 0 0 0 0 0 0 0 0 0 0 0 0 0 0 0 0 0 0 0 0 0 0 0 0 0 0 0 0 0 0 0 0 0 0 0 0 0 0 0 0 0 0 0 0 0 0 0 0 0 0 0 0 0 0 0	0	0.0608363	1.2	1	6.80095e+07	1
2017-02-07_RS_Robo_3.mzML	AIDSIEGMKGDNADETTGIGIIKR	feature			in_mzML/2017-02-07_RS_Robo_3_mzML.mzML		none	0	0	0	61.5	835.428	835.427	3	1	0	9115827 10963249 7654124 4314708 1585582 0 0 0 0 0 0 0 0 0 0 0 0 0 0 0 0 0 0 0 0 0 0 0 0 0 0 0 0 0 0 0 0 0 0 0 0 0 0 0 0 0 0 0 0 0 0 0 0 0 0 0 0 0 0 0 0 0 0 0 0 0 0 0 0 0 0 0 0 0 0 0 0 0 0 0 0 0 0 0 0 0 0 0 0 0 0 0 0 0 0 0 0 0 0 0 0 0 0 0 0 0 0 0 0	0	0.0471429	1.1	1	3.44152e+07	1
2017-02-07_RS_Robo_3.mzML	AIDSLEGMKGDNADETTGIGIIK	feature			in_mzML/2017-02-07_RS_Robo_3_mzML.mzML		none	0	0	0	69.94	1174.59	1174.59	2	1	0	3848041 4815542 3546653 1476231 0 0 0 0 0 0 0 0 0 0 0 0 0 0 0 0 0 0 0 0 0 0 0 0 0 0 0 0 0 0 0 0 0 0 0 0 0 0 0 0 0 0 0 0 0 0 0 0 0 0 0 0 0 0 0 0 0 0 0 0 0 0 0 0 0 0 0 0 0 0 0 0 0 0 0 0 0 0 0 0 0 0 0 0 0 0 0 0 0 0 0 0 0 0 0 0 0 0 0	0	0	1.3	1	1.45201e+07	1
2017-02-07_RS_Robo_3.mzML	AIDTLKLEGDEATGAQIVYR	feature			in_mzML/2017-02-07_RS_Robo_3_mzML.mzML		none	0	0	0	68.92	721.716	721.715	3	1	0	14503396 17294000 10286563 4438736 0 0 0 0 0 0 0 0 0 0 0 0 0 0 0 0 0 0 0 0 0 0 0 0 0 0 0 0 0 0 0 0 0 0 0 0 0 0 0 0 0 0 0 0 0 0 0 0 0 0 0 0 0 0 0 0 0 0 0 0 0 0 0 0 0 0 0 0 0 0 0 0 0 0 0 0 0 0 0 0 0 0 0 0 0 0 0 0 0 0 0 0 0 0 0	0	0	1.3	1	4.88454e+07	1
2017-02-07_RS_Robo_3.mzML	AIDTLKLEGDEATGAQIVYR	feature			in_mzML/2017-02-07_RS_Robo_3_mzML.mzML		none	0	0	0	68.77	1082.07	1082.07	2	1	0	3781049 5132537 2736201 0 0 0 0 0 0 0 0 0 0 0 0 0 0 0 0 0 0 0 0 0 0 0 0 0 0 0 0 0 0 0 0 0 0 0 0 0 0 0 0 0 0 0 0 0 0 0 0 0 0 0 0 0 0 0 0 0 0 0 0 0 0 0 0 0 0 0 0 0 0 0 0 0 0 0 0 0 0 0 0 0 0 0 0 0 0 0 0 0 0 0 0 0 0 0 0	0	0	1.2	1	1.31719e+07	1
2017-02-07_RS_Robo_3.mzML	AIEEPLREIVANAGK	feature			in_mzML/2017-02-07_RS_Robo_3_mzML.mzML		none	0	0	0	65.55	805.45	805.449	2	0.776476	0	44348356 35820184 16503493 5312776 805515 0 0 0 0 10272691 8758573 4297293 0 0 0 0 0 0 0 0 0 0 0 0 0 0 0 0 0 0 0 0 0 0 0 0 0 0 0 0 0 0 0 0 0 0 0 0 0 0 0 0 0 0 0 0 0 0 0 0 0 0 0 0 0 0 0 0 0 0 0 0 0 0 0	0	0.19136	1	1	1.08241e+08	1
2017-02-07_RS_Robo_3.mzML	AIEEPLREIVANAGK	feature			in_mzML/2017-02-07_RS_Robo_3_mzML.mzML		none	0	0	0	65.45	537.302	537.302	3	0.69651	0	40144984 34983640 16221312 6207684 967263 0 0 0 0 15110826 12606222 5566638 0 0 0 0 0 0 0 0 0 0 0 0 0 0 0 0 0 0 0 0 0 0 0 0 0 0 0 0 0 0 0 0 0 0 0 0 0 0 0 0 0 0 0 0 0 0 0 0 0 0 0 0 0 0 0 0 0 0 0 0 0 0 0	0	0.259854	1.2	1	1.02994e+08	1
2017-02-07_RS_Robo_3.mzML	AIEEPLRQIVENAGGEGSVVVNK	feature			in_mzML/2017-02-07_RS_Robo_3_mzML.mzML		none	0	0	0	76.44	803.432	803.431	3	1	0	27096038 31190152 20547056 11912416 4459008 0 0 0 0 0 0 0 0 0 0 0 0 0 0 0 0 0 0 0 0 0 0 0 0 0 0 0 0 0 0 0 0 0 0 0 0 0 0 0 0 0 0 0 0 0 0 0 0 0 0 0 0 0 0 0 0 0 0 0 0 0 0 0 0 0 0 0 0 0 0 0 0 0 0 0 0 0 0 0 0 0 0 0 0 0 0 0 0 0 0 0 0 0 0 0 0 0 0 0 0 0 0 0	0	0.046836	1.1	1	9.68118e+07	1
2017-02-07_RS_Robo_3.mzML	AIEEPLRQIVENAGGEGSVVVNK	feature			in_mzML/2017-02-07_RS_Robo_3_mzML.mzML		none	0	0	0.00134228	76.06	1204.64	1204.64	2	1	0	7192406 9442151 6135597 2528615 0 0 0 0 0 0 0 0 0 0 0 0 0 0 0 0 0 0 0 0 0 0 0 0 0 0 0 0 0 0 0 0 0 0 0 0 0 0 0 0 0 0 0 0 0 0 0 0 0 0 0 0 0 0 0 0 0 0 0 0 0 0 0 0 0 0 0 0 0 0 0 0 0 0 0 0 0 0 0 0 0 0 0 0 0 0 0 0 0 0 0 0 0 0 0 0 0 0 0 0 0 0 0 0	0	0	1.2	1	2.65418e+07	1
2017-02-07_RS_Robo_3.mzML	AKEIIFNIDAR	id			in_mzML/2017-02-07_RS_Robo_3_mzML.mzML		none	0	0	0	55.29	430.579	430.579	3	1	0	123978968 82238048 30713184 8274865 0 0 0 0 0 0 0 0 0 0 0 0 0 0 0 0 0 0 0 0 0 0 0 0 0 0 0 0 0 0 0 0 0 0 0 0 0 0 0 0 0 0 0 0 0 0 0 0 0 0 0 0 0 0 0 0 0 0 0	0	0	0.6	1	2.61713e+08	1
2017-02-07_RS_Robo_3.mzML	AKEILFNIDAR	feature			in_mzML/2017-02-07_RS_Robo_3_mzML.mzML		none	0	0	0.00134228	54.3	430.578	430.579	3	1	0	118609464 77857056 29325418 7989461 0 0 0 0 0 0 0 0 0 0 0 0 0 0 0 0 0 0 0 0 0 0 0 0 0 0 0 0 0 0 0 0 0 0 0 0 0 0 0 0 0 0 0 0 0 0 0 0 0 0 0 0 0 0 0 0 0 0 0	0	0	0.6	1	2.49228e+08	1
2017-02-07_RS_Robo_3.mzML	AKQIQFDETAR	feature			in_mzML/2017-02-07_RS_Robo_3_mzML.mzML		none	0	0	0	26.79	653.841	653.841	2	1	0	31408972 19502018 6354509 0 0 0 0 0 0 0 0 0 0 0 0 0 0 0 0 0 0 0 0 0 0 0 0 0 0 0 0 0 0 0 0 0 0 0 0 0 0 0 0 0 0 0 0 0 0 0 0 0 0 0 0 0 0 0 0 0 0	0	0	0.7	1	6.27668e+07	1
2017-02-07_RS_Robo_3.mzML	AKQLQFDETAR	feature			in_mzML/2017-02-07_RS_Robo_3_mzML.mzML		none	0	0	0.00134228	26.71	436.23	436.23	3	1	0	35457088 22656552 8831765 0 0 0 0 0 0 0 0 0 0 0 0 0 0 0 0 0 0 0 0 0 0 0 0 0 0 0 0 0 0 0 0 0 0 0 0 0 0 0 0 0 0 0 0 0 0 0 0 0 0 0 0 0 0 0 0 0 0	0	0	0.7	1	7.30604e+07	1
2017-02-07_RS_Robo_3.mzML	ALDALEGFKGDNVDETTGIDIIKR	feature			in_mzML/2017-02-07_RS_Robo_3_mzML.mzML		none	0	0	0	78.5	648.34	648.339	4	1	0	26017580 35093728 24717606 12904456 0 0 0 0 0 0 0 0 0 0 0 0 0 0 0 0 0 0 0 0 0 0 0 0 0 0 0 0 0 0 0 0 0 0 0 0 0 0 0 0 0 0 0 0 0 0 0 0 0 0 0 0 0 0 0 0 0 0 0 0 0 0 0 0 0 0 0 0 0 0 0 0 0 0 0 0 0 0 0 0 0 0 0 0 0 0 0 0 0 0 0 0 0 0 0 0 0 0 0 0 0 0 0 0 0 0 0 0 0 0 0 0 0	0	0	1.1	1	1.04417e+08	1
2017-02-07_RS_Robo_3.mzML	ALDALEGFKGDNVDETTGIDIIKR	id			in_mzML/2017-02-07_RS_Robo_3_mzML.mzML		none	0	0	0	78.22	864.117	864.117	3	1	0	15489296 21386602 15974292 7752716 3645042 994383 0 0 0 0 0 0 0 0 0 0 0 0 0 0 0 0 0 0 0 0 0 0 0 0 0 0 0 0 0 0 0 0 0 0 0 0 0 0 0 0 0 0 0 0 0 0 0 0 0 0 0 0 0 0 0 0 0 0 0 0 0 0 0 0 0 0 0 0 0 0 0 0 0 0 0 0 0 0 0 0 0 0 0 0 0 0 0 0 0 0 0 0 0 0 0 0 0 0 0 0 0 0 0 0 0 0 0 0 0 0 0	0	0.0711107	1.1	1	6.71882e+07	1
2017-02-07_RS_Robo_3.mzML	ALDALEGLQGDNADETTGIDIIKR	feature			in_mzML/2017-02-07_RS_Robo_3_mzML.mzML		none	0	0	0	82.72	1264.65	1264.65	2	1	0	2265403 2999750 1893504 674582 0 0 0 0 0 0 0 0 0 0 0 0 0 0 0 0 0 0 0 0 0 0 0 0 0 0 0 0 0 0 0 0 0 0 0 0 0 0 0 0 0 0 0 0 0 0 0 0 0 0 0 0 0 0 0 0 0 0 0 0 0 0 0 0 0 0 0 0 0 0 0 0 0 0 0 0 0 0 0 0 0 0 0 0 0 0 0 0 0 0 0 0 0 0 0 0 0 0 0 0 0 0 0 0 0 0 0	0	0	1.1	1	8.36552e+06	1
2017-02-07_RS_Robo_3.mzML	ALEAGVNQLADTVR	feature			in_mzML/2017-02-07_RS_Robo_3_mzML.mzML		none	0	0	0	61.39	728.892	728.891	2	1	0	32768120 24727366 18957618 8409393 0 0 0 0 0 0 0 0 0 0 0 0 0 0 0 0 0 0 0 0 0 0 0 0 0 0 0 0 0 0 0 0 0 0 0 0 0 0 0 0 0 0 0 0 0 0 0 0 0 0 0 0 0 0 0 0 0 0 0 0 0 0	0	0	0.5	1	8.80793e+07	1
2017-02-07_RS_Robo_3.mzML	ALEAPLFHIAANAGLEGSVIINK	feature			in_mzML/2017-02-07_RS_Robo_3_mzML.mzML		none	0	0	0.0078534	110.89	783.439	783.437	3	1	0	2987684 3985673 3379140 0 0 0 0 0 0 0 0 0 0 0 0 0 0 0 0 0 0 0 0 0 0 0 0 0 0 0 0 0 0 0 0 0 0 0 0 0 0 0 0 0 0 0 0 0 0 0 0 0 0 0 0 0 0 0 0 0 0 0 0 0 0 0 0 0 0 0 0 0 0 0 0 0 0 0 0 0 0 0 0 0 0 0 0 0 0 0 0 0 0 0 0 0 0 0 0 0 0 0 0 0 0 0 0 0 0 0 0 0	0	0	1.2	1	1.13106e+07	1
2017-02-07_RS_Robo_3.mzML	ALEAPLFHIAANAGLEGSVIINK	feature			in_mzML/2017-02-07_RS_Robo_3_mzML.mzML		none	0	0	0	115.46	783.439	783.437	3	1	0	3550439 2657756 1635993 0 0 0 0 0 0 0 0 0 0 0 0 0 0 0 0 0 0 0 0 0 0 0 0 0 0 0 0 0 0 0 0 0 0 0 0 0 0 0 0 0 0 0 0 0 0 0 0 0 0 0 0 0 0 0 0 0 0 0 0 0 0 0 0 0 0 0 0 0 0 0 0 0 0 0 0 0 0 0 0 0 0 0 0 0 0 0 0 0 0 0 0 0 0 0 0 0 0 0 0 0 0 0 0 0 0 0 0 0	0	0	0.5	1	8.56807e+06	1
2017-02-07_RS_Robo_3.mzML	ALNEINQFYQK	feature			in_mzML/2017-02-07_RS_Robo_3_mzML.mzML		none	0	0	0.00134228	57.66	684.352	684.351	2	1	0	27679012 16406945 4472233 0 0 0 0 0 0 0 0 0 0 0 0 0 0 0 0 0 0 0 0 0 0 0 0 0 0 0 0 0 0 0 0 0 0 0 0 0 0 0 0 0 0 0 0 0 0 0 0 0 0 0 0 0 0 0 0 0 0 0 0 0 0 0 0	0	0	0.6	1	5.33569e+07	1
2017-02-07_RS_Robo_3.mzML	AMLQDIAALTGGQVISEEVGLELK	feature			in_mzML/2017-02-07_RS_Robo_3_mzML.mzML		none	0	0	0	109.37	829.115	829.112	3	1	0	3919843 5164541 4097402 2254179 916687 0 0 0 0 0 0 0 0 0 0 0 0 0 0 0 0 0 0 0 0 0 0 0 0 0 0 0 0 0 0 0 0 0 0 0 0 0 0 0 0 0 0 0 0 0 0 0 0 0 0 0 0 0 0 0 0 0 0 0 0 0 0 0 0 0 0 0 0 0 0 0 0 0 0 0 0 0 0 0 0 0 0 0 0 0 0 0 0 0 0 0 0 0 0 0 0 0 0 0 0 0 0 0 0 0 0 0 0	0	0.0560574	1.2	1	1.70735e+07	1
2017-02-07_RS_Robo_3.mzML	AMMEDIAILTGGK	feature			in_mzML/2017-02-07_RS_Robo_3_mzML.mzML		none	0	0	0	85.13	675.344	675.344	2	1	0	48344692 31752730 13555303 4473788 0 0 0 0 0 0 0 0 0 0 0 0 0 0 0 0 0 0 0 0 0 0 0 0 0 0 0 0 0 0 0 0 0 0 0 0 0 0 0 0 0 0 0 0 0 0 0 0 0 0 0 0 0 0 0 0 0 0	0	0	1	1	1.0681e+08	1
2017-02-07_RS_Robo_3.mzML	APGFGDR	feature			in_mzML/2017-02-07_RS_Robo_3_mzML.mzML		none	0	0	0.00134228	19.94	360.177	360.177	2	1	0	911535040 327497472 63997520 0 0 0 0 0 0 0 0 0 0 0 0 0 0 0 0 0 0 0 0 0 0 0 0 0 0 0 0 0 0 0 0 0	0	0	0.8	1	1.39509e+09	1
2017-02-07_RS_Robo_3.mzML	AQAETVGDNYDKIEQVATVSANNDPVIGK	feature			in_mzML/2017-02-07_RS_Robo_3_mzML.mzML		none	0	0	0	73.55	1016.17	1016.17	3	1	0	11889784 18121698 15963153 9126003 4252057 1418613 0 0 0 0 0 0 0 0 0 0 0 0 0 0 0 0 0 0 0 0 0 0 0 0 0 0 0 0 0 0 0 0 0 0 0 0 0 0 0 0 0 0 0 0 0 0 0 0 0 0 0 0 0 0 0 0 0 0 0 0 0 0 0 0 0 0 0 0 0 0 0 0 0 0 0 0 0 0 0 0 0 0 0 0 0 0 0 0 0 0 0 0 0 0 0 0 0 0 0 0 0 0 0 0 0 0 0 0 0 0 0 0 0 0 0 0 0 0 0 0 0 0 0 0 0 0 0 0	0	0.0933116	1.1	1	6.34376e+07	1
2017-02-07_RS_Robo_3.mzML	AQIEETTSDFDREK	feature			in_mzML/2017-02-07_RS_Robo_3_mzML.mzML		none	0	0	0	35	556.929	556.929	3	1	0	19508154 19229858 7042878 1410596 0 0 0 0 0 0 0 0 0 0 0 0 0 0 0 0 0 0 0 0 0 0 0 0 0 0 0 0 0 0 0 0 0 0 0 0 0 0 0 0 0 0 0 0 0 0 0 0 0 0 0 0 0 0 0 0 0 0 0 0 0 0 0 0 0 0 0 0 0 0	0	0	1.4	1	5.22165e+07	1
2017-02-07_RS_Robo_3.mzML	AQIEETTSDYDKEK	feature			in_mzML/2017-02-07_RS_Robo_3_mzML.mzML		none	0	0	0	26.37	828.884	828.884	2	1	0	2796190 2180212 0 0 0 0 0 0 0 0 0 0 0 0 0 0 0 0 0 0 0 0 0 0 0 0 0 0 0 0 0 0 0 0 0 0 0 0 0 0 0 0 0 0 0 0 0 0 0 0 0 0 0 0 0 0 0 0 0 0 0 0 0 0 0 0 0 0 0 0 0 0 0 0	0	0	1	1	5.77718e+06	0.9
2017-02-07_RS_Robo_3.mzML	AQIEETTSEFDKEK	feature			in_mzML/2017-02-07_RS_Robo_3_mzML.mzML		none	0	0	0	37.15	552.266	552.265	3	1	0	11829678 9903572 4664312 0 0 0 0 0 0 0 0 0 0 0 0 0 0 0 0 0 0 0 0 0 0 0 0 0 0 0 0 0 0 0 0 0 0 0 0 0 0 0 0 0 0 0 0 0 0 0 0 0 0 0 0 0 0 0 0 0 0 0 0 0 0 0 0 0 0 0 0 0 0 0 0	0	0	1.1	1	2.92314e+07	1
2017-02-07_RS_Robo_3.mzML	AQIPETTSDYDKEK	feature			in_mzML/2017-02-07_RS_Robo_3_mzML.mzML		none	0	0	0	29.72	812.889	812.889	2	1	0	32208118 25602102 9682623 0 0 0 0 0 0 0 0 0 0 0 0 0 0 0 0 0 0 0 0 0 0 0 0 0 0 0 0 0 0 0 0 0 0 0 0 0 0 0 0 0 0 0 0 0 0 0 0 0 0 0 0 0 0 0 0 0 0 0 0 0 0 0 0 0 0 0 0 0 0 0	0	0	1.1	1	7.51463e+07	1
2017-02-07_RS_Robo_3.mzML	AQIPETTSDYDKEKLQER	feature			in_mzML/2017-02-07_RS_Robo_3_mzML.mzML		none	0	0	0	36.47	538.52	538.52	4	1	0	5719352 4655226 3879004 0 0 0 0 0 0 0 0 0 0 0 0 0 0 0 0 0 0 0 0 0 0 0 0 0 0 0 0 0 0 0 0 0 0 0 0 0 0 0 0 0 0 0 0 0 0 0 0 0 0 0 0 0 0 0 0 0 0 0 0 0 0 0 0 0 0 0 0 0 0 0 0 0 0 0 0 0 0 0 0 0 0 0 0 0 0 0 0 0 0 0 0 0	0	0	0.5	1	1.54459e+07	1
2017-02-07_RS_Robo_3.mzML	AQLEETTSDFDREK	feature			in_mzML/2017-02-07_RS_Robo_3_mzML.mzML		none	0	0	0	35	834.89	834.889	2	1	0	9462228 6825351 3284368 0 0 0 0 0 0 0 0 0 0 0 0 0 0 0 0 0 0 0 0 0 0 0 0 0 0 0 0 0 0 0 0 0 0 0 0 0 0 0 0 0 0 0 0 0 0 0 0 0 0 0 0 0 0 0 0 0 0 0 0 0 0 0 0 0 0 0 0 0 0 0	0	0	0.9	1	2.14922e+07	1
2017-02-07_RS_Robo_3.mzML	AQVASISAADDEIGNLIADAMEK	feature			in_mzML/2017-02-07_RS_Robo_3_mzML.mzML		none	0	0	0	108	1166.57	1166.57	2	1	0	874917 1242704 628525 0 0 0 0 0 0 0 0 0 0 0 0 0 0 0 0 0 0 0 0 0 0 0 0 0 0 0 0 0 0 0 0 0 0 0 0 0 0 0 0 0 0 0 0 0 0 0 0 0 0 0 0 0 0 0 0 0 0 0 0 0 0 0 0 0 0 0 0 0 0 0 0 0 0 0 0 0 0 0 0 0 0 0 0 0 0 0 0 0 0 0 0 0 0 0 0 0 0 0	0	0	1.2	1	3.1887e+06	1
2017-02-07_RS_Robo_3.mzML	AQVASISAADDEIGNLIADAMEK	feature			in_mzML/2017-02-07_RS_Robo_3_mzML.mzML		none	0	0	0	107.76	778.049	778.049	3	1	0	913651 1017697 704177 0 0 0 0 0 0 0 0 0 0 0 0 0 0 0 0 0 0 0 0 0 0 0 0 0 0 0 0 0 0 0 0 0 0 0 0 0 0 0 0 0 0 0 0 0 0 0 0 0 0 0 0 0 0 0 0 0 0 0 0 0 0 0 0 0 0 0 0 0 0 0 0 0 0 0 0 0 0 0 0 0 0 0 0 0 0 0 0 0 0 0 0 0 0 0 0 0 0 0	0	0	1.1	1	2.98398e+06	1
2017-02-07_RS_Robo_3.mzML	AQVASISAADTEIGDLIAEAMTK	feature			in_mzML/2017-02-07_RS_Robo_3_mzML.mzML		none	0	0	0	110.11	1153.08	1153.08	2	1	0	7431938 10095618 6512705 3449535 1083413 484138 0 0 0 0 0 0 0 0 0 0 0 0 0 0 0 0 0 0 0 0 0 0 0 0 0 0 0 0 0 0 0 0 0 0 0 0 0 0 0 0 0 0 0 0 0 0 0 0 0 0 0 0 0 0 0 0 0 0 0 0 0 0 0 0 0 0 0 0 0 0 0 0 0 0 0 0 0 0 0 0 0 0 0 0 0 0 0 0 0 0 0 0 0 0 0 0	0	0.0539468	1.3	1	2.98333e+07	1
2017-02-07_RS_Robo_3.mzML	AQVASISAADTEIGDLIAEAMTK	feature			in_mzML/2017-02-07_RS_Robo_3_mzML.mzML		none	0	0	0	110.81	769.059	769.058	3	1	0	10337665 13239176 8147010 3939688 1557548 0 0 0 0 0 0 0 0 0 0 0 0 0 0 0 0 0 0 0 0 0 0 0 0 0 0 0 0 0 0 0 0 0 0 0 0 0 0 0 0 0 0 0 0 0 0 0 0 0 0 0 0 0 0 0 0 0 0 0 0 0 0 0 0 0 0 0 0 0 0 0 0 0 0 0 0 0 0 0 0 0 0 0 0 0 0 0 0 0 0 0 0 0 0 0 0 0	0	0.0418459	1.2	1	3.83654e+07	1
2017-02-07_RS_Robo_3.mzML	ARVDDALHATR	feature			in_mzML/2017-02-07_RS_Robo_3_mzML.mzML		none	0	0	0	20.67	612.826	612.826	2	1	0	25026968 13065530 5368558 0 0 0 0 0 0 0 0 0 0 0 0 0 0 0 0 0 0 0 0 0 0 0 0 0 0 0 0 0 0 0 0 0 0 0 0 0 0 0 0 0 0 0 0 0 0 0 0 0 0 0 0	0	0	0.7	1	4.67569e+07	1
2017-02-07_RS_Robo_3.mzML	ATDAAVEAIKK	feature			in_mzML/2017-02-07_RS_Robo_3_mzML.mzML		none	0	0	0	21.17	558.817	558.817	2	1	0	57876144 33318742 11076738 2930174 0 0 0 0 0 0 0 0 0 0 0 0 0 0 0 0 0 0 0 0 0 0 0 0 0 0 0 0 0 0 0 0 0 0 0 0 0 0 0 0 0 0 0 0 0 0 0 0 0	0	0	0.6	1	1.12337e+08	1
2017-02-07_RS_Robo_3.mzML	ATEVAVDAIQK	feature			in_mzML/2017-02-07_RS_Robo_3_mzML.mzML		none	0	0	0	36.91	572.814	572.814	2	1	0	35883708 15528682 0 0 0 0 0 0 0 0 0 0 0 0 0 0 0 0 0 0 0 0 0 0 0 0 0 0 0 0 0 0 0 0 0 0 0 0 0 0 0 0 0 0 0 0 0 0 0 0 0 0 0 0	0	0	0.6	1	5.67513e+07	1
2017-02-07_RS_Robo_3.mzML	ATSDYDKEKLQER	feature			in_mzML/2017-02-07_RS_Robo_3_mzML.mzML		none	0	0	0	18.48	791.89	791.889	2	1	0	9487077 7760387 3500435 0 0 0 0 0 0 0 0 0 0 0 0 0 0 0 0 0 0 0 0 0 0 0 0 0 0 0 0 0 0 0 0 0 0 0 0 0 0 0 0 0 0 0 0 0 0 0 0 0 0 0 0 0 0 0 0 0 0 0 0 0 0 0 0 0 0 0 0	0	0	1.1	1	2.29413e+07	1
2017-02-07_RS_Robo_3.mzML	ATSDYDKEKLQER	feature			in_mzML/2017-02-07_RS_Robo_3_mzML.mzML		none	0	0	0	18.43	528.262	528.262	3	1	0	19714016 13919773 5962001 0 0 0 0 0 0 0 0 0 0 0 0 0 0 0 0 0 0 0 0 0 0 0 0 0 0 0 0 0 0 0 0 0 0 0 0 0 0 0 0 0 0 0 0 0 0 0 0 0 0 0 0 0 0 0 0 0 0 0 0 0 0 0 0 0 0 0 0	0	0	0.9	1	4.35294e+07	1
2017-02-07_RS_Robo_3.mzML	AVAAAIEQLHSLSKPTTTSK	feature			in_mzML/2017-02-07_RS_Robo_3_mzML.mzML		none	0	0	0	49.27	514.038	514.038	4	1	0	10529895 10616639 6670530 2621797 0 0 0 0 0 0 0 0 0 0 0 0 0 0 0 0 0 0 0 0 0 0 0 0 0 0 0 0 0 0 0 0 0 0 0 0 0 0 0 0 0 0 0 0 0 0 0 0 0 0 0 0 0 0 0 0 0 0 0 0 0 0 0 0 0 0 0 0 0 0 0 0 0 0 0 0 0 0 0 0 0 0 0 0 0 0 0 0 0 0	0	0	1.2	1	3.17611e+07	1
2017-02-07_RS_Robo_3.mzML	AVEAITAELK	feature			in_mzML/2017-02-07_RS_Robo_3_mzML.mzML		none	0	0	0	51.07	522.801	522.8	2	1	0	21551596 9045819 4596502 0 0 0 0 0 0 0 0 0 0 0 0 0 0 0 0 0 0 0 0 0 0 0 0 0 0 0 0 0 0 0 0 0 0 0 0 0 0 0 0 0 0 0 0 0 0 0 0	0	0	0.6	1	3.72303e+07	1
2017-02-07_RS_Robo_3.mzML	AVPYPQR	feature			in_mzML/2017-02-07_RS_Robo_3_mzML.mzML		none	0	0	0	23.75	415.729	415.73	2	1	0	974861056 472032576 104735880 0 0 0 0 0 0 0 0 0 0 0 0 0 0 0 0 0 0 0 0 0 0 0 0 0 0 0 0 0 0 0 0 0 0 0 0 0 0 0 0	0	0	0.8	1	1.68432e+09	1
2017-02-07_RS_Robo_3.mzML	AYVDTAEGDEK	feature			in_mzML/2017-02-07_RS_Robo_3_mzML.mzML		none	0	0	0	30.06	599.268	599.267	2	1	0	26824460 15306561 6340332 0 0 0 0 0 0 0 0 0 0 0 0 0 0 0 0 0 0 0 0 0 0 0 0 0 0 0 0 0 0 0 0 0 0 0 0 0 0 0 0 0 0 0 0 0 0 0 0 0 0 0 0	0	0	0.7	1	5.26107e+07	1
2017-02-07_RS_Robo_3.mzML	C(Carbamidomethyl)ITEDLGIKLENVGIEDLGQAK	id			in_mzML/2017-02-07_RS_Robo_3_mzML.mzML		none	0	0	0	92.21	805.753	805.753	3	1	0	10022050 11938146 9557856 4956456 2367696 0 0 0 0 0 0 0 0 0 0 0 0 0 0 0 0 0 0 0 0 0 0 0 0 0 0 0 0 0 0 0 0 0 0 0 0 0 0 0 0 0 0 0 0 0 0 0 0 0 0 0 0 0 0 0 0 0 0 0 0 0 0 0 0 0 0 0 0 0 0 0 0 0 0 0 0 0 0 0 0 0 0 0 0 0 0 0 0 0 0 0 0 0 0 0 0 0 0 0 0 0	0	0.0609568	1.2	1	3.99911e+07	1
2017-02-07_RS_Robo_3.mzML	DAFGYNARDDKYEDLLK	id			in_mzML/2017-02-07_RS_Robo_3_mzML.mzML		none	0	0	0	64.71	678.325	678.325	3	1	0	17397572 20137292 12147969 5478396 1336713 0 0 0 0 0 0 0 0 0 0 0 0 0 0 0 0 0 0 0 0 0 0 0 0 0 0 0 0 0 0 0 0 0 0 0 0 0 0 0 0 0 0 0 0 0 0 0 0 0 0 0 0 0 0 0 0 0 0 0 0 0 0 0 0 0 0 0 0 0 0 0 0 0 0 0 0 0 0 0 0 0 0 0 0 0 0 0 0 0 0	0	0.0236595	1.3	1	5.75832e+07	1
2017-02-07_RS_Robo_3.mzML	DAFGYNARDDKYEDLLK	feature			in_mzML/2017-02-07_RS_Robo_3_mzML.mzML		none	0	0	0.00529801	64.83	1016.98	1016.98	2	1	0	4981264 6202314 3719068 0 0 0 0 0 0 0 0 0 0 0 0 0 0 0 0 0 0 0 0 0 0 0 0 0 0 0 0 0 0 0 0 0 0 0 0 0 0 0 0 0 0 0 0 0 0 0 0 0 0 0 0 0 0 0 0 0 0 0 0 0 0 0 0 0 0 0 0 0 0 0 0 0 0 0 0 0 0 0 0 0 0 0 0 0 0 0 0 0 0 0 0	0	0	1.3	1	1.66523e+07	1
2017-02-07_RS_Robo_3.mzML	DATMEQLGR	feature			in_mzML/2017-02-07_RS_Robo_3_mzML.mzML		none	0	0	0.00134228	35.65	510.743	510.743	2	1	0	49555380 22145382 4221283 0 0 0 0 0 0 0 0 0 0 0 0 0 0 0 0 0 0 0 0 0 0 0 0 0 0 0 0 0 0 0 0 0 0 0 0 0 0 0 0 0 0	0	0	0.9	1	8.34141e+07	1
2017-02-07_RS_Robo_3.mzML	DDKYEDLLK	feature			in_mzML/2017-02-07_RS_Robo_3_mzML.mzML		none	0	0	0	49.94	569.785	569.785	2	1	0	304070720 180980096 93126040 0 0 0 0 0 0 0 0 0 0 0 0 0 0 0 0 0 0 0 0 0 0 0 0 0 0 0 0 0 0 0 0 0 0 0 0 0 0 0 0 0 0 0 0 0 0 0 0 0 0 0 0	0	0	0.7	1	6.2173e+08	1
2017-02-07_RS_Robo_3.mzML	DIENQYETQITQIEHEVSSSGQEVQSSAK	feature			in_mzML/2017-02-07_RS_Robo_3_mzML.mzML		none	0	0	0	95.52	1088.85	1088.84	3	1	0	1374476 2134099 2176804 1296140 0 0 0 0 0 0 0 0 0 0 0 0 0 0 0 0 0 0 0 0 0 0 0 0 0 0 0 0 0 0 0 0 0 0 0 0 0 0 0 0 0 0 0 0 0 0 0 0 0 0 0 0 0 0 0 0 0 0 0 0 0 0 0 0 0 0 0 0 0 0 0 0 0 0 0 0 0 0 0 0 0 0 0 0 0 0 0 0 0 0 0 0 0 0 0 0 0 0 0 0 0 0 0 0 0 0 0 0 0 0 0 0 0 0 0 0 0 0 0 0 0 0 0 0 0 0 0 0 0 0 0 0 0 0 0 0	0	0	1	1	7.72481e+06	1
2017-02-07_RS_Robo_3.mzML	DLLPLLEQVAK	feature			in_mzML/2017-02-07_RS_Robo_3_mzML.mzML		none	0	0	0	100.32	619.872	619.871	2	1	0	2509838 1324788 0 0 0 0 0 0 0 0 0 0 0 0 0 0 0 0 0 0 0 0 0 0 0 0 0 0 0 0 0 0 0 0 0 0 0 0 0 0 0 0 0 0 0 0 0 0 0 0 0 0 0 0 0 0 0 0 0 0 0 0	0	0	0.6	1	4.29485e+06	1
2017-02-07_RS_Robo_3.mzML	DNTTIVNGAGDKENIK	feature			in_mzML/2017-02-07_RS_Robo_3_mzML.mzML		none	0	0	0	31.46	844.926	844.926	2	1	0	3382358 1569986 0 0 0 0 0 0 0 0 0 0 0 0 0 0 0 0 0 0 0 0 0 0 0 0 0 0 0 0 0 0 0 0 0 0 0 0 0 0 0 0 0 0 0 0 0 0 0 0 0 0 0 0 0 0 0 0 0 0 0 0 0 0 0 0 0 0 0 0 0 0 0 0	0	0	0.5	1	5.48448e+06	1
2017-02-07_RS_Robo_3.mzML	DNTTIVNGAGDKENIKER	feature			in_mzML/2017-02-07_RS_Robo_3_mzML.mzML		none	0	0	0	28.04	658.668	658.668	3	1	0	11874116 12049754 8102701 0 0 0 0 0 0 0 0 0 0 0 0 0 0 0 0 0 0 0 0 0 0 0 0 0 0 0 0 0 0 0 0 0 0 0 0 0 0 0 0 0 0 0 0 0 0 0 0 0 0 0 0 0 0 0 0 0 0 0 0 0 0 0 0 0 0 0 0 0 0 0 0 0 0 0 0 0 0 0 0 0 0	0	0	1.2	1	3.53576e+07	1
2017-02-07_RS_Robo_3.mzML	DNTTLVDGAGAK	feature			in_mzML/2017-02-07_RS_Robo_3_mzML.mzML		none	0	0	0	29.49	581.291	581.291	2	1	0	47186404 23782450 6225153 0 0 0 0 0 0 0 0 0 0 0 0 0 0 0 0 0 0 0 0 0 0 0 0 0 0 0 0 0 0 0 0 0 0 0 0 0 0 0 0 0 0 0 0 0 0 0 0 0	0	0	0.7	1	8.41769e+07	1
2017-02-07_RS_Robo_3.mzML	DRVDDALAATR	feature			in_mzML/2017-02-07_RS_Robo_3_mzML.mzML		none	0	0	0.00529801	38.32	601.81	601.81	2	1	0	478076320 313609184 117917208 26771090 2571390 0 0 0 0 0 0 0 0 0 0 0 0 0 0 0 0 0 0 0 0 0 0 0 0 0 0 0 0 0 0 0 0 0 0 0 0 0 0 0 0 0 0 0 0 0 0 0 0	0	0.00273859	0.7	1	1.00406e+09	1
2017-02-07_RS_Robo_3.mzML	EAQLNQLGQAR	feature			in_mzML/2017-02-07_RS_Robo_3_mzML.mzML		none	0	0	0	34.04	614.326	614.326	2	1	0	45612580 26716554 0 0 0 0 0 0 0 0 0 0 0 0 0 0 0 0 0 0 0 0 0 0 0 0 0 0 0 0 0 0 0 0 0 0 0 0 0 0 0 0 0 0 0 0 0 0 0 0 0 0 0 0 0	0	0	0.7	1	8.15082e+07	1
2017-02-07_RS_Robo_3.mzML	EDIAILTGGK	feature			in_mzML/2017-02-07_RS_Robo_3_mzML.mzML		none	0	0	0	55.3	508.785	508.785	2	1	0	52273664 27441322 8930052 1687269 0 0 0 0 0 0 0 0 0 0 0 0 0 0 0 0 0 0 0 0 0 0 0 0 0 0 0 0 0 0 0 0 0 0 0 0 0 0 0 0 0 0 0 0 0	0	0	0.7	1	9.66412e+07	1
2017-02-07_RS_Robo_3.mzML	EGALIVANVK	feature			in_mzML/2017-02-07_RS_Robo_3_mzML.mzML		none	0	0	0	45.08	507.303	507.303	2	1	0	415792864 220756800 58866508 8476813 0 0 0 0 0 0 0 0 0 0 0 0 0 0 0 0 0 0 0 0 0 0 0 0 0 0 0 0 0 0 0 0 0 0 0 0 0 0 0 0 0 0 0 0 0 0	0	0	0.7	1	7.60051e+08	1
2017-02-07_RS_Robo_3.mzML	EGKDAFGYNAR	feature			in_mzML/2017-02-07_RS_Robo_3_mzML.mzML		none	0	0	0	24.73	614.292	614.291	2	1	0	30264284 17587782 5526017 858627 0 0 0 0 0 0 0 0 0 0 0 0 0 0 0 0 0 0 0 0 0 0 0 0 0 0 0 0 0 0 0 0 0 0 0 0 0 0 0 0 0 0 0 0 0 0 0 0 0 0 0 0 0 0	0	0	0.6	1	5.85871e+07	1
2017-02-07_RS_Robo_3.mzML	EGKGDFGYNAR	feature			in_mzML/2017-02-07_RS_Robo_3_mzML.mzML		none	0	0	0	21.95	607.284	607.284	2	0.81529	0	14956473 8635031 2416742 0 0 0 0 0 0 0 0 0 0 0 0 0 0 0 0 0 0 0 0 0 0 2307318 2312655 0 0 0 0 0 0 0 0 0 0 0 0 0 0 0 0 0 0 0 0 0 0 0 0 0 0 0 0 0 0	0	0.15084	0.7	1	28493238	1
2017-02-07_RS_Robo_3.mzML	EGVDALSNAVK	feature			in_mzML/2017-02-07_RS_Robo_3_mzML.mzML		none	0	0	0	45.46	551.791	551.791	2	1	0	319744288 177040032 53650680 9110617 0 0 0 0 0 0 0 0 0 0 0 0 0 0 0 0 0 0 0 0 0 0 0 0 0 0 0 0 0 0 0 0 0 0 0 0 0 0 0 0 0 0 0 0 0 0 0	0	0	0.7	1	6.03386e+08	1
2017-02-07_RS_Robo_3.mzML	EIELADAYQNTGAQLVK	feature			in_mzML/2017-02-07_RS_Robo_3_mzML.mzML		none	0	0	0	73.85	931.979	931.978	2	1	0	18412620 21232242 11429175 3588920 0 0 0 0 0 0 0 0 0 0 0 0 0 0 0 0 0 0 0 0 0 0 0 0 0 0 0 0 0 0 0 0 0 0 0 0 0 0 0 0 0 0 0 0 0 0 0 0 0 0 0 0 0 0 0 0 0 0 0 0 0 0 0 0 0 0 0 0 0 0 0 0 0 0 0 0 0 0 0 0 0 0	0	0	1.4	1	5.84676e+07	1
2017-02-07_RS_Robo_3.mzML	EIELADGFENQGAQLIK	feature			in_mzML/2017-02-07_RS_Robo_3_mzML.mzML		none	0	0	0	83.67	937.98	937.978	2	1	0	9168363 8357298 5083774 2509513 2066952 0 0 0 0 0 0 0 0 0 0 0 0 0 0 0 0 0 0 0 0 0 0 0 0 0 0 0 0 0 0 0 0 0 0 0 0 0 0 0 0 0 0 0 0 0 0 0 0 0 0 0 0 0 0 0 0 0 0 0 0 0 0 0 0 0 0 0 0 0 0 0 0 0 0 0 0 0 0 0 0 0 0	0	0.0760303	1.1	1	2.75396e+07	1
2017-02-07_RS_Robo_3.mzML	EIELEDAFENMGAQLLK	feature			in_mzML/2017-02-07_RS_Robo_3_mzML.mzML		none	0	0	0	105.7	650.656	650.656	3	1	0	421580 478645 371654 65868 0 0 0 0 0 0 0 0 0 0 0 0 0 0 0 0 0 0 0 0 0 0 0 0 0 0 0 0 0 0 0 0 0 0 0 0 0 0 0 0 0 0 0 0 0 0 0 0 0 0 0 0 0 0 0 0 0 0 0 0 0 0 0 0 0 0 0 0 0 0 0 0 0 0 0 0 0 0 0 0 0 0 0 0 0 0	0	0	1.4	1	1.44878e+06	1
2017-02-07_RS_Robo_3.mzML	EIELEDAFENMGAQLLK	feature			in_mzML/2017-02-07_RS_Robo_3_mzML.mzML		none	0	0	0	105.77	975.483	975.48	2	1	0	1436200 1246095 725773 0 0 0 0 0 0 0 0 0 0 0 0 0 0 0 0 0 0 0 0 0 0 0 0 0 0 0 0 0 0 0 0 0 0 0 0 0 0 0 0 0 0 0 0 0 0 0 0 0 0 0 0 0 0 0 0 0 0 0 0 0 0 0 0 0 0 0 0 0 0 0 0 0 0 0 0 0 0 0 0 0 0 0 0 0 0 0	0	0	0.9	1	3.81001e+06	1
2017-02-07_RS_Robo_3.mzML	EIELEDKFENMGAK	feature			in_mzML/2017-02-07_RS_Robo_3_mzML.mzML		none	0	0	0	60.4	826.896	826.895	2	1	0	18274862 17335938 7710153 2369631 0 0 0 0 0 0 0 0 0 0 0 0 0 0 0 0 0 0 0 0 0 0 0 0 0 0 0 0 0 0 0 0 0 0 0 0 0 0 0 0 0 0 0 0 0 0 0 0 0 0 0 0 0 0 0 0 0 0 0 0 0 0 0 0 0 0 0 0 0 0 0 0	0	0	1.3	1	5.00351e+07	1
2017-02-07_RS_Robo_3.mzML	EIELEDPFENMGAQIVR	feature			in_mzML/2017-02-07_RS_Robo_3_mzML.mzML		none	0	0	0	102.08	995.486	995.483	2	1	0	6317135 6825064 6005774 1418165 0 0 0 0 0 0 0 0 0 0 0 0 0 0 0 0 0 0 0 0 0 0 0 0 0 0 0 0 0 0 0 0 0 0 0 0 0 0 0 0 0 0 0 0 0 0 0 0 0 0 0 0 0 0 0 0 0 0 0 0 0 0 0 0 0 0 0 0 0 0 0 0 0 0 0 0 0 0 0 0 0 0 0 0 0 0 0	0	0	1.4	1	2.18378e+07	1
2017-02-07_RS_Robo_3.mzML	EIELEDPFENMGAQIVR	feature			in_mzML/2017-02-07_RS_Robo_3_mzML.mzML		none	0	0	0	101.84	663.992	663.991	3	1	0	1482928 1615915 757218 389612 0 0 0 0 0 0 0 0 0 0 0 0 0 0 0 0 0 0 0 0 0 0 0 0 0 0 0 0 0 0 0 0 0 0 0 0 0 0 0 0 0 0 0 0 0 0 0 0 0 0 0 0 0 0 0 0 0 0 0 0 0 0 0 0 0 0 0 0 0 0 0 0 0 0 0 0 0 0 0 0 0 0 0 0 0 0 0	0	0	1.2	1	4.579e+06	1
2017-02-07_RS_Robo_3.mzML	EIELEDPFENMGAQLVK	feature			in_mzML/2017-02-07_RS_Robo_3_mzML.mzML		none	0	0	0	101.15	981.481	981.48	2	1	0	6038182 5076242 3865075 1417924 858374 0 0 0 0 0 0 0 0 0 0 0 0 0 0 0 0 0 0 0 0 0 0 0 0 0 0 0 0 0 0 0 0 0 0 0 0 0 0 0 0 0 0 0 0 0 0 0 0 0 0 0 0 0 0 0 0 0 0 0 0 0 0 0 0 0 0 0 0 0 0 0 0 0 0 0 0 0 0 0 0 0 0 0 0 0 0	0	0.0497441	0.8	1	1.75469e+07	1
2017-02-07_RS_Robo_3.mzML	EIELQDPYENMGAQLIK	feature			in_mzML/2017-02-07_RS_Robo_3_mzML.mzML		none	0	0	0	88.05	995.994	995.993	2	1	0	6047424 7336603 4394266 0 0 0 0 0 0 0 0 0 0 0 0 0 0 0 0 0 0 0 0 0 0 0 0 0 0 0 0 0 0 0 0 0 0 0 0 0 0 0 0 0 0 0 0 0 0 0 0 0 0 0 0 0 0 0 0 0 0 0 0 0 0 0 0 0 0 0 0 0 0 0 0 0 0 0 0 0 0 0 0 0 0 0 0 0 0 0 0 0	0	0	1.3	1	20192504	1
2017-02-07_RS_Robo_3.mzML	EIEVEDPFENMGAQLVK	id			in_mzML/2017-02-07_RS_Robo_3_mzML.mzML		none	0	0	0	100.56	649.984	649.984	3	1	0	400814 498521 221220 0 0 0 0 0 0 0 0 0 0 0 0 0 0 0 0 0 0 0 0 0 0 0 0 0 0 0 0 0 0 0 0 0 0 0 0 0 0 0 0 0 0 0 0 0 0 0 0 0 0 0 0 0 0 0 0 0 0 0 0 0 0 0 0 0 0 0 0 0 0 0 0 0 0 0 0 0 0 0 0 0 0 0 0 0 0 0	0	0	1.3	1	1.29192e+06	1
2017-02-07_RS_Robo_3.mzML	EIEVEEKFENMGAQMVK	feature			in_mzML/2017-02-07_RS_Robo_3_mzML.mzML		none	0	0	0	78.52	670.989	670.989	3	1	0	19097484 21387328 15555993 8086452 2785542 0 0 0 0 0 0 0 0 0 0 0 0 0 0 0 0 0 0 0 0 0 0 0 0 0 0 0 0 0 0 0 0 0 0 0 0 0 0 0 0 0 0 0 0 0 0 0 0 0 0 0 0 0 0 0 0 0 0 0 0 0 0 0 0 0 0 0 0 0 0 0 0 0 0 0 0 0 0 0 0 0 0 0 0 0 0	0	0.0416294	1.3	1	6.85493e+07	1
2017-02-07_RS_Robo_3.mzML	EIKGDNPEQDAGIK	feature			in_mzML/2017-02-07_RS_Robo_3_mzML.mzML		none	0	0	0	28.68	757.379	757.378	2	1	0	7113724 4909085 0 0 0 0 0 0 0 0 0 0 0 0 0 0 0 0 0 0 0 0 0 0 0 0 0 0 0 0 0 0 0 0 0 0 0 0 0 0 0 0 0 0 0 0 0 0 0 0 0 0 0 0 0 0 0 0 0 0 0 0 0 0 0 0 0 0	0	0	1	1	1.37773e+07	1
2017-02-07_RS_Robo_3.mzML	EILKDIAILTGANFYSK	feature			in_mzML/2017-02-07_RS_Robo_3_mzML.mzML		none	0	0	0	97.42	948.528	948.528	2	1	0	1387494 1441925 0 0 0 0 0 0 0 0 0 0 0 0 0 0 0 0 0 0 0 0 0 0 0 0 0 0 0 0 0 0 0 0 0 0 0 0 0 0 0 0 0 0 0 0 0 0 0 0 0 0 0 0 0 0 0 0 0 0 0 0 0 0 0 0 0 0 0 0 0 0 0 0 0 0 0 0 0 0 0 0 0 0 0 0 0 0 0 0 0 0 0	0	0	1	1	3.3574e+06	0.9
2017-02-07_RS_Robo_3.mzML	EILKDIAILTGANFYSK	id			in_mzML/2017-02-07_RS_Robo_3_mzML.mzML		none	0	0	0	97.37	632.687	632.687	3	1	0	1787451 2373894 1103318 0 0 0 0 0 0 0 0 0 0 0 0 0 0 0 0 0 0 0 0 0 0 0 0 0 0 0 0 0 0 0 0 0 0 0 0 0 0 0 0 0 0 0 0 0 0 0 0 0 0 0 0 0 0 0 0 0 0 0 0 0 0 0 0 0 0 0 0 0 0 0 0 0 0 0 0 0 0 0 0 0 0 0 0 0 0 0 0 0 0	0	0	1.3	1	5.9429e+06	1
2017-02-07_RS_Robo_3.mzML	ELLKEGVDALSNAVK	feature			in_mzML/2017-02-07_RS_Robo_3_mzML.mzML		none	0	0	0	72.06	793.444	793.443	2	1	0	209457840 176465808 82249632 28301866 6874116 1344012 0 0 0 0 0 0 0 0 0 0 0 0 0 0 0 0 0 0 0 0 0 0 0 0 0 0 0 0 0 0 0 0 0 0 0 0 0 0 0 0 0 0 0 0 0 0 0 0 0 0 0 0 0 0 0 0 0 0 0 0 0 0 0 0 0 0 0 0	0	0.0162834	1.2	1	5.27407e+08	1
2017-02-07_RS_Robo_3.mzML	ELLKEGVDALSNAVK	feature			in_mzML/2017-02-07_RS_Robo_3_mzML.mzML		none	0	0	0	71.98	529.298	529.298	3	0.963605	0	42514060 35494372 16142016 8014095 0 0 0 0 0 0 0 0 0 0 0 0 0 1115699 1269407 529191 0 0 0 0 0 0 0 0 0 0 0 0 0 0 0 0 0 0 0 0 0 0 0 0 0 0 0 0 0 0 0 0 0 0 0 0 0 0 0 0 0 0 0 0 0 0 0 0 0 0 0 0 0 0	0	0.0277344	1.1	1	1.06767e+08	1
2017-02-07_RS_Robo_3.mzML	ELLQDIATLTK	feature			in_mzML/2017-02-07_RS_Robo_3_mzML.mzML		none	0	0	0	83.85	622.859	622.859	2	1	0	7647587 4899554 1275224 0 0 0 0 0 0 0 0 0 0 0 0 0 0 0 0 0 0 0 0 0 0 0 0 0 0 0 0 0 0 0 0 0 0 0 0 0 0 0 0 0 0 0 0 0 0 0 0 0 0 0 0 0 0 0 0 0	0	0	0.7	1	1.52847e+07	1
2017-02-07_RS_Robo_3.mzML	ELM(Oxidation)GVLEPVAQSGR	feature			in_mzML/2017-02-07_RS_Robo_3_mzML.mzML		none	0	0	0	55.78	751.389	751.388	2	1	0	33513808 23839454 12375101 3638226 0 0 0 0 0 0 0 0 0 0 0 0 0 0 0 0 0 0 0 0 0 0 0 0 0 0 0 0 0 0 0 0 0 0 0 0 0 0 0 0 0 0 0 0 0 0 0 0 0 0 0 0 0 0 0 0 0 0 0 0 0 0 0 0	0	0	0.9	1	7.85182e+07	1
2017-02-07_RS_Robo_3.mzML	ELMGVLEPVAQSGR	feature			in_mzML/2017-02-07_RS_Robo_3_mzML.mzML		none	0	0	0	69.88	495.929	495.929	3	1	0	8034274 6230988 2621483 402847 0 0 0 0 0 0 0 0 0 0 0 0 0 0 0 0 0 0 0 0 0 0 0 0 0 0 0 0 0 0 0 0 0 0 0 0 0 0 0 0 0 0 0 0 0 0 0 0 0 0 0 0 0 0 0 0 0 0 0 0 0 0 0 0	0	0	1.1	1	1.90396e+07	1
2017-02-07_RS_Robo_3.mzML	ELMGVLEPVAQSGR	feature			in_mzML/2017-02-07_RS_Robo_3_mzML.mzML		none	0	0	0	69.86	743.391	743.39	2	1	0	233404560 188181152 95714456 31301900 9080558 0 0 0 0 0 0 0 0 0 0 0 0 0 0 0 0 0 0 0 0 0 0 0 0 0 0 0 0 0 0 0 0 0 0 0 0 0 0 0 0 0 0 0 0 0 0 0 0 0 0 0 0 0 0 0 0 0 0 0 0 0 0 0	0	0.0162827	1.2	1	5.89354e+08	1
2017-02-07_RS_Robo_3.mzML	EMLQDIAILTGGK	feature			in_mzML/2017-02-07_RS_Robo_3_mzML.mzML		none	0	0	0	89.76	694.877	694.876	2	1	0	33317968 24992590 10320027 3825304 929223 0 0 0 0 0 0 0 0 0 0 0 0 0 0 0 0 0 0 0 0 0 0 0 0 0 0 0 0 0 0 0 0 0 0 0 0 0 0 0 0 0 0 0 0 0 0 0 0 0 0 0 0 0 0 0 0 0 0 0 0	0	0.0126623	1.1	1	7.82178e+07	1
2017-02-07_RS_Robo_3.mzML	EMLQDIAILTGGK	feature			in_mzML/2017-02-07_RS_Robo_3_mzML.mzML		none	0	0	0.00529801	27.02	694.873	694.876	2	1	0	193072976 110598920 0 0 0 0 0 0 0 0 0 0 0 0 0 0 0 0 0 0 0 0 0 0 0 0 0 0 0 0 0 0 0 0 0 0 0 0 0 0 0 0 0 0 0 0 0 0 0 0 0 0 0 0 0 0 0 0 0 0 0 0 0 0 0	0	0	0.8	1	3.44933e+08	0.9
2017-02-07_RS_Robo_3.mzML	EMLQDIAILTGGTVISEELGLDLKDATMEQLGR	feature			in_mzML/2017-02-07_RS_Robo_3_mzML.mzML		none	0	0	0	114.44	1187.28	1187.28	3	1	0	1389437 2811152 2939999 1662502 1260350 0 0 0 0 0 0 0 0 0 0 0 0 0 0 0 0 0 0 0 0 0 0 0 0 0 0 0 0 0 0 0 0 0 0 0 0 0 0 0 0 0 0 0 0 0 0 0 0 0 0 0 0 0 0 0 0 0 0 0 0 0 0 0 0 0 0 0 0 0 0 0 0 0 0 0 0 0 0 0 0 0 0 0 0 0 0 0 0 0 0 0 0 0 0 0 0 0 0 0 0 0 0 0 0 0 0 0 0 0 0 0 0 0 0 0 0 0 0 0 0 0 0 0 0 0 0 0 0 0 0 0 0 0 0 0 0 0 0 0 0 0 0 0 0 0 0 0 0 0 0 0 0	0	0.12524	1	1	1.10198e+07	1
2017-02-07_RS_Robo_3.mzML	EMLQDIAILTGGTVISEELGLDLKDATMEQLGR	feature			in_mzML/2017-02-07_RS_Robo_3_mzML.mzML		none	0	0	0	114.53	890.713	890.711	4	1	0	930421 1866149 1593491 1636898 639017 331792 0 0 0 0 0 0 0 0 0 0 0 0 0 0 0 0 0 0 0 0 0 0 0 0 0 0 0 0 0 0 0 0 0 0 0 0 0 0 0 0 0 0 0 0 0 0 0 0 0 0 0 0 0 0 0 0 0 0 0 0 0 0 0 0 0 0 0 0 0 0 0 0 0 0 0 0 0 0 0 0 0 0 0 0 0 0 0 0 0 0 0 0 0 0 0 0 0 0 0 0 0 0 0 0 0 0 0 0 0 0 0 0 0 0 0 0 0 0 0 0 0 0 0 0 0 0 0 0 0 0 0 0 0 0 0 0 0 0 0 0 0 0 0 0 0 0 0 0 0 0 0	0	0.138731	1.1	1	7.44769e+06	1
2017-02-07_RS_Robo_3.mzML	ENTIIVDGM(Oxidation)GDKDAISAR	feature			in_mzML/2017-02-07_RS_Robo_3_mzML.mzML		none	0	0	0	45.72	960.972	960.97	2	1	0	2873507 2057202 0 0 0 0 0 0 0 0 0 0 0 0 0 0 0 0 0 0 0 0 0 0 0 0 0 0 0 0 0 0 0 0 0 0 0 0 0 0 0 0 0 0 0 0 0 0 0 0 0 0 0 0 0 0 0 0 0 0 0 0 0 0 0 0 0 0 0 0 0 0 0 0 0 0 0 0 0 0 0 0 0	0	0	-0.1	1	5.69215e+06	0.7
2017-02-07_RS_Robo_3.mzML	ENTIIVDGMGDKDAISAR	feature			in_mzML/2017-02-07_RS_Robo_3_mzML.mzML		none	0	0	0	56.39	952.973	952.973	2	1	0	14332672 14665612 7191367 3453186 941773 0 0 0 0 0 0 0 0 0 0 0 0 0 0 0 0 0 0 0 0 0 0 0 0 0 0 0 0 0 0 0 0 0 0 0 0 0 0 0 0 0 0 0 0 0 0 0 0 0 0 0 0 0 0 0 0 0 0 0 0 0 0 0 0 0 0 0 0 0 0 0 0 0 0 0 0 0 0	0	0.0232052	1.3	1	4.28325e+07	1
2017-02-07_RS_Robo_3.mzML	ENTIIVDGMGDKDAISAR	id			in_mzML/2017-02-07_RS_Robo_3_mzML.mzML		none	0	0	0	56.26	635.651	635.651	3	0.87904	0	35283508 35624184 19620130 7035203 2504149 0 0 0 0 0 0 0 0 0 0 0 0 0 0 0 0 0 0 5536261 4892559 0 0 0 0 0 0 0 0 0 0 0 0 0 0 0 0 0 0 0 0 0 0 0 0 0 0 0 0 0 0 0 0 0 0 0 0 0 0 0 0 0 0 0 0 0 0 0 0 0 0 0 0 0 0 0 0 0 0	0	0.117045	1.2	1	1.05889e+08	1
2017-02-07_RS_Robo_3.mzML	ENTTIVDGAGK	feature			in_mzML/2017-02-07_RS_Robo_3_mzML.mzML		none	0	0	0	23.64	552.78	552.78	2	0.876243	0	125134912 63471816 20917428 3394703 0 0 0 0 0 0 3606157 13196028 7099174 0 0 0 0 0 0 0 0 0 0 0 0 0 0 0 0 0 0 0 0 0 0 0 0 0 0 0 0 0 0 0 0 0 0 0 0 0	0	0.100926	0.6	1	2.28147e+08	1
2017-02-07_RS_Robo_3.mzML	ENTTIVDGAGKKEEIAAR	id			in_mzML/2017-02-07_RS_Robo_3_mzML.mzML		none	0	0	0	29.17	634.669	634.669	3	1	0	93092976 91403800 47281540 17735252 5146422 0 0 0 0 0 0 0 0 0 0 0 0 0 0 0 0 0 0 0 0 0 0 0 0 0 0 0 0 0 0 0 0 0 0 0 0 0 0 0 0 0 0 0 0 0 0 0 0 0 0 0 0 0 0 0 0 0 0 0 0 0 0 0 0 0 0 0 0 0 0 0 0 0 0 0 0 0 0 0	0	0.020209	1.2	1	2.65698e+08	1
2017-02-07_RS_Robo_3.mzML	ENTTIVDGAGKKEEIAAR	feature			in_mzML/2017-02-07_RS_Robo_3_mzML.mzML		none	0	0	0	29.28	476.254	476.254	4	1	0	154374112 135407472 71246608 24425306 0 0 0 0 0 0 0 0 0 0 0 0 0 0 0 0 0 0 0 0 0 0 0 0 0 0 0 0 0 0 0 0 0 0 0 0 0 0 0 0 0 0 0 0 0 0 0 0 0 0 0 0 0 0 0 0 0 0 0 0 0 0 0 0 0 0 0 0 0 0 0 0 0 0 0 0 0 0 0 0	0	0	1.1	1	4.08926e+08	1
2017-02-07_RS_Robo_3.mzML	ENTTIVDGAGKKEEIAAR	feature			in_mzML/2017-02-07_RS_Robo_3_mzML.mzML		none	0	0	0	29.29	951.5	951.5	2	1	0	22939600 19746830 10443244 3755117 0 0 0 0 0 0 0 0 0 0 0 0 0 0 0 0 0 0 0 0 0 0 0 0 0 0 0 0 0 0 0 0 0 0 0 0 0 0 0 0 0 0 0 0 0 0 0 0 0 0 0 0 0 0 0 0 0 0 0 0 0 0 0 0 0 0 0 0 0 0 0 0 0 0 0 0 0 0 0 0	0	0	1	1	6.0168e+07	1
2017-02-07_RS_Robo_3.mzML	ENTTIVDGAGNSDEIK	feature			in_mzML/2017-02-07_RS_Robo_3_mzML.mzML		none	0	0	0	39.14	831.895	831.894	2	1	0	11413414 9281568 3713799 0 0 0 0 0 0 0 0 0 0 0 0 0 0 0 0 0 0 0 0 0 0 0 0 0 0 0 0 0 0 0 0 0 0 0 0 0 0 0 0 0 0 0 0 0 0 0 0 0 0 0 0 0 0 0 0 0 0 0 0 0 0 0 0 0 0 0 0 0	0	0	1.1	1	2.71942e+07	1
2017-02-07_RS_Robo_3.mzML	ENTTLVDGAGKK	feature			in_mzML/2017-02-07_RS_Robo_3_mzML.mzML		none	0	0	0	15.64	411.553	411.554	3	1	0	31040868 16561914 8855224 1134694 0 0 0 0 0 0 0 0 0 0 0 0 0 0 0 0 0 0 0 0 0 0 0 0 0 0 0 0 0 0 0 0 0 0 0 0 0 0 0 0 0 0 0 0 0 0 0 0 0 0 0 0	0	0	0.6	1	60752301	1
2017-02-07_RS_Robo_3.mzML	ENTTLVDGAGKK	feature			in_mzML/2017-02-07_RS_Robo_3_mzML.mzML		none	0	0	0	15.91	616.828	616.828	2	1	0	27063980 15199631 5120639 1427886 0 0 0 0 0 0 0 0 0 0 0 0 0 0 0 0 0 0 0 0 0 0 0 0 0 0 0 0 0 0 0 0 0 0 0 0 0 0 0 0 0 0 0 0 0 0 0 0 0 0 0 0	0	0	0.6	1	5.20982e+07	1
2017-02-07_RS_Robo_3.mzML	ENTVIVDGEGSKDEIQAR	feature			in_mzML/2017-02-07_RS_Robo_3_mzML.mzML		none	0	0	0	40.51	653.993	653.992	3	1	0	63895024 60766120 33982216 12560274 3453919 0 0 0 0 0 0 0 0 0 0 0 0 0 0 0 0 0 0 0 0 0 0 0 0 0 0 0 0 0 0 0 0 0 0 0 0 0 0 0 0 0 0 0 0 0 0 0 0 0 0 0 0 0 0 0 0 0 0 0 0 0 0 0 0 0 0 0 0 0 0 0 0 0 0 0 0 0 0 0 0	0	0.0197754	1.2	1	1.8164e+08	1
2017-02-07_RS_Robo_3.mzML	ENTVIVDGEGSKDEIQAR	feature			in_mzML/2017-02-07_RS_Robo_3_mzML.mzML		none	0	0	0	40.38	980.486	980.485	2	1	0	20259762 19141138 11786494 3718257 0 0 0 0 0 0 0 0 0 0 0 0 0 0 0 0 0 0 0 0 0 0 0 0 0 0 0 0 0 0 0 0 0 0 0 0 0 0 0 0 0 0 0 0 0 0 0 0 0 0 0 0 0 0 0 0 0 0 0 0 0 0 0 0 0 0 0 0 0 0 0 0 0 0 0 0 0 0 0 0 0	0	0	1.2	1	58038095	1
2017-02-07_RS_Robo_3.mzML	ESTSDYDREK	feature			in_mzML/2017-02-07_RS_Robo_3_mzML.mzML		none	0	0	0	13.91	615.268	615.268	2	1	0	58631440 33855376 12408656 2841499 0 0 0 0 0 0 0 0 0 0 0 0 0 0 0 0 0 0 0 0 0 0 0 0 0 0 0 0 0 0 0 0 0 0 0 0 0 0 0 0 0 0 0 0 0 0 0 0 0 0	0	0	0.6	1	1.15385e+08	1
2017-02-07_RS_Robo_3.mzML	ESTSDYDREK	feature			in_mzML/2017-02-07_RS_Robo_3_mzML.mzML		none	0	0	0	14.03	410.514	410.514	3	1	0	57440940 32677248 11771813 3437219 0 0 0 0 0 0 0 0 0 0 0 0 0 0 0 0 0 0 0 0 0 0 0 0 0 0 0 0 0 0 0 0 0 0 0 0 0 0 0 0 0 0 0 0 0 0 0 0 0 0	0	0	0.6	1	1.12273e+08	1
2017-02-07_RS_Robo_3.mzML	ESTVIVDGEGNKEDIDAR	id			in_mzML/2017-02-07_RS_Robo_3_mzML.mzML		none	0	0	0	39.49	649.648	649.648	3	1	0	44311540 40303232 26608868 4736655 0 0 0 0 0 0 0 0 0 0 0 0 0 0 0 0 0 0 0 0 0 0 0 0 0 0 0 0 0 0 0 0 0 0 0 0 0 0 0 0 0 0 0 0 0 0 0 0 0 0 0 0 0 0 0 0 0 0 0 0 0 0 0 0 0 0 0 0 0 0 0 0 0 0 0 0 0 0 0 0	0	0	1.1	1	1.24217e+08	1
2017-02-07_RS_Robo_3.mzML	ESTVIVDGEGNKEDIDAR	feature			in_mzML/2017-02-07_RS_Robo_3_mzML.mzML		none	0	0	0	39.64	973.969	973.969	2	1	0	14986960 14272353 7765775 2032496 0 0 0 0 0 0 0 0 0 0 0 0 0 0 0 0 0 0 0 0 0 0 0 0 0 0 0 0 0 0 0 0 0 0 0 0 0 0 0 0 0 0 0 0 0 0 0 0 0 0 0 0 0 0 0 0 0 0 0 0 0 0 0 0 0 0 0 0 0 0 0 0 0 0 0 0 0 0 0 0	0	0	1.2	1	4.20112e+07	1
2017-02-07_RS_Robo_3.mzML	ETQLSDLGHAK	feature			in_mzML/2017-02-07_RS_Robo_3_mzML.mzML		none	0	0	0	26.89	599.807	599.807	2	1	0	12290119 6430404 2327757 0 0 0 0 0 0 0 0 0 0 0 0 0 0 0 0 0 0 0 0 0 0 0 0 0 0 0 0 0 0 0 0 0 0 0 0 0 0 0 0 0 0 0 0 0 0 0 0 0 0 0 0	0	0	0.7	1	2.2786e+07	1
2017-02-07_RS_Robo_3.mzML	ETTDSDYDREK	feature			in_mzML/2017-02-07_RS_Robo_3_mzML.mzML		none	0	0	0	12.09	453.529	453.528	3	1	0	7491704 4622508 0 0 0 0 0 0 0 0 0 0 0 0 0 0 0 0 0 0 0 0 0 0 0 0 0 0 0 0 0 0 0 0 0 0 0 0 0 0 0 0 0 0 0 0 0 0 0 0 0 0 0 0 0 0 0 0 0	0	0	1	1	1.3783e+07	1
2017-02-07_RS_Robo_3.mzML	ETTSDFDREK	feature			in_mzML/2017-02-07_RS_Robo_3_mzML.mzML		none	0	0	0	16.94	614.278	614.278	2	1	0	21643952 13249325 4406776 988721 0 0 0 0 0 0 0 0 0 0 0 0 0 0 0 0 0 0 0 0 0 0 0 0 0 0 0 0 0 0 0 0 0 0 0 0 0 0 0 0 0 0 0 0 0 0 0 0 0 0 0	0	0	0.7	1	4.34407e+07	1
2017-02-07_RS_Robo_3.mzML	EVAQVATVSANWDAEIGNIIAEAMDK	feature			in_mzML/2017-02-07_RS_Robo_3_mzML.mzML		none	0	0	0	113.21	687.092	687.091	4	1	0	553524 914071 477375 0 0 0 0 0 0 0 0 0 0 0 0 0 0 0 0 0 0 0 0 0 0 0 0 0 0 0 0 0 0 0 0 0 0 0 0 0 0 0 0 0 0 0 0 0 0 0 0 0 0 0 0 0 0 0 0 0 0 0 0 0 0 0 0 0 0 0 0 0 0 0 0 0 0 0 0 0 0 0 0 0 0 0 0 0 0 0 0 0 0 0 0 0 0 0 0 0 0 0 0 0 0 0 0 0 0 0 0 0 0 0 0 0 0 0 0 0 0 0 0	0	0	1	1	2.27139e+06	1
2017-02-07_RS_Robo_3.mzML	EVAQVATVSANWDAEIGNIIAEAMDK	feature			in_mzML/2017-02-07_RS_Robo_3_mzML.mzML		none	0	0	0	113.2	1373.18	1373.17	2	1	0	6903614 10013068 7962270 4253274 1971459 681236 0 0 0 0 0 0 0 0 0 0 0 0 0 0 0 0 0 0 0 0 0 0 0 0 0 0 0 0 0 0 0 0 0 0 0 0 0 0 0 0 0 0 0 0 0 0 0 0 0 0 0 0 0 0 0 0 0 0 0 0 0 0 0 0 0 0 0 0 0 0 0 0 0 0 0 0 0 0 0 0 0 0 0 0 0 0 0 0 0 0 0 0 0 0 0 0 0 0 0 0 0 0 0 0 0 0 0 0 0 0 0 0 0 0 0 0 0	0	0.0834577	1.1	1	3.29945e+07	1
2017-02-07_RS_Robo_3.mzML	EVAQVATVSANWDAEIGNIIAEAMDK	id			in_mzML/2017-02-07_RS_Robo_3_mzML.mzML		none	0	0	0	112.97	915.785	915.785	3	1	0	25488474 34390200 28230414 17488602 8801436 3878808 1120192 0 0 0 0 0 0 0 0 0 0 0 0 0 0 0 0 0 0 0 0 0 0 0 0 0 0 0 0 0 0 0 0 0 0 0 0 0 0 0 0 0 0 0 0 0 0 0 0 0 0 0 0 0 0 0 0 0 0 0 0 0 0 0 0 0 0 0 0 0 0 0 0 0 0 0 0 0 0 0 0 0 0 0 0 0 0 0 0 0 0 0 0 0 0 0 0 0 0 0 0 0 0 0 0 0 0 0 0 0 0 0 0 0 0 0 0	0	0.115583	1.1	1	1.2085e+08	1
2017-02-07_RS_Robo_3.mzML	EVAQVATVSANWDAEIGNIIAEAMDK	feature			in_mzML/2017-02-07_RS_Robo_3_mzML.mzML		none	0	0	0	114.13	915.786	915.785	3	0.978596	0	4533534 6517203 5870188 0 0 0 0 0 0 0 0 0 0 0 0 0 0 0 0 0 0 0 0 0 0 0 0 0 0 0 0 0 0 0 0 0 0 0 0 0 0 0 0 0 0 0 0 0 0 0 0 0 0 0 0 0 0 0 0 0 0 0 115576 181693 0 0 0 0 0 0 0 0 0 0 0 0 0 0 0 0 0 0 0 0 0 0 0 0 0 0 0 0 0 0 0 0 0 0 0 0 0 0 0 0 0 0 0 0 0 0 0 0 0 0 0 0 0 0 0 0 0 0 0	0	0.0172648	1.1	1	1.91178e+07	1
2017-02-07_RS_Robo_3.mzML	EVAQVATVSANWDAEIGNIIAEAMDKVGK	feature			in_mzML/2017-02-07_RS_Robo_3_mzML.mzML		none	0	0	0	111.95	1010.51	1010.51	3	1	0	10372103 16916330 14922172 9474754 4657684 1982419 0 0 0 0 0 0 0 0 0 0 0 0 0 0 0 0 0 0 0 0 0 0 0 0 0 0 0 0 0 0 0 0 0 0 0 0 0 0 0 0 0 0 0 0 0 0 0 0 0 0 0 0 0 0 0 0 0 0 0 0 0 0 0 0 0 0 0 0 0 0 0 0 0 0 0 0 0 0 0 0 0 0 0 0 0 0 0 0 0 0 0 0 0 0 0 0 0 0 0 0 0 0 0 0 0 0 0 0 0 0 0 0 0 0 0 0 0 0 0 0 0 0 0 0 0 0 0 0 0 0	0	0.113846	1.1	1	6.09494e+07	1
2017-02-07_RS_Robo_3.mzML	EVAQVATVSANWDAEIGNIIAEAMDKVGK	feature			in_mzML/2017-02-07_RS_Robo_3_mzML.mzML		none	0	0	0	112.17	758.136	758.137	4	1	0	654568 1103543 846398 582603 275475 0 0 0 0 0 0 0 0 0 0 0 0 0 0 0 0 0 0 0 0 0 0 0 0 0 0 0 0 0 0 0 0 0 0 0 0 0 0 0 0 0 0 0 0 0 0 0 0 0 0 0 0 0 0 0 0 0 0 0 0 0 0 0 0 0 0 0 0 0 0 0 0 0 0 0 0 0 0 0 0 0 0 0 0 0 0 0 0 0 0 0 0 0 0 0 0 0 0 0 0 0 0 0 0 0 0 0 0 0 0 0 0 0 0 0 0 0 0 0 0 0 0 0 0 0 0 0 0 0 0 0	0	0.0795576	1	1	3678801	1
2017-02-07_RS_Robo_3.mzML	EVAQVGAISANSDHEIGDIIAEAMEK	id			in_mzML/2017-02-07_RS_Robo_3_mzML.mzML		none	0	0	0	99.91	899.773	899.773	3	1	0	3089509 4600228 3007096 1863868 978353 0 0 0 0 0 0 0 0 0 0 0 0 0 0 0 0 0 0 0 0 0 0 0 0 0 0 0 0 0 0 0 0 0 0 0 0 0 0 0 0 0 0 0 0 0 0 0 0 0 0 0 0 0 0 0 0 0 0 0 0 0 0 0 0 0 0 0 0 0 0 0 0 0 0 0 0 0 0 0 0 0 0 0 0 0 0 0 0 0 0 0 0 0 0 0 0 0 0 0 0 0 0 0 0 0 0 0 0 0 0 0 0 0	0	0.0722615	1.1	1	1.40486e+07	1
2017-02-07_RS_Robo_3.mzML	EVELADAYQNTGAQLVK	feature			in_mzML/2017-02-07_RS_Robo_3_mzML.mzML		none	0	0	0	68.9	924.972	924.971	2	1	0	88637016 83466912 45360852 17844740 6158195 1166320 0 0 0 0 0 0 0 0 0 0 0 0 0 0 0 0 0 0 0 0 0 0 0 0 0 0 0 0 0 0 0 0 0 0 0 0 0 0 0 0 0 0 0 0 0 0 0 0 0 0 0 0 0 0 0 0 0 0 0 0 0 0 0 0 0 0 0 0 0 0 0 0 0 0 0 0 0 0 0	0	0.0301875	1.2	1	2.4825e+08	1
2017-02-07_RS_Robo_3.mzML	EVELEDAFANMGAQM(Oxidation)VR	feature			in_mzML/2017-02-07_RS_Robo_3_mzML.mzML		none	0	0	0	83.09	963.441	963.44	2	1	0	5227645 4852491 2495590 0 0 0 0 0 0 0 0 0 0 0 0 0 0 0 0 0 0 0 0 0 0 0 0 0 0 0 0 0 0 0 0 0 0 0 0 0 0 0 0 0 0 0 0 0 0 0 0 0 0 0 0 0 0 0 0 0 0 0 0 0 0 0 0 0 0 0 0 0 0 0 0 0 0 0 0 0 0 0 0 0 0	0	0	1.1	1	1.43438e+07	1
2017-02-07_RS_Robo_3.mzML	EVELEDAFANMGAQMVR	feature			in_mzML/2017-02-07_RS_Robo_3_mzML.mzML		none	0	0	0	97.9	637.298	637.298	3	1	0	26278138 26686770 15340713 6906641 2459931 672480 0 0 0 0 0 0 0 0 0 0 0 0 0 0 0 0 0 0 0 0 0 0 0 0 0 0 0 0 0 0 0 0 0 0 0 0 0 0 0 0 0 0 0 0 0 0 0 0 0 0 0 0 0 0 0 0 0 0 0 0 0 0 0 0 0 0 0 0 0 0 0 0 0 0 0 0 0 0 0	0	0.0399824	1.2	1	8.20761e+07	1
2017-02-07_RS_Robo_3.mzML	EVELEDAFANMGAQMVR	feature			in_mzML/2017-02-07_RS_Robo_3_mzML.mzML		none	0	0	0	97.61	955.444	955.443	2	1	0	57121876 56694216 35745460 15225548 5456247 2961849 0 0 0 0 0 0 0 0 0 0 0 0 0 0 0 0 0 0 0 0 0 0 0 0 0 0 0 0 0 0 0 0 0 0 0 0 0 0 0 0 0 0 0 0 0 0 0 0 0 0 0 0 0 0 0 0 0 0 0 0 0 0 0 0 0 0 0 0 0 0 0 0 0 0 0 0 0 0 0	0	0.0486019	1.2	1	1.79092e+08	1
2017-02-07_RS_Robo_3.mzML	EVELEDPFENMGAQLVK	feature			in_mzML/2017-02-07_RS_Robo_3_mzML.mzML		none	0	0	0	97.61	974.473	974.472	2	1	0	5122460 5143765 2177061 1191486 0 0 0 0 0 0 0 0 0 0 0 0 0 0 0 0 0 0 0 0 0 0 0 0 0 0 0 0 0 0 0 0 0 0 0 0 0 0 0 0 0 0 0 0 0 0 0 0 0 0 0 0 0 0 0 0 0 0 0 0 0 0 0 0 0 0 0 0 0 0 0 0 0 0 0 0 0 0 0 0 0 0 0 0 0 0	0	0	1.1	1	1.47273e+07	1
2017-02-07_RS_Robo_3.mzML	EVVEGMQFDR	feature			in_mzML/2017-02-07_RS_Robo_3_mzML.mzML		none	0	0	0	67.25	605.283	605.282	2	1	0	67260800 39418628 17350264 3607715 0 0 0 0 0 0 0 0 0 0 0 0 0 0 0 0 0 0 0 0 0 0 0 0 0 0 0 0 0 0 0 0 0 0 0 0 0 0 0 0 0 0 0 0 0 0 0 0 0 0 0 0	0	0	0.8	1	1.37454e+08	1
2017-02-07_RS_Robo_3.mzML	EYGSPLITNDGVSIAK	feature			in_mzML/2017-02-07_RS_Robo_3_mzML.mzML		none	0	0	0	67.58	832.431	832.431	2	1	0	30880004 29066002 14915612 4676158 0 0 0 0 0 0 0 0 0 0 0 0 0 0 0 0 0 0 0 0 0 0 0 0 0 0 0 0 0 0 0 0 0 0 0 0 0 0 0 0 0 0 0 0 0 0 0 0 0 0 0 0 0 0 0 0 0 0 0 0 0 0 0 0 0 0 0 0 0 0 0 0 0 0	0	0	1.3	1	8.44928e+07	1
2017-02-07_RS_Robo_3.mzML	FALPQYLK	feature			in_mzML/2017-02-07_RS_Robo_3_mzML.mzML		none	0	0	0	69.27	490.284	490.284	2	1	0	80368376 43244616 12651546 2607018 0 0 0 0 0 0 0 0 0 0 0 0 0 0 0 0 0 0 0 0 0 0 0 0 0 0 0 0 0 0 0 0 0 0 0 0 0 0 0 0 0 0 0 0 0 0 0 0 0 0	0	0	0.6	1	1.48658e+08	1
2017-02-07_RS_Robo_3.mzML	FFVAPFPEVFGK	feature			in_mzML/2017-02-07_RS_Robo_3_mzML.mzML		none	0	0	0	101.75	692.87	692.869	2	1	0	299236960 253971648 114323624 35737676 8551878 1531162 0 0 0 0 0 0 0 0 0 0 0 0 0 0 0 0 0 0 0 0 0 0 0 0 0 0 0 0 0 0 0 0 0 0 0 0 0 0 0 0 0 0 0 0 0 0 0 0 0 0 0 0 0 0 0 0 0 0 0 0 0 0 0 0 0 0 0 0 0 0 0	0	0.0141347	0.6	1	7.43365e+08	1
2017-02-07_RS_Robo_3.mzML	FGAPLITNDGVTIAK	feature			in_mzML/2017-02-07_RS_Robo_3_mzML.mzML		none	0	0	0	72.89	758.923	758.922	2	1	0	122562192 103142456 45521004 15168517 3107544 0 0 0 0 0 0 0 0 0 0 0 0 0 0 0 0 0 0 0 0 0 0 0 0 0 0 0 0 0 0 0 0 0 0 0 0 0 0 0 0 0 0 0 0 0 0 0 0 0 0 0 0 0 0 0 0 0 0 0 0 0 0 0 0 0 0 0 0 0	0	0.0107341	0.6	1	3.047e+08	1
2017-02-07_RS_Robo_3.mzML	FGAPQITK	feature			in_mzML/2017-02-07_RS_Robo_3_mzML.mzML		none	0	0	0	35.99	431.245	431.245	2	1	0	853156928 391303200 99083648 20579180 0 0 0 0 0 0 0 0 0 0 0 0 0 0 0 0 0 0 0 0 0 0 0 0 0 0 0 0 0 0 0 0 0 0 0 0 0 0 0 0 0	0	0	0.7	1	1.45711e+09	1
2017-02-07_RS_Robo_3.mzML	FGAPQITKDGVTVAK	feature			in_mzML/2017-02-07_RS_Robo_3_mzML.mzML		none	0	0	0	46.47	511.289	511.288	3	1	0	6277367 5985580 0 0 0 0 0 0 0 0 0 0 0 0 0 0 0 0 0 0 0 0 0 0 0 0 0 0 0 0 0 0 0 0 0 0 0 0 0 0 0 0 0 0 0 0 0 0 0 0 0 0 0 0 0 0 0 0 0 0 0 0 0 0 0 0 0 0 0 0 0 0 0 0	0	0	0.6	1	1.44221e+07	1
2017-02-07_RS_Robo_3.mzML	FGSPLLTK	feature			in_mzML/2017-02-07_RS_Robo_3_mzML.mzML		none	0	0	0	44.31	431.755	431.755	2	1	0	439925632 209379888 52563236 8030243 0 0 0 0 0 0 0 0 0 0 0 0 0 0 0 0 0 0 0 0 0 0 0 0 0 0 0 0 0 0 0 0 0 0 0 0 0 0 0 0 0 0	0	0	0.7	1	7.62303e+08	1
2017-02-07_RS_Robo_3.mzML	FLEQQNQVLQTK	feature			in_mzML/2017-02-07_RS_Robo_3_mzML.mzML		none	0	0	0	47.97	738.397	738.396	2	1	0	16203126 12924804 5298557 1724526 0 0 0 0 0 0 0 0 0 0 0 0 0 0 0 0 0 0 0 0 0 0 0 0 0 0 0 0 0 0 0 0 0 0 0 0 0 0 0 0 0 0 0 0 0 0 0 0 0 0 0 0 0 0 0 0 0 0 0 0 0 0 0 0 0 0	0	0	0.6	1	3.85877e+07	1
2017-02-07_RS_Robo_3.mzML	FVDTLEGDAK	feature			in_mzML/2017-02-07_RS_Robo_3_mzML.mzML		none	0	0	0	40.79	547.772	547.772	2	0.755739	0	46170040 24390192 7454870 0 0 0 0 0 0 0 0 0 0 0 0 0 0 0 0 0 0 0 0 0 0 12833645 6831330 0 0 0 0 0 0 0 0 0 0 0 0 0 0 0 0 0 0 0 0 0 0 0 0 0 0	0	0.20132	0.7	1	8.49249e+07	1
2017-02-07_RS_Robo_3.mzML	GANEDETTGIQIVK	feature			in_mzML/2017-02-07_RS_Robo_3_mzML.mzML		none	0	0	0	47.89	737.873	737.873	2	1	0	14656486 10804813 5147731 0 0 0 0 0 0 0 0 0 0 0 0 0 0 0 0 0 0 0 0 0 0 0 0 0 0 0 0 0 0 0 0 0 0 0 0 0 0 0 0 0 0 0 0 0 0 0 0 0 0 0 0 0 0 0 0 0 0 0 0 0 0 0	0	0	1	1	3.35486e+07	1
2017-02-07_RS_Robo_3.mzML	GANEDQTTGIQIVK	feature			in_mzML/2017-02-07_RS_Robo_3_mzML.mzML		none	0	0	0	42.82	737.382	737.381	2	1	0	598814144 450839456 194217760 57418016 14539271 2920316 0 0 0 0 0 0 0 0 0 0 0 0 0 0 0 0 0 0 0 0 0 0 0 0 0 0 0 0 0 0 0 0 0 0 0 0 0 0 0 0 0 0 0 0 0 0 0 0 0 0 0 0 0 0 0 0 0 0 0 0	0	0.0132395	1.1	1	1391002122	1
2017-02-07_RS_Robo_3.mzML	GANEDQTTGIQIVK	feature			in_mzML/2017-02-07_RS_Robo_3_mzML.mzML		none	0	0	0.00134228	42.46	491.923	491.923	3	1	0	27682452 16133061 7431115 0 0 0 0 0 0 0 0 0 0 0 0 0 0 0 0 0 0 0 0 0 0 0 0 0 0 0 0 0 0 0 0 0 0 0 0 0 0 0 0 0 0 0 0 0 0 0 0 0 0 0 0 0 0 0 0 0 0 0 0 0 0 0	0	0	0.7	1	5.55339e+07	1
2017-02-07_RS_Robo_3.mzML	GANEDQTTGIQIVKR	feature			in_mzML/2017-02-07_RS_Robo_3_mzML.mzML		none	0	0	0	33.8	815.432	815.431	2	1	0	61913672 49575612 22956270 7478810 1080257 0 0 0 0 0 0 0 0 0 0 0 0 0 0 0 0 0 0 0 0 0 0 0 0 0 0 0 0 0 0 0 0 0 0 0 0 0 0 0 0 0 0 0 0 0 0 0 0 0 0 0 0 0 0 0 0 0 0 0 0 0 0 0 0 0 0 0	0	0.007554	1	1	151062170	1
2017-02-07_RS_Robo_3.mzML	GANEDQTTGIQIVKR	feature			in_mzML/2017-02-07_RS_Robo_3_mzML.mzML		none	0	0	0	32.93	543.957	543.957	3	1	0	167683568 151581152 63581600 20355630 0 0 0 0 0 0 0 0 0 0 0 0 0 0 0 0 0 0 0 0 0 0 0 0 0 0 0 0 0 0 0 0 0 0 0 0 0 0 0 0 0 0 0 0 0 0 0 0 0 0 0 0 0 0 0 0 0 0 0 0 0 0 0 0 0 0 0 0	0	0	1.3	1	4.34032e+08	1
2017-02-07_RS_Robo_3.mzML	GGGGGGYGSGGSSYGSGGGSYGSGGGGGGGR	id			in_mzML/2017-02-07_RS_Robo_3_mzML.mzML		none	0	0	0	29.58	1192.48	1192.48	2	1	0	1123211 932439 0 0 0 0 0 0 0 0 0 0 0 0 0 0 0 0 0 0 0 0 0 0 0 0 0 0 0 0 0 0 0 0 0 0 0 0 0 0 0 0 0 0 0 0 0 0 0 0 0 0 0 0 0 0 0 0 0 0 0 0 0 0 0 0 0 0 0 0 0 0 0 0 0 0 0 0 0 0 0 0 0 0 0 0 0 0 0 0 0 0 0 0 0 0 0 0	0	0	-0.1	1	2.38537e+06	0.7
2017-02-07_RS_Robo_3.mzML	GGSGGSYGGGGSGGGYGGGSGSR	feature			in_mzML/2017-02-07_RS_Robo_3_mzML.mzML		none	0	0	0	19.22	896.368	896.367	2	1	0	6124559 5722525 2570825 0 0 0 0 0 0 0 0 0 0 0 0 0 0 0 0 0 0 0 0 0 0 0 0 0 0 0 0 0 0 0 0 0 0 0 0 0 0 0 0 0 0 0 0 0 0 0 0 0 0 0 0 0 0 0 0 0 0 0 0 0 0 0 0 0 0 0 0 0 0 0	0	0	1.3	1	1.61375e+07	1
2017-02-07_RS_Robo_3.mzML	GIADAVNVAVEAVK	feature			in_mzML/2017-02-07_RS_Robo_3_mzML.mzML		none	0	0	0	84.25	678.38	678.38	2	1	0	11661828 7693233 2005137 704925 0 0 0 0 0 0 0 0 0 0 0 0 0 0 0 0 0 0 0 0 0 0 0 0 0 0 0 0 0 0 0 0 0 0 0 0 0 0 0 0 0 0 0 0 0 0 0 0 0 0 0 0 0 0 0 0 0 0 0 0	0	0	0.6	1	2.38955e+07	1
2017-02-07_RS_Robo_3.mzML	GIADAVNVAVEAVKK	feature			in_mzML/2017-02-07_RS_Robo_3_mzML.mzML		none	0	0	0	74.5	495.288	495.288	3	2	0	18613900 14065935 16994810 10530385 3924342 0 0 0 0 0 0 0 0 0 0 0 0 0 0 0 0 0 0 0 0 0 0 0 0 0 0 0 0 0 0 0 0 0 0 0 0 0 0 0 0 0 0 0 0 0 0 0 0 0 0 0 0 0 0 0 0 0 0 0 0 0 0 0 0 0	0	0.0611941	0.1	1	6.83589e+07	1	2.8	0	6.83589e+07	0.7
2017-02-07_RS_Robo_3.mzML	GIKLEQATLEMLGTADK	feature			in_mzML/2017-02-07_RS_Robo_3_mzML.mzML		none	0	0	0	77.35	909.49	909.487	2	1	0	16472585 16188142 8388174 3603476 1004246 0 0 0 0 0 0 0 0 0 0 0 0 0 0 0 0 0 0 0 0 0 0 0 0 0 0 0 0 0 0 0 0 0 0 0 0 0 0 0 0 0 0 0 0 0 0 0 0 0 0 0 0 0 0 0 0 0 0 0 0 0 0 0 0 0 0 0 0 0 0 0 0 0 0 0 0 0 0	0	0.0219956	1.2	1	4.80412e+07	1
2017-02-07_RS_Robo_3.mzML	GILNASEVAVEALK	feature			in_mzML/2017-02-07_RS_Robo_3_mzML.mzML		none	0	0	0	81.95	707.402	707.401	2	1	0	5781745 3379274 0 0 0 0 0 0 0 0 0 0 0 0 0 0 0 0 0 0 0 0 0 0 0 0 0 0 0 0 0 0 0 0 0 0 0 0 0 0 0 0 0 0 0 0 0 0 0 0 0 0 0 0 0 0 0 0 0 0 0 0 0 0 0 0 0	0	0	0.6	1	1.03453e+07	1
2017-02-07_RS_Robo_3.mzML	GLDQLADTVK	feature			in_mzML/2017-02-07_RS_Robo_3_mzML.mzML		none	0	0	0	51.65	530.288	530.288	2	1	0	60291456 31862642 9803630 1962072 0 0 0 0 0 0 0 0 0 0 0 0 0 0 0 0 0 0 0 0 0 0 0 0 0 0 0 0 0 0 0 0 0 0 0 0 0 0 0 0 0 0 0 0 0 0	0	0	0.7	1	1.11451e+08	1
2017-02-07_RS_Robo_3.mzML	GLDTLANAVK	feature			in_mzML/2017-02-07_RS_Robo_3_mzML.mzML		none	0	0	0	50.06	501.285	501.285	2	1	0	401198624 202395424 61067224 9209002 0 0 0 0 0 0 0 0 0 0 0 0 0 0 0 0 0 0 0 0 0 0 0 0 0 0 0 0 0 0 0 0 0 0 0 0 0 0 0 0 0 0 0 0	0	0	0.7	1	7.22924e+08	1
2017-02-07_RS_Robo_3.mzML	GLKLEQATIEMLGTADKVTVSK	feature			in_mzML/2017-02-07_RS_Robo_3_mzML.mzML		none	0	0	0	80.94	583.826	583.825	4	1	0	19778096 22286676 15737964 6875883 2510164 0 0 0 0 0 0 0 0 0 0 0 0 0 0 0 0 0 0 0 0 0 0 0 0 0 0 0 0 0 0 0 0 0 0 0 0 0 0 0 0 0 0 0 0 0 0 0 0 0 0 0 0 0 0 0 0 0 0 0 0 0 0 0 0 0 0 0 0 0 0 0 0 0 0 0 0 0 0 0 0 0 0 0 0 0 0 0 0 0 0 0 0 0 0 0 0 0 0 0 0 0	0	0.0373599	1.1	1	6.89583e+07	1
2017-02-07_RS_Robo_3.mzML	GLKLEQATIEMLGTADKVTVTK	feature			in_mzML/2017-02-07_RS_Robo_3_mzML.mzML		none	0	0	0	81.5	782.77	782.77	3	1	0	7850080 9483945 4689429 3562629 0 0 0 0 0 0 0 0 0 0 0 0 0 0 0 0 0 0 0 0 0 0 0 0 0 0 0 0 0 0 0 0 0 0 0 0 0 0 0 0 0 0 0 0 0 0 0 0 0 0 0 0 0 0 0 0 0 0 0 0 0 0 0 0 0 0 0 0 0 0 0 0 0 0 0 0 0 0 0 0 0 0 0 0 0 0 0 0 0 0 0 0 0 0 0 0 0 0 0 0 0 0 0	0	0	1.1	1	2.70241e+07	1
2017-02-07_RS_Robo_3.mzML	GLKLEQATLEMLGTADK	feature			in_mzML/2017-02-07_RS_Robo_3_mzML.mzML		none	0	0	0	77.32	606.662	606.661	3	1	0	15861478 14400160 0 0 0 0 0 0 0 0 0 0 0 0 0 0 0 0 0 0 0 0 0 0 0 0 0 0 0 0 0 0 0 0 0 0 0 0 0 0 0 0 0 0 0 0 0 0 0 0 0 0 0 0 0 0 0 0 0 0 0 0 0 0 0 0 0 0 0 0 0 0 0 0 0 0 0 0 0 0 0 0 0	0	0	-0.1	1	35726564	0.6
2017-02-07_RS_Robo_3.mzML	GLKLEQATLEMLGTADKVTVSK	feature			in_mzML/2017-02-07_RS_Robo_3_mzML.mzML		none	0	0	0	81.05	778.099	778.098	3	1	0	42320324 57172388 35649136 17770048 6796716 2256466 0 0 0 0 0 0 0 0 0 0 0 0 0 0 0 0 0 0 0 0 0 0 0 0 0 0 0 0 0 0 0 0 0 0 0 0 0 0 0 0 0 0 0 0 0 0 0 0 0 0 0 0 0 0 0 0 0 0 0 0 0 0 0 0 0 0 0 0 0 0 0 0 0 0 0 0 0 0 0 0 0 0 0 0 0 0 0 0 0 0 0 0 0 0 0 0 0 0 0 0	0	0.0558959	1.2	1	1.65582e+08	1
2017-02-07_RS_Robo_3.mzML	GQAETVGDNYDKIEQVASVSANNDPVIGK	feature			in_mzML/2017-02-07_RS_Robo_3_mzML.mzML		none	0	0	0	73.66	1006.83	1006.83	3	1	0	13059063 20558722 16774658 10971162 4422711 0 0 0 0 0 0 0 0 0 0 0 0 0 0 0 0 0 0 0 0 0 0 0 0 0 0 0 0 0 0 0 0 0 0 0 0 0 0 0 0 0 0 0 0 0 0 0 0 0 0 0 0 0 0 0 0 0 0 0 0 0 0 0 0 0 0 0 0 0 0 0 0 0 0 0 0 0 0 0 0 0 0 0 0 0 0 0 0 0 0 0 0 0 0 0 0 0 0 0 0 0 0 0 0 0 0 0 0 0 0 0 0 0 0 0 0 0 0 0 0 0 0 0 0 0 0 0	0	0.0672284	1.1	1	6.9761e+07	1
2017-02-07_RS_Robo_3.mzML	GQLEETTSDFDKEK	feature			in_mzML/2017-02-07_RS_Robo_3_mzML.mzML		none	0	0	0	35.31	813.879	813.878	2	1	0	10728884 7486975 0 0 0 0 0 0 0 0 0 0 0 0 0 0 0 0 0 0 0 0 0 0 0 0 0 0 0 0 0 0 0 0 0 0 0 0 0 0 0 0 0 0 0 0 0 0 0 0 0 0 0 0 0 0 0 0 0 0 0 0 0 0 0 0 0 0 0 0 0 0 0	0	0	0.9	1	2.09388e+07	1
2017-02-07_RS_Robo_3.mzML	GTDTTIGVVEGM(Oxidation)QFDR	feature			in_mzML/2017-02-07_RS_Robo_3_mzML.mzML		none	0	0	0	60.61	871.408	871.407	2	1	0	9875342 6359560 0 0 0 0 0 0 0 0 0 0 0 0 0 0 0 0 0 0 0 0 0 0 0 0 0 0 0 0 0 0 0 0 0 0 0 0 0 0 0 0 0 0 0 0 0 0 0 0 0 0 0 0 0 0 0 0 0 0 0 0 0 0 0 0 0 0 0 0 0 0 0 0 0 0 0	0	0	-0.1	1	1.8598e+07	0.8
2017-02-07_RS_Robo_3.mzML	GTDTTIGVVEGMQFDR	feature			in_mzML/2017-02-07_RS_Robo_3_mzML.mzML		none	0	0	0	76.2	575.942	575.942	3	1	0	8431156 7321634 3983344 0 0 0 0 0 0 0 0 0 0 0 0 0 0 0 0 0 0 0 0 0 0 0 0 0 0 0 0 0 0 0 0 0 0 0 0 0 0 0 0 0 0 0 0 0 0 0 0 0 0 0 0 0 0 0 0 0 0 0 0 0 0 0 0 0 0 0 0 0 0 0 0 0 0	0	0	1.1	1	2.20767e+07	1
2017-02-07_RS_Robo_3.mzML	GTDTTIGVVEGMQFDR	feature			in_mzML/2017-02-07_RS_Robo_3_mzML.mzML		none	0	0	0	75.8	863.41	863.409	2	1	0	54523240 47603584 28703298 0 0 0 0 0 0 0 0 0 0 0 0 0 0 0 0 0 0 0 0 0 0 0 0 0 0 0 0 0 0 0 0 0 0 0 0 0 0 0 0 0 0 0 0 0 0 0 0 0 0 0 0 0 0 0 0 0 0 0 0 0 0 0 0 0 0 0 0 0 0 0 0 0 0	0	0	1.1	1	1.45747e+08	1
2017-02-07_RS_Robo_3.mzML	GTETHVEVVEGMQFDR	feature			in_mzML/2017-02-07_RS_Robo_3_mzML.mzML		none	0	0	0	55.37	917.426	917.425	2	1	0	12726394 12750089 0 0 0 0 0 0 0 0 0 0 0 0 0 0 0 0 0 0 0 0 0 0 0 0 0 0 0 0 0 0 0 0 0 0 0 0 0 0 0 0 0 0 0 0 0 0 0 0 0 0 0 0 0 0 0 0 0 0 0 0 0 0 0 0 0 0 0 0 0 0 0 0 0 0 0 0 0 0 0 0	0	0	-0.1	1	3.03285e+07	0.5
2017-02-07_RS_Robo_3.mzML	GTETHVEVVEGMQFDR	feature			in_mzML/2017-02-07_RS_Robo_3_mzML.mzML		none	0	0	0	56.04	611.953	611.953	3	1	0	18914526 18406414 9669975 0 0 0 0 0 0 0 0 0 0 0 0 0 0 0 0 0 0 0 0 0 0 0 0 0 0 0 0 0 0 0 0 0 0 0 0 0 0 0 0 0 0 0 0 0 0 0 0 0 0 0 0 0 0 0 0 0 0 0 0 0 0 0 0 0 0 0 0 0 0 0 0 0 0 0 0 0 0 0	0	0	1.2	1	5.30171e+07	1
2017-02-07_RS_Robo_3.mzML	GTETHVEVVEGMQFDR	feature			in_mzML/2017-02-07_RS_Robo_3_mzML.mzML		none	0	0	0	56.84	917.427	917.425	2	1	0	19031844 12959498 0 0 0 0 0 0 0 0 0 0 0 0 0 0 0 0 0 0 0 0 0 0 0 0 0 0 0 0 0 0 0 0 0 0 0 0 0 0 0 0 0 0 0 0 0 0 0 0 0 0 0 0 0 0 0 0 0 0 0 0 0 0 0 0 0 0 0 0 0 0 0 0 0 0 0 0 0 0 0 0	0	0	-0.1	1	3.67778e+07	0.8
2017-02-07_RS_Robo_3.mzML	GVDALANAVK	feature			in_mzML/2017-02-07_RS_Robo_3_mzML.mzML		none	0	0	0.00399467	45.04	479.272	479.272	2	1	0	144727904 72989904 17182488 2732050 0 0 0 0 0 0 0 0 0 0 0 0 0 0 0 0 0 0 0 0 0 0 0 0 0 0 0 0 0 0 0 0 0 0 0 0 0 0 0 0 0 0	0	0	0.7	1	2.56683e+08	1
2017-02-07_RS_Robo_3.mzML	GVLNIC(Carbamidomethyl)AVK	feature			in_mzML/2017-02-07_RS_Robo_3_mzML.mzML		none	0	0	0	50.7	487.279	487.279	2	1	0	128717400 63260028 13954101 0 0 0 0 0 0 0 0 0 0 0 0 0 0 0 0 0 0 0 0 0 0 0 0 0 0 0 0 0 0 0 0 0 0 0 0 0 0 0 0 0 0	0	0	0.9	1	2.26136e+08	1
2017-02-07_RS_Robo_3.mzML	GYIAPYMVTDTDKMVAELDNPLILITDKK	feature			in_mzML/2017-02-07_RS_Robo_3_mzML.mzML		none	0	0	0	105.17	817.679	817.678	4	1	0	2005640 3189526 3066467 2543355 1643468 0 0 0 0 0 0 0 0 0 0 0 0 0 0 0 0 0 0 0 0 0 0 0 0 0 0 0 0 0 0 0 0 0 0 0 0 0 0 0 0 0 0 0 0 0 0 0 0 0 0 0 0 0 0 0 0 0 0 0 0 0 0 0 0 0 0 0 0 0 0 0 0 0 0 0 0 0 0 0 0 0 0 0 0 0 0 0 0 0 0 0 0 0 0 0 0 0 0 0 0 0 0 0 0 0 0 0 0 0 0 0 0 0 0 0 0 0 0 0 0 0 0 0 0 0 0 0 0 0 0 0 0 0 0 0 0 0 0 0 0 0 0 0 0 0 0 0	0	0.132022	1.1	1	13259811	1
2017-02-07_RS_Robo_3.mzML	GYISAYFMTDPEK	feature			in_mzML/2017-02-07_RS_Robo_3_mzML.mzML		none	0	0	0	76.97	761.351	761.35	2	0.864216	0	11296520 9369458 4680613 0 0 0 0 0 0 0 0 0 0 0 0 0 0 0 0 0 0 0 0 0 0 0 0 0 0 0 0 0 0 0 0 0 0 0 0 0 0 0 0 0 0 0 0 0 1139892 962215 1120436 0 0 0 0 0 0 0 0 0 0 0 0 0 0 0 0 0 0 0 0 0 0 0 0	0	0.112798	1.1	1	2.82648e+07	1
2017-02-07_RS_Robo_3.mzML	GYISAYFMTDPEKMEAQLEKPYILITDK	feature			in_mzML/2017-02-07_RS_Robo_3_mzML.mzML		none	0	0	0	102.63	824.415	824.413	4	1	0	2819153 4409478 3760286 3088213 2198637 0 0 0 0 0 0 0 0 0 0 0 0 0 0 0 0 0 0 0 0 0 0 0 0 0 0 0 0 0 0 0 0 0 0 0 0 0 0 0 0 0 0 0 0 0 0 0 0 0 0 0 0 0 0 0 0 0 0 0 0 0 0 0 0 0 0 0 0 0 0 0 0 0 0 0 0 0 0 0 0 0 0 0 0 0 0 0 0 0 0 0 0 0 0 0 0 0 0 0 0 0 0 0 0 0 0 0 0 0 0 0 0 0 0 0 0 0 0 0 0 0 0 0 0 0 0 0 0 0 0 0 0 0 0 0 0 0 0 0 0 0 0 0 0 0 0 0 0 0 0 0	0	0.135087	1	1	1.71277e+07	1
2017-02-07_RS_Robo_3.mzML	GYISAYFMTDPEKMEAQLEKPYILITDK	feature			in_mzML/2017-02-07_RS_Robo_3_mzML.mzML		none	0	0	0	102.65	1098.89	1098.88	3	0.687192	0	2229627 4110446 4033415 2756060 1373492 0 0 0 0 0 0 0 979450 1735156 1515048 1174963 0 0 0 0 0 0 0 0 0 0 0 0 0 0 0 0 0 0 0 0 0 0 0 0 0 0 0 0 0 0 0 0 0 0 0 0 0 0 0 0 0 0 0 0 0 0 0 0 0 0 0 0 0 0 0 0 0 0 0 0 0 0 0 0 0 0 0 0 0 0 0 0 0 0 0 0 0 0 0 0 0 0 0 0 0 0 0 0 0 0 0 0 0 0 0 0 0 0 0 0 0 0 0 0 0 0 0 0 0 0 0 0 0 0 0 0 0 0 0 0 0 0 0 0 0 0 0 0 0 0 0 0 0 0 0 0 0 0 0 0	0	0.340477	1	1	1.57788e+07	1
2017-02-07_RS_Robo_3.mzML	GYISSYFVTDSERMEVVLEEPYILLTDKK	feature			in_mzML/2017-02-07_RS_Robo_3_mzML.mzML		none	0	0	0	98.75	685.752	685.75	5	1	0	26289922 19057058 10909461 22229660 2085799 618283 0 0 0 0 0 0 0 0 0 0 0 0 0 0 0 0 0 0 0 0 0 0 0 0 0 0 0 0 0 0 0 0 0 0 0 0 0 0 0 0 0 0 0 0 0 0 0 0 0 0 0 0 0 0 0 0 0 0 0 0 0 0 0 0 0 0 0 0 0 0 0 0 0 0 0 0 0 0 0 0 0 0 0 0 0 0 0 0 0 0 0 0 0 0 0 0 0 0 0 0 0 0 0 0 0 0 0 0 0 0 0 0 0 0 0 0 0 0 0 0 0 0 0 0 0 0 0 0 0 0 0 0 0 0 0 0 0 0 0 0 0 0 0 0 0 0 0 0 0 0 0 0 0 0 0	0	0.0333055	0.1	1	8.48148e+07	0.9
2017-02-07_RS_Robo_3.mzML	GYLSAYMC(Carbamidomethyl)TDMDKMEANLDDPYVLITDKK	feature			in_mzML/2017-02-07_RS_Robo_3_mzML.mzML		none	0	0	0	100.31	850.893	850.892	4	1	0	2297523 4220027 3505743 2576607 1426185 735092 0 0 0 0 0 0 0 0 0 0 0 0 0 0 0 0 0 0 0 0 0 0 0 0 0 0 0 0 0 0 0 0 0 0 0 0 0 0 0 0 0 0 0 0 0 0 0 0 0 0 0 0 0 0 0 0 0 0 0 0 0 0 0 0 0 0 0 0 0 0 0 0 0 0 0 0 0 0 0 0 0 0 0 0 0 0 0 0 0 0 0 0 0 0 0 0 0 0 0 0 0 0 0 0 0 0 0 0 0 0 0 0 0 0 0 0 0 0 0 0 0 0 0 0 0 0 0 0 0 0 0 0 0 0 0 0 0 0 0 0 0 0 0 0	0	0.146416	0.9	1	1.55439e+07	1
2017-02-07_RS_Robo_3.mzML	GYLSAYMC(Carbamidomethyl)TDMDKMEANLDDPYVLITDKK	feature			in_mzML/2017-02-07_RS_Robo_3_mzML.mzML		none	0	0	0	100.35	1134.19	1134.19	3	1	0	770460 2281945 1898693 1428513 0 0 0 0 0 0 0 0 0 0 0 0 0 0 0 0 0 0 0 0 0 0 0 0 0 0 0 0 0 0 0 0 0 0 0 0 0 0 0 0 0 0 0 0 0 0 0 0 0 0 0 0 0 0 0 0 0 0 0 0 0 0 0 0 0 0 0 0 0 0 0 0 0 0 0 0 0 0 0 0 0 0 0 0 0 0 0 0 0 0 0 0 0 0 0 0 0 0 0 0 0 0 0 0 0 0 0 0 0 0 0 0 0 0 0 0 0 0 0 0 0 0 0 0 0 0 0 0 0 0 0 0 0 0 0 0 0 0 0 0 0 0 0 0 0 0	0	0	1	1	7.32401e+06	1
2017-02-07_RS_Robo_3.mzML	GYLSGYMVTDTEK	feature			in_mzML/2017-02-07_RS_Robo_3_mzML.mzML		none	0	0	0	61.68	732.341	732.34	2	1	0	14146986 10971599 7369186 0 0 0 0 0 0 0 0 0 0 0 0 0 0 0 0 0 0 0 0 0 0 0 0 0 0 0 0 0 0 0 0 0 0 0 0 0 0 0 0 0 0 0 0 0 0 0 0 0 0 0 0 0 0 0 0 0 0 0 0 0 0 0 0 0 0	0	0	1	1	3.5649e+07	1
2017-02-07_RS_Robo_3.mzML	GYLSPYFINKAETGAVELENPFILLADKK	id			in_mzML/2017-02-07_RS_Robo_3_mzML.mzML		none	0	0	0.00134228	101.2	810.935	810.935	4	1	0	1879117 1938274 950253 735654 0 0 0 0 0 0 0 0 0 0 0 0 0 0 0 0 0 0 0 0 0 0 0 0 0 0 0 0 0 0 0 0 0 0 0 0 0 0 0 0 0 0 0 0 0 0 0 0 0 0 0 0 0 0 0 0 0 0 0 0 0 0 0 0 0 0 0 0 0 0 0 0 0 0 0 0 0 0 0 0 0 0 0 0 0 0 0 0 0 0 0 0 0 0 0 0 0 0 0 0 0 0 0 0 0 0 0 0 0 0 0 0 0 0 0 0 0 0 0 0 0 0 0 0 0 0 0 0 0 0 0 0 0 0 0 0 0 0 0 0 0 0 0 0 0 0 0 0 0 0 0 0 0	0	0	0.6	1	5.74404e+06	1
2017-02-07_RS_Robo_3.mzML	GYLSPYFINNPDK	feature			in_mzML/2017-02-07_RS_Robo_3_mzML.mzML		none	0	0	0	72.33	764.379	764.378	2	0.775676	0	4107437 5126166 0 0 0 0 0 0 0 0 0 0 0 0 0 651692 1645879 0 0 0 0 0 0 0 0 0 0 0 0 0 0 0 0 0 0 0 0 0 0 0 0 0 0 0 0 0 0 0 0 0 0 0 0 0 0 0 0 0 0 0 0 0 0 0 0 0 0 0 0 0 0 0 0 0 0 0 0	0	0.199249	1.6	0	1.11149e+07	1
2017-02-07_RS_Robo_3.mzML	GYLSPYFVTNAEKMTATLEDPYILLHEKK	feature			in_mzML/2017-02-07_RS_Robo_3_mzML.mzML		none	0	0	0	106.38	843.683	843.686	4	1	0	2477800 1816644 736732 0 0 0 0 0 0 0 0 0 0 0 0 0 0 0 0 0 0 0 0 0 0 0 0 0 0 0 0 0 0 0 0 0 0 0 0 0 0 0 0 0 0 0 0 0 0 0 0 0 0 0 0 0 0 0 0 0 0 0 0 0 0 0 0 0 0 0 0 0 0 0 0 0 0 0 0 0 0 0 0 0 0 0 0 0 0 0 0 0 0 0 0 0 0 0 0 0 0 0 0 0 0 0 0 0 0 0 0 0 0 0 0 0 0 0 0 0 0 0 0 0 0 0 0 0 0 0 0 0 0 0 0 0 0 0 0 0 0 0 0 0 0 0 0 0 0 0 0 0 0 0 0 0 0 0 0 0 0	0	0	0.4	1	5654480	1
2017-02-07_RS_Robo_3.mzML	GYLSPYFVTNAETMEAVLENPYILIHEK	feature			in_mzML/2017-02-07_RS_Robo_3_mzML.mzML		none	0	0	0	109.94	1081.21	1081.21	3	1	0	10278689 19236922 19705068 12689126 9816309 2982154 1108183 0 0 0 0 0 0 0 0 0 0 0 0 0 0 0 0 0 0 0 0 0 0 0 0 0 0 0 0 0 0 0 0 0 0 0 0 0 0 0 0 0 0 0 0 0 0 0 0 0 0 0 0 0 0 0 0 0 0 0 0 0 0 0 0 0 0 0 0 0 0 0 0 0 0 0 0 0 0 0 0 0 0 0 0 0 0 0 0 0 0 0 0 0 0 0 0 0 0 0 0 0 0 0 0 0 0 0 0 0 0 0 0 0 0 0 0 0 0 0 0 0 0 0 0 0 0 0 0 0 0 0 0 0 0 0 0 0 0 0 0 0 0 0 0 0 0 0 0	0	0.183425	1.1	1	7.82117e+07	1
2017-02-07_RS_Robo_3.mzML	GYLSPYFVTNAETMEAVLENPYILIHEK	id			in_mzML/2017-02-07_RS_Robo_3_mzML.mzML		none	0	0	0	109.75	811.159	811.159	4	1	0	2342377 3961519 4326146 2992360 1410493 825253 0 0 0 0 0 0 0 0 0 0 0 0 0 0 0 0 0 0 0 0 0 0 0 0 0 0 0 0 0 0 0 0 0 0 0 0 0 0 0 0 0 0 0 0 0 0 0 0 0 0 0 0 0 0 0 0 0 0 0 0 0 0 0 0 0 0 0 0 0 0 0 0 0 0 0 0 0 0 0 0 0 0 0 0 0 0 0 0 0 0 0 0 0 0 0 0 0 0 0 0 0 0 0 0 0 0 0 0 0 0 0 0 0 0 0 0 0 0 0 0 0 0 0 0 0 0 0 0 0 0 0 0 0 0 0 0 0 0 0 0 0 0 0 0 0 0 0 0 0	0	0.140984	1.1	1	1.6631e+07	1
2017-02-07_RS_Robo_3.mzML	GYLSPYFVTNSEKM(Oxidation)NTQLENPYILLTDKK	id			in_mzML/2017-02-07_RS_Robo_3_mzML.mzML		none	0	0	0	98.56	856.435	856.435	4	1	0	17129332 40706456 42878060 30994350 19109440 8784878 3652562 1135097 0 0 0 0 0 0 0 0 0 0 0 0 0 0 0 0 0 0 0 0 0 0 0 0 0 0 0 0 0 0 0 0 0 0 0 0 0 0 0 0 0 0 0 0 0 0 0 0 0 0 0 0 0 0 0 0 0 0 0 0 0 0 0 0 0 0 0 0 0 0 0 0 0 0 0 0 0 0 0 0 0 0 0 0 0 0 0 0 0 0 0 0 0 0 0 0 0 0 0 0 0 0 0 0 0 0 0 0 0 0 0 0 0 0 0 0 0 0 0 0 0 0 0 0 0 0 0 0 0 0 0 0 0 0 0 0 0 0 0 0 0 0 0 0 0 0 0 0 0 0 0 0	0	0.198807	1.2	1	1.70015e+08	1
2017-02-07_RS_Robo_3.mzML	GYLSPYFVTNTEK	feature			in_mzML/2017-02-07_RS_Robo_3_mzML.mzML		none	0	0	0	66.03	759.878	759.877	2	1	0	9323340 7528654 2434405 0 0 0 0 0 0 0 0 0 0 0 0 0 0 0 0 0 0 0 0 0 0 0 0 0 0 0 0 0 0 0 0 0 0 0 0 0 0 0 0 0 0 0 0 0 0 0 0 0 0 0 0 0 0 0 0 0 0 0 0 0 0 0 0 0 0 0 0 0 0 0 0 0	0	0	0.6	1	2.15203e+07	1
2017-02-07_RS_Robo_3.mzML	GYM(Oxidation)SQYM(Oxidation)VTDNDKMEASLDNPYILITDKK	feature			in_mzML/2017-02-07_RS_Robo_3_mzML.mzML		none	0	0	0	97.59	854.651	854.649	4	1	0	2925596 1607325 1284386 0 0 0 0 0 0 0 0 0 0 0 0 0 0 0 0 0 0 0 0 0 0 0 0 0 0 0 0 0 0 0 0 0 0 0 0 0 0 0 0 0 0 0 0 0 0 0 0 0 0 0 0 0 0 0 0 0 0 0 0 0 0 0 0 0 0 0 0 0 0 0 0 0 0 0 0 0 0 0 0 0 0 0 0 0 0 0 0 0 0 0 0 0 0 0 0 0 0 0 0 0 0 0 0 0 0 0 0 0 0 0 0 0 0 0 0 0 0 0 0 0 0 0 0 0 0 0 0 0 0 0 0 0 0 0 0 0 0 0 0 0 0 0 0 0 0 0 0 0	0	0	0.3	1	6.42172e+06	1
2017-02-07_RS_Robo_3.mzML	GYVSAYMC(Carbamidomethyl)TDM(Oxidation)DKM(Oxidation)EAVLDNPYILITDKK	id			in_mzML/2017-02-07_RS_Robo_3_mzML.mzML		none	0	0	0	97.82	1139.53	1139.53	3	1	0	1333061 664230 0 0 0 0 0 0 0 0 0 0 0 0 0 0 0 0 0 0 0 0 0 0 0 0 0 0 0 0 0 0 0 0 0 0 0 0 0 0 0 0 0 0 0 0 0 0 0 0 0 0 0 0 0 0 0 0 0 0 0 0 0 0 0 0 0 0 0 0 0 0 0 0 0 0 0 0 0 0 0 0 0 0 0 0 0 0 0 0 0 0 0 0 0 0 0 0 0 0 0 0 0 0 0 0 0 0 0 0 0 0 0 0 0 0 0 0 0 0 0 0 0 0 0 0 0 0 0 0 0 0 0 0 0 0 0 0 0 0 0 0 0 0 0 0 0 0 0 0 0	0	0	0	1	2.15313e+06	0.9
2017-02-07_RS_Robo_3.mzML	GYVSPYMVSDHEK	feature			in_mzML/2017-02-07_RS_Robo_3_mzML.mzML		none	0	0	0	41.21	504.566	504.566	3	1	0	34597676 26757102 12943784 2937734 0 0 0 0 0 0 0 0 0 0 0 0 0 0 0 0 0 0 0 0 0 0 0 0 0 0 0 0 0 0 0 0 0 0 0 0 0 0 0 0 0 0 0 0 0 0 0 0 0 0 0 0 0 0 0 0 0 0 0 0 0 0 0 0 0 0 0 0	0	0	1	1	8.38559e+07	1
2017-02-07_RS_Robo_3.mzML	GYVSPYMVSDHEK	feature			in_mzML/2017-02-07_RS_Robo_3_mzML.mzML		none	0	0	0	41.06	756.346	756.345	2	1	0	18375158 14790024 6111470 0 0 0 0 0 0 0 0 0 0 0 0 0 0 0 0 0 0 0 0 0 0 0 0 0 0 0 0 0 0 0 0 0 0 0 0 0 0 0 0 0 0 0 0 0 0 0 0 0 0 0 0 0 0 0 0 0 0 0 0 0 0 0 0 0 0 0 0 0	0	0	1.1	1	4.4059e+07	1
2017-02-07_RS_Robo_3.mzML	HIQKEDVPSER	feature			in_mzML/2017-02-07_RS_Robo_3_mzML.mzML		none	0	0	0	13.13	446.563	446.565	3	1	0	89122760 62599080 24308242 7387605 1705424 1283478 0 0 0 0 0 0 0 0 0 0 0 0 0 0 0 0 0 0 0 0 0 0 0 0 0 0 0 0 0 0 0 0 0 0 0 0 0 0 0 0 0 0 0 0 0 0 0 0 0 0 0 0 0 0 0	0	0.0160343	0.6	1	1.95902e+08	1
2017-02-07_RS_Robo_3.mzML	HIQKEDVPSER	feature			in_mzML/2017-02-07_RS_Robo_3_mzML.mzML		none	0	0	0	14	669.344	669.344	2	1	0	146183200 100342680 37046400 11187314 2094195 0 0 0 0 0 0 0 0 0 0 0 0 0 0 0 0 0 0 0 0 0 0 0 0 0 0 0 0 0 0 0 0 0 0 0 0 0 0 0 0 0 0 0 0 0 0 0 0 0 0 0 0 0 0 0 0	0	0.00705464	0.6	1	3.15401e+08	1
2017-02-07_RS_Robo_3.mzML	HIQKEDVPSER	feature			in_mzML/2017-02-07_RS_Robo_3_mzML.mzML		none	0	0	0	14.55	446.565	446.565	3	1	0	94145120 65570204 25051526 6603650 1401073 0 0 0 0 0 0 0 0 0 0 0 0 0 0 0 0 0 0 0 0 0 0 0 0 0 0 0 0 0 0 0 0 0 0 0 0 0 0 0 0 0 0 0 0 0 0 0 0 0 0 0 0 0 0 0 0	0	0.00726805	0.6	1	2.05198e+08	1
2017-02-07_RS_Robo_3.mzML	HLVAELEK	feature			in_mzML/2017-02-07_RS_Robo_3_mzML.mzML		none	0	0	0.00134228	21.88	469.769	469.769	2	1	0	103799208 89574120 10742549 0 0 0 0 0 0 0 0 0 0 0 0 0 0 0 0 0 0 0 0 0 0 0 0 0 0 0 0 0 0 0 0 0 0 0 0 0 0 0 0 0 0 0 0	0	0	1	1	2.33134e+08	1
2017-02-07_RS_Robo_3.mzML	HQGLPQEVLNENLLR	feature			in_mzML/2017-02-07_RS_Robo_3_mzML.mzML		none	0	0	0	67.38	880.478	880.476	2	1	0	55680340 52799228 26938964 10072288 1487994 0 0 0 0 0 0 0 0 0 0 0 0 0 0 0 0 0 0 0 0 0 0 0 0 0 0 0 0 0 0 0 0 0 0 0 0 0 0 0 0 0 0 0 0 0 0 0 0 0 0 0 0 0 0 0 0 0 0 0 0 0 0 0 0 0 0 0 0 0 0 0 0 0 0 0 0	0	0.0101239	1.2	1	1.53767e+08	1
2017-02-07_RS_Robo_3.mzML	HQGLPQEVLNENLLR	feature			in_mzML/2017-02-07_RS_Robo_3_mzML.mzML		none	0	0	0	68.15	587.321	587.32	3	1	0	3767832 2630301 1302328 355466 0 0 0 0 0 0 0 0 0 0 0 0 0 0 0 0 0 0 0 0 0 0 0 0 0 0 0 0 0 0 0 0 0 0 0 0 0 0 0 0 0 0 0 0 0 0 0 0 0 0 0 0 0 0 0 0 0 0 0 0 0 0 0 0 0 0 0 0 0 0 0 0 0 0 0 0 0	0	0	0.7	1	8.53015e+06	1
2017-02-07_RS_Robo_3.mzML	HQITETTSEFDKEK	feature			in_mzML/2017-02-07_RS_Robo_3_mzML.mzML		none	0	0	0	25.73	846.908	846.907	2	1	0	17272620 13402386 6728685 2107077 0 0 0 0 0 0 0 0 0 0 0 0 0 0 0 0 0 0 0 0 0 0 0 0 0 0 0 0 0 0 0 0 0 0 0 0 0 0 0 0 0 0 0 0 0 0 0 0 0 0 0 0 0 0 0 0 0 0 0 0 0 0 0 0 0 0 0 0 0 0 0 0 0	0	0	0.9	1	4.18818e+07	1
2017-02-07_RS_Robo_3.mzML	HQITETTSEFDKEK	feature			in_mzML/2017-02-07_RS_Robo_3_mzML.mzML		none	0	0	0	25.66	564.941	564.941	3	0.848142	0	73719112 60687788 32384154 10435601 2073937 0 0 0 0 0 0 0 0 0 0 0 0 0 0 0 0 0 0 0 0 0 0 0 0 0 0 0 0 0 0 0 0 0 0 0 0 0 0 0 0 0 0 6489466 5560014 12237115 0 0 0 0 0 0 0 0 0 0 0 0 0 0 0 0 0 0 0 0 0 0 0 0 0 0 0	0	0.12948	1	1	1.8741e+08	1
2017-02-07_RS_Robo_3.mzML	HQITETTSEFDKEKLQER	feature			in_mzML/2017-02-07_RS_Robo_3_mzML.mzML		none	0	0	0	33.24	555.529	555.529	4	1	0	6289334 5035316 3829269 0 0 0 0 0 0 0 0 0 0 0 0 0 0 0 0 0 0 0 0 0 0 0 0 0 0 0 0 0 0 0 0 0 0 0 0 0 0 0 0 0 0 0 0 0 0 0 0 0 0 0 0 0 0 0 0 0 0 0 0 0 0 0 0 0 0 0 0 0 0 0 0 0 0 0 0 0 0 0 0 0 0 0 0 0 0 0 0 0 0 0 0 0 0 0 0	0	0	0.6	1	1.64978e+07	1
2017-02-07_RS_Robo_3.mzML	IAGGVAVLYVGAATEVEMK	feature			in_mzML/2017-02-07_RS_Robo_3_mzML.mzML		none	0	0	0	121.55	939.508	939.506	2	1	0	4123601 3972438 0 0 0 0 0 0 0 0 0 0 0 0 0 0 0 0 0 0 0 0 0 0 0 0 0 0 0 0 0 0 0 0 0 0 0 0 0 0 0 0 0 0 0 0 0 0 0 0 0 0 0 0 0 0 0 0 0 0 0 0 0 0 0 0 0 0 0 0 0 0 0 0 0 0 0 0 0 0 0 0 0 0 0 0 0 0 0	0	0	-0.1	1	9606421	0.5
2017-02-07_RS_Robo_3.mzML	IAGGVAVLYVGAATEVEMK	feature			in_mzML/2017-02-07_RS_Robo_3_mzML.mzML		none	0	0	0	118.79	939.507	939.506	2	1	0	3756351 3564423 0 0 0 0 0 0 0 0 0 0 0 0 0 0 0 0 0 0 0 0 0 0 0 0 0 0 0 0 0 0 0 0 0 0 0 0 0 0 0 0 0 0 0 0 0 0 0 0 0 0 0 0 0 0 0 0 0 0 0 0 0 0 0 0 0 0 0 0 0 0 0 0 0 0 0 0 0 0 0 0 0 0 0 0 0 0 0	0	0	-0.1	1	8.6748e+06	0.5
2017-02-07_RS_Robo_3.mzML	IAGGVAVLYVGAATEVEMK	feature			in_mzML/2017-02-07_RS_Robo_3_mzML.mzML		none	0	0	0	112.91	939.504	939.506	2	1	0	7248806 7082673 0 0 0 0 0 0 0 0 0 0 0 0 0 0 0 0 0 0 0 0 0 0 0 0 0 0 0 0 0 0 0 0 0 0 0 0 0 0 0 0 0 0 0 0 0 0 0 0 0 0 0 0 0 0 0 0 0 0 0 0 0 0 0 0 0 0 0 0 0 0 0 0 0 0 0 0 0 0 0 0 0 0 0 0 0 0 0	0	0	-0.1	1	1.70267e+07	0.5
2017-02-07_RS_Robo_3.mzML	IAKLAGGTAMILAGGATPVEQK	id			in_mzML/2017-02-07_RS_Robo_3_mzML.mzML		none	0	0	0	66.5	699.729	699.729	3	1	0	30728878 17358800 5619897 0 0 0 0 0 0 0 0 0 0 0 0 0 0 0 0 0 0 0 0 0 0 0 0 0 0 0 0 0 0 0 0 0 0 0 0 0 0 0 0 0 0 0 0 0 0 0 0 0 0 0 0 0 0 0 0 0 0 0 0 0 0 0 0 0 0 0 0 0 0 0 0 0 0 0 0 0 0 0 0 0 0 0 0 0 0 0 0 0 0 0 0 0 0	0	0	0.5	1	5.93319e+07	1
2017-02-07_RS_Robo_3.mzML	IANIQEILPLLEQVVQSGAK	feature			in_mzML/2017-02-07_RS_Robo_3_mzML.mzML		none	0	0	0	112.55	1082.12	1082.12	2	1	0	2379996 2627140 1693907 551369 0 0 0 0 0 0 0 0 0 0 0 0 0 0 0 0 0 0 0 0 0 0 0 0 0 0 0 0 0 0 0 0 0 0 0 0 0 0 0 0 0 0 0 0 0 0 0 0 0 0 0 0 0 0 0 0 0 0 0 0 0 0 0 0 0 0 0 0 0 0 0 0 0 0 0 0 0 0 0 0 0 0 0 0 0 0 0 0 0 0 0 0 0 0 0 0 0 0	0	0	1.2	1	7.64337e+06	1
2017-02-07_RS_Robo_3.mzML	IANIQEILPLLEQVVQSGAK	id			in_mzML/2017-02-07_RS_Robo_3_mzML.mzML		none	0	0	0	112.44	721.751	721.751	3	1	0	9381107 10921001 7118435 3173118 863568 0 0 0 0 0 0 0 0 0 0 0 0 0 0 0 0 0 0 0 0 0 0 0 0 0 0 0 0 0 0 0 0 0 0 0 0 0 0 0 0 0 0 0 0 0 0 0 0 0 0 0 0 0 0 0 0 0 0 0 0 0 0 0 0 0 0 0 0 0 0 0 0 0 0 0 0 0 0 0 0 0 0 0 0 0 0 0 0 0 0 0 0 0 0 0 0 0	0	0.0274521	1.2	1	3.20974e+07	1
2017-02-07_RS_Robo_3.mzML	IEDAINATR	feature			in_mzML/2017-02-07_RS_Robo_3_mzML.mzML		none	0	0	0	30.84	501.764	501.764	2	1	0	241385888 129226832 53009008 0 0 0 0 0 0 0 0 0 0 0 0 0 0 0 0 0 0 0 0 0 0 0 0 0 0 0 0 0 0 0 0 0 0 0 0 0 0 0 0 0 0 0	0	0	0.8	1	4.56264e+08	1
2017-02-07_RS_Robo_3.mzML	IEKENTIIVDGSGDKEAIK	feature			in_mzML/2017-02-07_RS_Robo_3_mzML.mzML		none	0	0	0	36.33	687.036	687.035	3	1	0	16932780 17824664 10246666 3407102 0 0 0 0 0 0 0 0 0 0 0 0 0 0 0 0 0 0 0 0 0 0 0 0 0 0 0 0 0 0 0 0 0 0 0 0 0 0 0 0 0 0 0 0 0 0 0 0 0 0 0 0 0 0 0 0 0 0 0 0 0 0 0 0 0 0 0 0 0 0 0 0 0 0 0 0 0 0 0 0 0 0 0 0 0 0 0 0 0	0	0	1.2	1	5.15102e+07	1
2017-02-07_RS_Robo_3.mzML	IEKENTIIVDGSGDKEAIK	feature			in_mzML/2017-02-07_RS_Robo_3_mzML.mzML		none	0	0	0	36.37	515.529	515.528	4	1	0	24465160 25334974 13827294 0 0 0 0 0 0 0 0 0 0 0 0 0 0 0 0 0 0 0 0 0 0 0 0 0 0 0 0 0 0 0 0 0 0 0 0 0 0 0 0 0 0 0 0 0 0 0 0 0 0 0 0 0 0 0 0 0 0 0 0 0 0 0 0 0 0 0 0 0 0 0 0 0 0 0 0 0 0 0 0 0 0 0 0 0 0 0 0 0 0	0	0	1.1	1	71083413	1
2017-02-07_RS_Robo_3.mzML	IEKENTIIVDGSGDKEAIK	feature			in_mzML/2017-02-07_RS_Robo_3_mzML.mzML		none	0	0	0	36.4	1030.05	1030.05	2	1	0	3312528 2717102 1271462 0 0 0 0 0 0 0 0 0 0 0 0 0 0 0 0 0 0 0 0 0 0 0 0 0 0 0 0 0 0 0 0 0 0 0 0 0 0 0 0 0 0 0 0 0 0 0 0 0 0 0 0 0 0 0 0 0 0 0 0 0 0 0 0 0 0 0 0 0 0 0 0 0 0 0 0 0 0 0 0 0 0 0 0 0 0 0 0 0 0	0	0	0.8	1	8.11075e+06	1
2017-02-07_RS_Robo_3.mzML	INNLKDFLPLLEK	feature			in_mzML/2017-02-07_RS_Robo_3_mzML.mzML		none	0	0	0	89.09	519.64	519.64	3	1	0	19765598 16954684 7742974 2572141 0 0 0 0 0 0 0 0 0 0 0 0 0 0 0 0 0 0 0 0 0 0 0 0 0 0 0 0 0 0 0 0 0 0 0 0 0 0 0 0 0 0 0 0 0 0 0 0 0 0 0 0 0 0 0 0 0 0 0 0 0 0 0 0 0 0 0 0 0 0 0 0 0 0	0	0	0.6	1	4.98514e+07	1
2017-02-07_RS_Robo_3.mzML	INNLKDFLPLLEK	feature			in_mzML/2017-02-07_RS_Robo_3_mzML.mzML		none	0	0	0	89.12	778.957	778.956	2	1	0	15014387 12728586 5471991 1313992 0 0 0 0 0 0 0 0 0 0 0 0 0 0 0 0 0 0 0 0 0 0 0 0 0 0 0 0 0 0 0 0 0 0 0 0 0 0 0 0 0 0 0 0 0 0 0 0 0 0 0 0 0 0 0 0 0 0 0 0 0 0 0 0 0 0 0 0 0 0 0 0 0 0	0	0	0.6	1	3.71205e+07	1
2017-02-07_RS_Robo_3.mzML	INNVQEILPVLEQVVQTNKPLLLIADDIENEVTSTLVVNK	feature			in_mzML/2017-02-07_RS_Robo_3_mzML.mzML		none	0	0	0	123.47	1114.62	1114.62	4	1	0	3114308 8766181 10517191 9834448 5335123 3367414 1351437 0 0 0 0 0 0 0 0 0 0 0 0 0 0 0 0 0 0 0 0 0 0 0 0 0 0 0 0 0 0 0 0 0 0 0 0 0 0 0 0 0 0 0 0 0 0 0 0 0 0 0 0 0 0 0 0 0 0 0 0 0 0 0 0 0 0 0 0 0 0 0 0 0 0 0 0 0 0 0 0 0 0 0 0 0 0 0 0 0 0 0 0 0 0 0 0 0 0 0 0 0 0 0 0 0 0 0 0 0 0 0 0 0 0 0 0 0 0 0 0 0 0 0 0 0 0 0 0 0 0 0 0 0 0 0 0 0 0 0 0 0 0 0 0 0 0 0 0 0 0 0 0 0 0 0 0 0 0 0 0 0 0 0 0 0 0 0 0 0 0 0 …	0	0.237761	1.1	1	4.39267e+07	1
2017-02-07_RS_Robo_3.mzML	INTIQEVLPLLEK	feature			in_mzML/2017-02-07_RS_Robo_3_mzML.mzML		none	0	0	0	96.86	755.449	755.448	2	1	0	1932780 1520571 0 0 0 0 0 0 0 0 0 0 0 0 0 0 0 0 0 0 0 0 0 0 0 0 0 0 0 0 0 0 0 0 0 0 0 0 0 0 0 0 0 0 0 0 0 0 0 0 0 0 0 0 0 0 0 0 0 0 0 0 0 0 0 0 0 0 0 0 0 0 0 0	0	0	0.6	1	3.99788e+06	1
2017-02-07_RS_Robo_3.mzML	ISKPVDSSK	feature			in_mzML/2017-02-07_RS_Robo_3_mzML.mzML		none	0	0	0	9.03	480.772	480.772	2	1	0	4327492 1697597 420761 0 0 0 0 0 0 0 0 0 0 0 0 0 0 0 0 0 0 0 0 0 0 0 0 0 0 0 0 0 0 0 0 0 0 0 0 0 0 0 0 0 0 0	0	0	0.7	1	6.92425e+06	1
2017-02-07_RS_Robo_3.mzML	ISNIQDILPLLEQVVK	feature			in_mzML/2017-02-07_RS_Robo_3_mzML.mzML		none	0	0	0	111.05	608.028	608.028	3	1	0	22013876 22509118 12404482 4349286 1299927 188667 0 0 0 0 0 0 0 0 0 0 0 0 0 0 0 0 0 0 0 0 0 0 0 0 0 0 0 0 0 0 0 0 0 0 0 0 0 0 0 0 0 0 0 0 0 0 0 0 0 0 0 0 0 0 0 0 0 0 0 0 0 0 0 0 0 0 0 0 0 0 0 0 0 0 0 0 0 0 0 0 0 0	0	0.0237168	1.2	1	6.47202e+07	1
2017-02-07_RS_Robo_3.mzML	ISNIQDLLPILEQIVK	feature			in_mzML/2017-02-07_RS_Robo_3_mzML.mzML		none	0	0	0	112.72	612.7	612.699	3	1	0	6547429 6673088 3701255 1380260 406083 0 0 0 0 0 0 0 0 0 0 0 0 0 0 0 0 0 0 0 0 0 0 0 0 0 0 0 0 0 0 0 0 0 0 0 0 0 0 0 0 0 0 0 0 0 0 0 0 0 0 0 0 0 0 0 0 0 0 0 0 0 0 0 0 0 0 0 0 0 0 0 0 0 0 0 0 0 0 0 0 0 0 0 0	0	0.0217063	1.2	1	1.92612e+07	1
2017-02-07_RS_Robo_3.mzML	ISNIQDLLPLLEQIVK	feature			in_mzML/2017-02-07_RS_Robo_3_mzML.mzML		none	0	0	0	112.81	918.547	918.546	2	1	0	14007281 14007099 7786955 2736731 762803 0 0 0 0 0 0 0 0 0 0 0 0 0 0 0 0 0 0 0 0 0 0 0 0 0 0 0 0 0 0 0 0 0 0 0 0 0 0 0 0 0 0 0 0 0 0 0 0 0 0 0 0 0 0 0 0 0 0 0 0 0 0 0 0 0 0 0 0 0 0 0 0 0 0 0 0 0 0 0 0 0 0 0 0	0	0.0194093	1.2	1	4.06349e+07	1
2017-02-07_RS_Robo_3.mzML	ISNIQDLLPLLEQIVQSGAR	id			in_mzML/2017-02-07_RS_Robo_3_mzML.mzML		none	0	0	0	114.41	736.418	736.418	3	1	0	2323402 2833699 1826307 725724 255983 0 0 0 0 0 0 0 0 0 0 0 0 0 0 0 0 0 0 0 0 0 0 0 0 0 0 0 0 0 0 0 0 0 0 0 0 0 0 0 0 0 0 0 0 0 0 0 0 0 0 0 0 0 0 0 0 0 0 0 0 0 0 0 0 0 0 0 0 0 0 0 0 0 0 0 0 0 0 0 0 0 0 0 0 0 0 0 0 0 0 0 0 0 0 0 0 0	0	0.032138	1.2	1	8.14972e+06	1
2017-02-07_RS_Robo_3.mzML	ISNIQDLLPLLEQVVK	feature			in_mzML/2017-02-07_RS_Robo_3_mzML.mzML		none	0	0	0	110.94	911.539	911.538	2	1	0	53072972 53133008 28506380 11459614 2951122 854357 0 0 0 0 0 0 0 0 0 0 0 0 0 0 0 0 0 0 0 0 0 0 0 0 0 0 0 0 0 0 0 0 0 0 0 0 0 0 0 0 0 0 0 0 0 0 0 0 0 0 0 0 0 0 0 0 0 0 0 0 0 0 0 0 0 0 0 0 0 0 0 0 0 0 0 0 0 0 0 0 0 0	0	0.0253737	1.2	1	1.53635e+08	1
2017-02-07_RS_Robo_3.mzML	ISNIQEILPILEQIVQSGK	feature			in_mzML/2017-02-07_RS_Robo_3_mzML.mzML		none	0	0	0	112.79	1061.61	1061.61	2	1	0	769452 904008 452946 236885 0 0 0 0 0 0 0 0 0 0 0 0 0 0 0 0 0 0 0 0 0 0 0 0 0 0 0 0 0 0 0 0 0 0 0 0 0 0 0 0 0 0 0 0 0 0 0 0 0 0 0 0 0 0 0 0 0 0 0 0 0 0 0 0 0 0 0 0 0 0 0 0 0 0 0 0 0 0 0 0 0 0 0 0 0 0 0 0 0 0 0 0 0 0 0 0	0	0	1.2	1	2.48678e+06	1
2017-02-07_RS_Robo_3.mzML	ISNIQEILPLLEQIVQSGAK	feature			in_mzML/2017-02-07_RS_Robo_3_mzML.mzML		none	0	0	0	113.61	731.754	731.755	3	1	0	2352269 2721669 1650402 702443 0 0 0 0 0 0 0 0 0 0 0 0 0 0 0 0 0 0 0 0 0 0 0 0 0 0 0 0 0 0 0 0 0 0 0 0 0 0 0 0 0 0 0 0 0 0 0 0 0 0 0 0 0 0 0 0 0 0 0 0 0 0 0 0 0 0 0 0 0 0 0 0 0 0 0 0 0 0 0 0 0 0 0 0 0 0 0 0 0 0 0 0 0 0 0 0 0 0 0	0	0	1.2	1	7.77723e+06	1
2017-02-07_RS_Robo_3.mzML	ISNIQEILPLLEQLVQSGKK	feature			in_mzML/2017-02-07_RS_Robo_3_mzML.mzML		none	0	0	0	107.82	750.774	750.774	3	1	0	3072269 3906334 2537595 1058596 459120 0 0 0 0 0 0 0 0 0 0 0 0 0 0 0 0 0 0 0 0 0 0 0 0 0 0 0 0 0 0 0 0 0 0 0 0 0 0 0 0 0 0 0 0 0 0 0 0 0 0 0 0 0 0 0 0 0 0 0 0 0 0 0 0 0 0 0 0 0 0 0 0 0 0 0 0 0 0 0 0 0 0 0 0 0 0 0 0 0 0 0 0 0 0 0 0 0 0 0 0 0	0	0.0416099	1.2	1	11320260	1
2017-02-07_RS_Robo_3.mzML	ISNIQEILPLLEQVVQQSR	feature			in_mzML/2017-02-07_RS_Robo_3_mzML.mzML		none	0	0	0	112.3	736.417	736.418	3	1	0	21458894 26072700 16541792 7252463 2424970 674749 179703 0 0 0 0 0 0 0 0 0 0 0 0 0 0 0 0 0 0 0 0 0 0 0 0 0 0 0 0 0 0 0 0 0 0 0 0 0 0 0 0 0 0 0 0 0 0 0 0 0 0 0 0 0 0 0 0 0 0 0 0 0 0 0 0 0 0 0 0 0 0 0 0 0 0 0 0 0 0 0 0 0 0 0 0 0 0 0 0 0 0 0 0 0 0 0	0	0.043957	1.2	1	7.55179e+07	1
2017-02-07_RS_Robo_3.mzML	ISNIQEILPLLEQVVQSGAK	id			in_mzML/2017-02-07_RS_Robo_3_mzML.mzML		none	0	0	0	111.15	727.083	727.083	3	1	0	31980246 37466576 23969746 10572753 3673993 1002198 254047 0 0 0 0 0 0 0 0 0 0 0 0 0 0 0 0 0 0 0 0 0 0 0 0 0 0 0 0 0 0 0 0 0 0 0 0 0 0 0 0 0 0 0 0 0 0 0 0 0 0 0 0 0 0 0 0 0 0 0 0 0 0 0 0 0 0 0 0 0 0 0 0 0 0 0 0 0 0 0 0 0 0 0 0 0 0 0 0 0 0 0 0 0 0 0	0	0.045265	1.2	1	1.09794e+08	1
2017-02-07_RS_Robo_3.mzML	ISNIQEILPLLEQVVQSGAR	feature			in_mzML/2017-02-07_RS_Robo_3_mzML.mzML		none	0	0	0	111.82	1104.13	1104.12	2	1	0	6073988 7581984 4386291 1982253 682019 0 0 0 0 0 0 0 0 0 0 0 0 0 0 0 0 0 0 0 0 0 0 0 0 0 0 0 0 0 0 0 0 0 0 0 0 0 0 0 0 0 0 0 0 0 0 0 0 0 0 0 0 0 0 0 0 0 0 0 0 0 0 0 0 0 0 0 0 0 0 0 0 0 0 0 0 0 0 0 0 0 0 0 0 0 0 0 0 0 0 0 0 0 0 0 0 0	0	0.0329374	1.2	1	2.10806e+07	1
2017-02-07_RS_Robo_3.mzML	ISNIQEILPVLEQIVQSGSK	feature			in_mzML/2017-02-07_RS_Robo_3_mzML.mzML		none	0	0	0	111.25	1098.12	1098.12	2	1	0	682056 1114325 464535 0 0 0 0 0 0 0 0 0 0 0 0 0 0 0 0 0 0 0 0 0 0 0 0 0 0 0 0 0 0 0 0 0 0 0 0 0 0 0 0 0 0 0 0 0 0 0 0 0 0 0 0 0 0 0 0 0 0 0 0 0 0 0 0 0 0 0 0 0 0 0 0 0 0 0 0 0 0 0 0 0 0 0 0 0 0 0 0 0 0 0 0 0 0 0 0 0 0 0	0	0	1.2	1	2.59515e+06	1
2017-02-07_RS_Robo_3.mzML	ISNIQEILPVLEQIVQSGSK	feature			in_mzML/2017-02-07_RS_Robo_3_mzML.mzML		none	0	0	0	111.23	732.415	732.414	3	1	0	1640064 1192669 0 0 0 0 0 0 0 0 0 0 0 0 0 0 0 0 0 0 0 0 0 0 0 0 0 0 0 0 0 0 0 0 0 0 0 0 0 0 0 0 0 0 0 0 0 0 0 0 0 0 0 0 0 0 0 0 0 0 0 0 0 0 0 0 0 0 0 0 0 0 0 0 0 0 0 0 0 0 0 0 0 0 0 0 0 0 0 0 0 0 0 0 0 0 0 0 0 0 0 0	0	0	0.6	1	3.25433e+06	0.9
2017-02-07_RS_Robo_3.mzML	ISNIQELLPILEQVVQSGK	feature			in_mzML/2017-02-07_RS_Robo_3_mzML.mzML		none	0	0	0	111.11	703.404	703.404	3	1	0	3792574 4791050 2626577 670926 0 0 0 0 0 0 0 0 0 0 0 0 0 0 0 0 0 0 0 0 0 0 0 0 0 0 0 0 0 0 0 0 0 0 0 0 0 0 0 0 0 0 0 0 0 0 0 0 0 0 0 0 0 0 0 0 0 0 0 0 0 0 0 0 0 0 0 0 0 0 0 0 0 0 0 0 0 0 0 0 0 0 0 0 0 0 0 0 0 0 0 0 0 0 0	0	0	1.3	1	1.28428e+07	1
2017-02-07_RS_Robo_3.mzML	ISNIQELLPLLEQVVK	id			in_mzML/2017-02-07_RS_Robo_3_mzML.mzML		none	0	0	0	109.45	612.699	612.699	3	1	0	2795427 2782902 1556801 521256 0 0 0 0 0 0 0 0 0 0 0 0 0 0 0 0 0 0 0 0 0 0 0 0 0 0 0 0 0 0 0 0 0 0 0 0 0 0 0 0 0 0 0 0 0 0 0 0 0 0 0 0 0 0 0 0 0 0 0 0 0 0 0 0 0 0 0 0 0 0 0 0 0 0 0 0 0 0 0 0 0 0 0 0 0	0	0	1.2	1	8067675	1
2017-02-07_RS_Robo_3.mzML	ISNIQELLPLLEQVVQSGAK	feature			in_mzML/2017-02-07_RS_Robo_3_mzML.mzML		none	0	0	0	111.34	1090.12	1090.12	2	1	0	10728405 12623741 8221048 3856989 1222962 263036 0 0 0 0 0 0 0 0 0 0 0 0 0 0 0 0 0 0 0 0 0 0 0 0 0 0 0 0 0 0 0 0 0 0 0 0 0 0 0 0 0 0 0 0 0 0 0 0 0 0 0 0 0 0 0 0 0 0 0 0 0 0 0 0 0 0 0 0 0 0 0 0 0 0 0 0 0 0 0 0 0 0 0 0 0 0 0 0 0 0 0 0 0 0 0 0	0	0.0402533	1.2	1	3.74347e+07	1
2017-02-07_RS_Robo_3.mzML	ISNIQELLPLLEQVVQSGKK	feature			in_mzML/2017-02-07_RS_Robo_3_mzML.mzML		none	0	0	0	106.21	746.102	746.102	3	1	0	11596260 14712027 8920675 4130729 1261589 0 0 0 0 0 0 0 0 0 0 0 0 0 0 0 0 0 0 0 0 0 0 0 0 0 0 0 0 0 0 0 0 0 0 0 0 0 0 0 0 0 0 0 0 0 0 0 0 0 0 0 0 0 0 0 0 0 0 0 0 0 0 0 0 0 0 0 0 0 0 0 0 0 0 0 0 0 0 0 0 0 0 0 0 0 0 0 0 0 0 0 0 0 0 0 0 0 0 0 0	0	0.0310574	1.2	1	4.16422e+07	1
2017-02-07_RS_Robo_3.mzML	ISNIRDLLPLLEQVAK	feature			in_mzML/2017-02-07_RS_Robo_3_mzML.mzML		none	0	0	0	101.91	608.032	608.031	3	1	0	1568844 1325024 560913 0 0 0 0 0 0 0 0 0 0 0 0 0 0 0 0 0 0 0 0 0 0 0 0 0 0 0 0 0 0 0 0 0 0 0 0 0 0 0 0 0 0 0 0 0 0 0 0 0 0 0 0 0 0 0 0 0 0 0 0 0 0 0 0 0 0 0 0 0 0 0 0 0 0 0 0 0 0 0 0 0 0 0 0	0	0	0.9	1	3.83335e+06	1
2017-02-07_RS_Robo_3.mzML	ISNLKDFLPILEPAVQTGR	feature			in_mzML/2017-02-07_RS_Robo_3_mzML.mzML		none	0	0	0	94.68	1056.1	1056.1	2	1	0	1530469 1673844 0 0 0 0 0 0 0 0 0 0 0 0 0 0 0 0 0 0 0 0 0 0 0 0 0 0 0 0 0 0 0 0 0 0 0 0 0 0 0 0 0 0 0 0 0 0 0 0 0 0 0 0 0 0 0 0 0 0 0 0 0 0 0 0 0 0 0 0 0 0 0 0 0 0 0 0 0 0 0 0 0 0 0 0 0 0 0 0 0 0 0 0 0 0 0 0 0 0 0	0	0	0.9	1	3815240	0.9
2017-02-07_RS_Robo_3.mzML	ISNLKDFLPILEPAVQTGRPLLVIAEDVDSEALTTLVVNR	feature			in_mzML/2017-02-07_RS_Robo_3_mzML.mzML		none	0	0	0	115.41	1090.61	1090.61	4	1	0	5118903 12564730 15396524 13335276 8516754 4604208 2207012 638209 337335 0 0 0 0 0 0 0 0 0 0 0 0 0 0 0 0 0 0 0 0 0 0 0 0 0 0 0 0 0 0 0 0 0 0 0 0 0 0 0 0 0 0 0 0 0 0 0 0 0 0 0 0 0 0 0 0 0 0 0 0 0 0 0 0 0 0 0 0 0 0 0 0 0 0 0 0 0 0 0 0 0 0 0 0 0 0 0 0 0 0 0 0 0 0 0 0 0 0 0 0 0 0 0 0 0 0 0 0 0 0 0 0 0 0 0 0 0 0 0 0 0 0 0 0 0 0 0 0 0 0 0 0 0 0 0 0 0 0 0 0 0 0 0 0 0 0 0 0 0 0 0 0 0 0 0 0 0 0 0 0 0 0 0 …	0	0.259946	1.1	1	6.36525e+07	1
2017-02-07_RS_Robo_3.mzML	ISSIQDLLPLLEQVVQSGAR	feature			in_mzML/2017-02-07_RS_Robo_3_mzML.mzML		none	0	0	0	114.43	722.744	722.742	3	1	0	733019 793640 422451 177528 0 0 0 0 0 0 0 0 0 0 0 0 0 0 0 0 0 0 0 0 0 0 0 0 0 0 0 0 0 0 0 0 0 0 0 0 0 0 0 0 0 0 0 0 0 0 0 0 0 0 0 0 0 0 0 0 0 0 0 0 0 0 0 0 0 0 0 0 0 0 0 0 0 0 0 0 0 0 0 0 0 0 0 0 0 0 0 0 0 0 0 0 0 0 0 0	0	0	1.1	1	2.25316e+06	1
2017-02-07_RS_Robo_3.mzML	ISTMKELMGVLEPVAQSGR	feature			in_mzML/2017-02-07_RS_Robo_3_mzML.mzML		none	0	0	0	87.55	682.697	682.696	3	1	0	38107508 41783692 29721274 11593035 4046953 0 0 0 0 0 0 0 0 0 0 0 0 0 0 0 0 0 0 0 0 0 0 0 0 0 0 0 0 0 0 0 0 0 0 0 0 0 0 0 0 0 0 0 0 0 0 0 0 0 0 0 0 0 0 0 0 0 0 0 0 0 0 0 0 0 0 0 0 0 0 0 0 0 0 0 0 0 0 0 0 0 0 0 0 0 0 0	0	0.0323104	1.3	1	1.31554e+08	1
2017-02-07_RS_Robo_3.mzML	ISTTQEILPLLEQIVQMGK	feature			in_mzML/2017-02-07_RS_Robo_3_mzML.mzML		none	0	0	0	112.41	1071.1	1071.1	2	1	0	959472 1111825 759533 251809 0 0 0 0 0 0 0 0 0 0 0 0 0 0 0 0 0 0 0 0 0 0 0 0 0 0 0 0 0 0 0 0 0 0 0 0 0 0 0 0 0 0 0 0 0 0 0 0 0 0 0 0 0 0 0 0 0 0 0 0 0 0 0 0 0 0 0 0 0 0 0 0 0 0 0 0 0 0 0 0 0 0 0 0 0 0 0 0 0 0 0 0 0 0 0 0	0	0	1.2	1	3.30415e+06	1
2017-02-07_RS_Robo_3.mzML	ISTTQEILPLLEQIVQMGK	feature			in_mzML/2017-02-07_RS_Robo_3_mzML.mzML		none	0	0	0	112.6	714.401	714.401	3	1	0	2236129 2610820 1735557 649475 0 0 0 0 0 0 0 0 0 0 0 0 0 0 0 0 0 0 0 0 0 0 0 0 0 0 0 0 0 0 0 0 0 0 0 0 0 0 0 0 0 0 0 0 0 0 0 0 0 0 0 0 0 0 0 0 0 0 0 0 0 0 0 0 0 0 0 0 0 0 0 0 0 0 0 0 0 0 0 0 0 0 0 0 0 0 0 0 0 0 0 0 0 0 0 0	0	0	1.2	1	7.72436e+06	1
2017-02-07_RS_Robo_3.mzML	ISTTQEILPLLEQIVQMGKK	feature			in_mzML/2017-02-07_RS_Robo_3_mzML.mzML		none	0	0	0	106.99	757.1	757.099	3	1	0	5034015 5958240 3696019 1776853 635423 0 0 0 0 0 0 0 0 0 0 0 0 0 0 0 0 0 0 0 0 0 0 0 0 0 0 0 0 0 0 0 0 0 0 0 0 0 0 0 0 0 0 0 0 0 0 0 0 0 0 0 0 0 0 0 0 0 0 0 0 0 0 0 0 0 0 0 0 0 0 0 0 0 0 0 0 0 0 0 0 0 0 0 0 0 0 0 0 0 0 0 0 0 0 0 0 0 0 0 0 0	0	0.037158	1.1	1	1.76001e+07	1
2017-02-07_RS_Robo_3.mzML	ITNIQDLLPILEQIVQQGKK	feature			in_mzML/2017-02-07_RS_Robo_3_mzML.mzML		none	0	0	0	108.99	764.45	764.449	3	1	0	902737 1352493 860514 0 0 0 0 0 0 0 0 0 0 0 0 0 0 0 0 0 0 0 0 0 0 0 0 0 0 0 0 0 0 0 0 0 0 0 0 0 0 0 0 0 0 0 0 0 0 0 0 0 0 0 0 0 0 0 0 0 0 0 0 0 0 0 0 0 0 0 0 0 0 0 0 0 0 0 0 0 0 0 0 0 0 0 0 0 0 0 0 0 0 0 0 0 0 0 0 0 0 0 0 0 0 0 0 0	0	0	1.2	1	3.47742e+06	1
2017-02-07_RS_Robo_3.mzML	ITNIQELLPVLEQIVQQGAK	feature			in_mzML/2017-02-07_RS_Robo_3_mzML.mzML		none	0	0	0	112.77	1117.64	1117.64	2	1	0	3807216 4526825 3037295 1282002 373029 0 0 0 0 0 0 0 0 0 0 0 0 0 0 0 0 0 0 0 0 0 0 0 0 0 0 0 0 0 0 0 0 0 0 0 0 0 0 0 0 0 0 0 0 0 0 0 0 0 0 0 0 0 0 0 0 0 0 0 0 0 0 0 0 0 0 0 0 0 0 0 0 0 0 0 0 0 0 0 0 0 0 0 0 0 0 0 0 0 0 0 0 0 0 0 0 0 0 0 0	0	0.0286365	1.2	1	1.33484e+07	1
2017-02-07_RS_Robo_3.mzML	ITNIQELLPVLEQIVQQGAK	feature			in_mzML/2017-02-07_RS_Robo_3_mzML.mzML		none	0	0	0	113.12	745.431	745.43	3	1	0	16949340 20183634 12960030 6093331 1865337 598595 0 0 0 0 0 0 0 0 0 0 0 0 0 0 0 0 0 0 0 0 0 0 0 0 0 0 0 0 0 0 0 0 0 0 0 0 0 0 0 0 0 0 0 0 0 0 0 0 0 0 0 0 0 0 0 0 0 0 0 0 0 0 0 0 0 0 0 0 0 0 0 0 0 0 0 0 0 0 0 0 0 0 0 0 0 0 0 0 0 0 0 0 0 0 0 0 0 0 0	0	0.0420106	1.2	1	5.93803e+07	1
2017-02-07_RS_Robo_3.mzML	ITVDDKHYQK	feature			in_mzML/2017-02-07_RS_Robo_3_mzML.mzML		none	0	0	0	15.85	623.825	623.825	2	1	0	6988156 4632861 1353821 331376 0 0 0 0 0 0 0 0 0 0 0 0 0 0 0 0 0 0 0 0 0 0 0 0 0 0 0 0 0 0 0 0 0 0 0 0 0 0 0 0 0 0 0 0 0 0 0 0 0 0 0 0 0 0 0 0	0	0	0.6	1	1.442e+07	1
2017-02-07_RS_Robo_3.mzML	KALEAGVNQLADTVR	feature			in_mzML/2017-02-07_RS_Robo_3_mzML.mzML		none	0	0	0	50.28	528.962	528.962	3	1	0	93561360 135588272 32631736 11033206 19828600 0 0 0 0 0 0 0 0 0 0 0 0 0 0 0 0 0 0 0 0 0 0 0 0 0 0 0 0 0 0 0 0 0 0 0 0 0 0 0 0 0 0 0 0 0 0 0 0 0 0 0 0 0 0 0 0 0 0 0 0 0 0 0 0 0 0 0	0	0.0677569	1.6	0	3.11109e+08	1
2017-02-07_RS_Robo_3.mzML	KALEAGVNQLADTVR	feature			in_mzML/2017-02-07_RS_Robo_3_mzML.mzML		none	0	0	0	51.14	528.963	528.962	3	1	0	12072317 12234561 2492527 0 0 0 0 0 0 0 0 0 0 0 0 0 0 0 0 0 0 0 0 0 0 0 0 0 0 0 0 0 0 0 0 0 0 0 0 0 0 0 0 0 0 0 0 0 0 0 0 0 0 0 0 0 0 0 0 0 0 0 0 0 0 0 0 0 0 0 0 0	0	0	1.3	1	3.07869e+07	1
2017-02-07_RS_Robo_3.mzML	KALEAGVNQLADTVR	feature			in_mzML/2017-02-07_RS_Robo_3_mzML.mzML		none	0	0	0	50.56	792.94	792.939	2	1	0	107097928 92484136 40339656 12730237 2638864 0 0 0 0 0 0 0 0 0 0 0 0 0 0 0 0 0 0 0 0 0 0 0 0 0 0 0 0 0 0 0 0 0 0 0 0 0 0 0 0 0 0 0 0 0 0 0 0 0 0 0 0 0 0 0 0 0 0 0 0 0 0 0 0 0 0 0	0	0.0103367	1.2	1	2.70612e+08	1
2017-02-07_RS_Robo_3.mzML	KALESGVNQLADTVR	feature			in_mzML/2017-02-07_RS_Robo_3_mzML.mzML		none	0	0	0	48.04	800.937	800.936	2	1	0	14442839 14784541 5793024 2068807 0 0 0 0 0 0 0 0 0 0 0 0 0 0 0 0 0 0 0 0 0 0 0 0 0 0 0 0 0 0 0 0 0 0 0 0 0 0 0 0 0 0 0 0 0 0 0 0 0 0 0 0 0 0 0 0 0 0 0 0 0 0 0 0 0 0 0 0	0	0	1.5	1	4.01108e+07	1
2017-02-07_RS_Robo_3.mzML	KAMMEDLAIITGGK	feature			in_mzML/2017-02-07_RS_Robo_3_mzML.mzML		none	0	0	0	68.67	739.392	739.391	2	1	0	14218493 9060457 4142141 0 0 0 0 0 0 0 0 0 0 0 0 0 0 0 0 0 0 0 0 0 0 0 0 0 0 0 0 0 0 0 0 0 0 0 0 0 0 0 0 0 0 0 0 0 0 0 0 0 0 0 0 0 0 0 0 0 0 0 0 0 0 0 0 0	0	0	0.9	1	3.05603e+07	1
2017-02-07_RS_Robo_3.mzML	KATDAAVEAIKK	feature			in_mzML/2017-02-07_RS_Robo_3_mzML.mzML		none	0	0	0	19.27	622.864	622.864	2	1	0	40870996 24074746 9138653 0 0 0 0 0 0 0 0 0 0 0 0 0 0 0 0 0 0 0 0 0 0 0 0 0 0 0 0 0 0 0 0 0 0 0 0 0 0 0 0 0 0 0 0 0 0 0 0 0 0 0 0 0 0 0 0	0	0	0.7	1	8.0524e+07	1
2017-02-07_RS_Robo_3.mzML	KATDAAVEAIKK	feature			in_mzML/2017-02-07_RS_Robo_3_mzML.mzML		none	0	0	0	19.5	415.578	415.579	3	1	0	134717280 83743312 28607956 7275298 0 0 0 0 0 0 0 0 0 0 0 0 0 0 0 0 0 0 0 0 0 0 0 0 0 0 0 0 0 0 0 0 0 0 0 0 0 0 0 0 0 0 0 0 0 0 0 0 0 0 0 0 0 0 0	0	0	0.6	1	2.72566e+08	1
2017-02-07_RS_Robo_3.mzML	KATEC(Carbamidomethyl)AVEAIAK	feature			in_mzML/2017-02-07_RS_Robo_3_mzML.mzML		none	0	0	0	27.04	645.84	645.84	2	1	0	54467884 37246904 14461337 3252213 0 0 0 0 0 0 0 0 0 0 0 0 0 0 0 0 0 0 0 0 0 0 0 0 0 0 0 0 0 0 0 0 0 0 0 0 0 0 0 0 0 0 0 0 0 0 0 0 0 0 0 0 0	0	0	1	1	1.19223e+08	1
2017-02-07_RS_Robo_3.mzML	KATEVAVDAIQK	feature			in_mzML/2017-02-07_RS_Robo_3_mzML.mzML		none	0	0	0	27.97	636.862	636.861	2	1	0	29487710 10456389 7590070 0 0 0 0 0 0 0 0 0 0 0 0 0 0 0 0 0 0 0 0 0 0 0 0 0 0 0 0 0 0 0 0 0 0 0 0 0 0 0 0 0 0 0 0 0 0 0 0 0 0 0 0 0 0 0 0 0	0	0	0.4	1	49405509	1
2017-02-07_RS_Robo_3.mzML	KEDKPEMPMGAPGMGGMGGMM	feature			in_mzML/2017-02-07_RS_Robo_3_mzML.mzML		none	0	0	0	71.81	1069.95	1069.95	2	1	0	5075329 5274418 4263331 1694509 970451 0 0 0 0 0 0 0 0 0 0 0 0 0 0 0 0 0 0 0 0 0 0 0 0 0 0 0 0 0 0 0 0 0 0 0 0 0 0 0 0 0 0 0 0 0 0 0 0 0 0 0 0 0 0 0 0 0 0 0 0 0 0 0 0 0 0 0 0 0 0 0 0 0 0 0 0 0 0 0 0 0 0 0 0 0 0	0	0.0561667	1.1	1	1.87943e+07	1
2017-02-07_RS_Robo_3.mzML	KFGAPLITNDGVTIAK	feature			in_mzML/2017-02-07_RS_Robo_3_mzML.mzML		none	0	0	0	60.69	822.97	822.97	2	1	0	3522339 3746162 1397697 0 0 0 0 0 0 0 0 0 0 0 0 0 0 0 0 0 0 0 0 0 0 0 0 0 0 0 0 0 0 0 0 0 0 0 0 0 0 0 0 0 0 0 0 0 0 0 0 0 0 0 0 0 0 0 0 0 0 0 0 0 0 0 0 0 0 0 0 0 0 0 0 0 0 0 0 0	0	0	1.6	0	9.76953e+06	1
2017-02-07_RS_Robo_3.mzML	KGIADAVNVAVEAVKK	feature			in_mzML/2017-02-07_RS_Robo_3_mzML.mzML		none	0	0	0	63.26	537.986	537.986	3	1	0	13204509 10922824 5622041 0 0 0 0 0 0 0 0 0 0 0 0 0 0 0 0 0 0 0 0 0 0 0 0 0 0 0 0 0 0 0 0 0 0 0 0 0 0 0 0 0 0 0 0 0 0 0 0 0 0 0 0 0 0 0 0 0 0 0 0 0 0 0 0 0 0 0 0 0 0 0 0 0	0	0	0.6	1	3.26201e+07	1
2017-02-07_RS_Robo_3.mzML	KGVDELANAVK	feature			in_mzML/2017-02-07_RS_Robo_3_mzML.mzML		none	0	0	0	34.86	572.322	572.322	2	1	0	13423464 6161348 5114963 0 0 0 0 0 0 0 0 0 0 0 0 0 0 0 0 0 0 0 0 0 0 0 0 0 0 0 0 0 0 0 0 0 0 0 0 0 0 0 0 0 0 0 0 0 0 0 0 0 0 0	0	0	0.6	1	2.56747e+07	1
2017-02-07_RS_Robo_3.mzML	KINNLKDFLPLLEK	feature			in_mzML/2017-02-07_RS_Robo_3_mzML.mzML		none	0	0	0	77.83	843.004	843.004	2	1	0	24430416 23046860 11223104 3041307 0 0 0 0 0 0 0 0 0 0 0 0 0 0 0 0 0 0 0 0 0 0 0 0 0 0 0 0 0 0 0 0 0 0 0 0 0 0 0 0 0 0 0 0 0 0 0 0 0 0 0 0 0 0 0 0 0 0 0 0 0 0 0 0 0 0 0 0 0 0 0 0 0 0 0 0 0 0 0 0	0	0	0.5	1	6.59215e+07	1
2017-02-07_RS_Robo_3.mzML	KINNLKDFLPLLEK	feature			in_mzML/2017-02-07_RS_Robo_3_mzML.mzML		none	0	0	0.00529801	77.86	422.005	422.005	4	1	0	7737224 7212236 3685133 1232424 0 0 0 0 0 0 0 0 0 0 0 0 0 0 0 0 0 0 0 0 0 0 0 0 0 0 0 0 0 0 0 0 0 0 0 0 0 0 0 0 0 0 0 0 0 0 0 0 0 0 0 0 0 0 0 0 0 0 0 0 0 0 0 0 0 0 0 0 0 0 0 0 0 0 0 0 0 0 0 0	0	0	0.5	1	20954947	1
2017-02-07_RS_Robo_3.mzML	KINNLKDFLPLLEK	feature			in_mzML/2017-02-07_RS_Robo_3_mzML.mzML		none	0	0	0	77.93	562.339	562.338	3	1	0	92415208 88773024 44532972 16018123 4168206 0 0 0 0 0 0 0 0 0 0 0 0 0 0 0 0 0 0 0 0 0 0 0 0 0 0 0 0 0 0 0 0 0 0 0 0 0 0 0 0 0 0 0 0 0 0 0 0 0 0 0 0 0 0 0 0 0 0 0 0 0 0 0 0 0 0 0 0 0 0 0 0 0 0 0 0 0 0 0	0	0.0169503	0.5	1	2.55242e+08	1
2017-02-07_RS_Robo_3.mzML	KISNIQDLLPLLEQVVK	feature			in_mzML/2017-02-07_RS_Robo_3_mzML.mzML		none	0	0	0	105.88	650.727	650.726	3	1	0	4048700 4602737 2377672 804917 0 0 0 0 0 0 0 0 0 0 0 0 0 0 0 0 0 0 0 0 0 0 0 0 0 0 0 0 0 0 0 0 0 0 0 0 0 0 0 0 0 0 0 0 0 0 0 0 0 0 0 0 0 0 0 0 0 0 0 0 0 0 0 0 0 0 0 0 0 0 0 0 0 0 0 0 0 0 0 0 0 0 0 0 0 0 0 0 0 0	0	0	1.3	1	1.26286e+07	1
2017-02-07_RS_Robo_3.mzML	KISNIQDLLPLLEQVVK	feature			in_mzML/2017-02-07_RS_Robo_3_mzML.mzML		none	0	0	0	106.12	975.585	975.585	2	1	0	2977065 2364291 1357829 580372 0 0 0 0 0 0 0 0 0 0 0 0 0 0 0 0 0 0 0 0 0 0 0 0 0 0 0 0 0 0 0 0 0 0 0 0 0 0 0 0 0 0 0 0 0 0 0 0 0 0 0 0 0 0 0 0 0 0 0 0 0 0 0 0 0 0 0 0 0 0 0 0 0 0 0 0 0 0 0 0 0 0 0 0 0 0 0 0 0 0	0	0	0.7	1	7.53483e+06	1
2017-02-07_RS_Robo_3.mzML	KISNIQELLPLLEQVVQSGAK	feature			in_mzML/2017-02-07_RS_Robo_3_mzML.mzML		none	0	0	0	106.14	769.783	769.781	3	1	0	2870580 3147536 2260664 1002661 308585 0 0 0 0 0 0 0 0 0 0 0 0 0 0 0 0 0 0 0 0 0 0 0 0 0 0 0 0 0 0 0 0 0 0 0 0 0 0 0 0 0 0 0 0 0 0 0 0 0 0 0 0 0 0 0 0 0 0 0 0 0 0 0 0 0 0 0 0 0 0 0 0 0 0 0 0 0 0 0 0 0 0 0 0 0 0 0 0 0 0 0 0 0 0 0 0 0 0 0 0 0 0 0	0	0.0321777	1.1	1	9.81402e+06	1
2017-02-07_RS_Robo_3.mzML	KISNIQELLPLLEQVVQSGAR	id			in_mzML/2017-02-07_RS_Robo_3_mzML.mzML		none	0	0	0	106.53	779.116	779.116	3	1	0	1781333 2398546 1625434 684929 0 0 0 0 0 0 0 0 0 0 0 0 0 0 0 0 0 0 0 0 0 0 0 0 0 0 0 0 0 0 0 0 0 0 0 0 0 0 0 0 0 0 0 0 0 0 0 0 0 0 0 0 0 0 0 0 0 0 0 0 0 0 0 0 0 0 0 0 0 0 0 0 0 0 0 0 0 0 0 0 0 0 0 0 0 0 0 0 0 0 0 0 0 0 0 0 0 0 0 0 0 0 0 0	0	0	1.2	1	6.8438e+06	1
2017-02-07_RS_Robo_3.mzML	KITNIQELLPVLEQIVQQGAK	id			in_mzML/2017-02-07_RS_Robo_3_mzML.mzML		none	0	0	0	107.6	788.128	788.128	3	1	0	2128981 1981292 1651478 1016673 180609 0 0 0 0 0 0 0 0 0 0 0 0 0 0 0 0 0 0 0 0 0 0 0 0 0 0 0 0 0 0 0 0 0 0 0 0 0 0 0 0 0 0 0 0 0 0 0 0 0 0 0 0 0 0 0 0 0 0 0 0 0 0 0 0 0 0 0 0 0 0 0 0 0 0 0 0 0 0 0 0 0 0 0 0 0 0 0 0 0 0 0 0 0 0 0 0 0 0 0 0 0 0 0 0 0 0	0	0.0259532	0.7	1	7.2783e+06	1
2017-02-07_RS_Robo_3.mzML	KQIEETTSDFDR	feature			in_mzML/2017-02-07_RS_Robo_3_mzML.mzML		none	0	0	0	28.08	734.85	734.849	2	1	0	12303741 9593406 2224679 0 0 0 0 0 0 0 0 0 0 0 0 0 0 0 0 0 0 0 0 0 0 0 0 0 0 0 0 0 0 0 0 0 0 0 0 0 0 0 0 0 0 0 0 0 0 0 0 0 0 0 0 0 0 0 0 0 0 0 0 0 0 0	0	0	1.2	1	2.71805e+07	1
2017-02-07_RS_Robo_3.mzML	KQIEETTSDFDREK	id			in_mzML/2017-02-07_RS_Robo_3_mzML.mzML		none	0	0	0	24.17	432.213	432.213	4	1	0	13512901 13440442 10285107 1945091 0 0 0 0 0 0 0 0 0 0 0 0 0 0 0 0 0 0 0 0 0 0 0 0 0 0 0 0 0 0 0 0 0 0 0 0 0 0 0 0 0 0 0 0 0 0 0 0 0 0 0 0 0 0 0 0 0 0 0 0 0 0 0 0 0 0 0 0 0 0 0 0 0	0	0	1.5	1	4.12274e+07	1
2017-02-07_RS_Robo_3.mzML	KQIEETTSDFDREK	feature			in_mzML/2017-02-07_RS_Robo_3_mzML.mzML		none	0	0	0	24.18	863.419	863.418	2	1	0	16835878 14424972 7169495 1930696 0 0 0 0 0 0 0 0 0 0 0 0 0 0 0 0 0 0 0 0 0 0 0 0 0 0 0 0 0 0 0 0 0 0 0 0 0 0 0 0 0 0 0 0 0 0 0 0 0 0 0 0 0 0 0 0 0 0 0 0 0 0 0 0 0 0 0 0 0 0 0 0 0	0	0	1.1	1	4.32317e+07	1
2017-02-07_RS_Robo_3.mzML	KQIEETTSDFDREK	feature			in_mzML/2017-02-07_RS_Robo_3_mzML.mzML		none	0	0	0	24.13	575.948	575.948	3	1	0	57860980 50429716 24804958 8332438 0 0 0 0 0 0 0 0 0 0 0 0 0 0 0 0 0 0 0 0 0 0 0 0 0 0 0 0 0 0 0 0 0 0 0 0 0 0 0 0 0 0 0 0 0 0 0 0 0 0 0 0 0 0 0 0 0 0 0 0 0 0 0 0 0 0 0 0 0 0 0 0 0	0	0	1.2	1	1.50524e+08	1
2017-02-07_RS_Robo_3.mzML	KQSQEVGSDFDKIEQVATISANNDETIGK	feature			in_mzML/2017-02-07_RS_Robo_3_mzML.mzML		none	0	0	0	70.83	1051.19	1051.18	3	1	0	11616535 21519758 18067778 10090967 5619842 1932961 0 0 0 0 0 0 0 0 0 0 0 0 0 0 0 0 0 0 0 0 0 0 0 0 0 0 0 0 0 0 0 0 0 0 0 0 0 0 0 0 0 0 0 0 0 0 0 0 0 0 0 0 0 0 0 0 0 0 0 0 0 0 0 0 0 0 0 0 0 0 0 0 0 0 0 0 0 0 0 0 0 0 0 0 0 0 0 0 0 0 0 0 0 0 0 0 0 0 0 0 0 0 0 0 0 0 0 0 0 0 0 0 0 0 0 0 0 0 0 0 0 0 0 0 0 0 0 0 0 0 0	0	0.109703	1.1	1	7.25021e+07	1
2017-02-07_RS_Robo_3.mzML	KQSQEVGSDFDKIEQVATISANNDETIGK	feature			in_mzML/2017-02-07_RS_Robo_3_mzML.mzML		none	0	0	0	70.92	788.64	788.64	4	1	0	15421045 28374524 25162800 19892540 6898106 5548265 0 0 0 0 0 0 0 0 0 0 0 0 0 0 0 0 0 0 0 0 0 0 0 0 0 0 0 0 0 0 0 0 0 0 0 0 0 0 0 0 0 0 0 0 0 0 0 0 0 0 0 0 0 0 0 0 0 0 0 0 0 0 0 0 0 0 0 0 0 0 0 0 0 0 0 0 0 0 0 0 0 0 0 0 0 0 0 0 0 0 0 0 0 0 0 0 0 0 0 0 0 0 0 0 0 0 0 0 0 0 0 0 0 0 0 0 0 0 0 0 0 0 0 0 0 0 0 0 0 0 0	0	0.12287	1.2	1	1.05516e+08	1
2017-02-07_RS_Robo_3.mzML	KSDAPAMPAM(Oxidation)PAGGMGGMM	feature			in_mzML/2017-02-07_RS_Robo_3_mzML.mzML		none	0	0	0	64.18	912.385	912.385	2	1	0	9963998 8953522 6172816 2716628 0 0 0 0 0 0 0 0 0 0 0 0 0 0 0 0 0 0 0 0 0 0 0 0 0 0 0 0 0 0 0 0 0 0 0 0 0 0 0 0 0 0 0 0 0 0 0 0 0 0 0 0 0 0 0 0 0 0 0 0 0 0 0 0 0 0 0 0 0 0 0 0 0 0	0	0	1.2	1	3.08403e+07	1
2017-02-07_RS_Robo_3.mzML	KSDAPAMPAM(Oxidation)PAGGMGGMM(Oxidation)	feature			in_mzML/2017-02-07_RS_Robo_3_mzML.mzML		none	0	0	0	53.2	920.383	920.382	2	1	0	5228598 4670204 0 0 0 0 0 0 0 0 0 0 0 0 0 0 0 0 0 0 0 0 0 0 0 0 0 0 0 0 0 0 0 0 0 0 0 0 0 0 0 0 0 0 0 0 0 0 0 0 0 0 0 0 0 0 0 0 0 0 0 0 0 0 0 0 0 0 0 0 0 0 0 0 0 0 0 0	0	0	-0.1	1	1.16149e+07	0.6
2017-02-07_RS_Robo_3.mzML	KSDAPAMPAMPAGGMGGMM(Oxidation)	feature			in_mzML/2017-02-07_RS_Robo_3_mzML.mzML		none	0	0	0	67.08	912.386	912.385	2	1	0	12738824 12328085 8287258 3548311 0 0 0 0 0 0 0 0 0 0 0 0 0 0 0 0 0 0 0 0 0 0 0 0 0 0 0 0 0 0 0 0 0 0 0 0 0 0 0 0 0 0 0 0 0 0 0 0 0 0 0 0 0 0 0 0 0 0 0 0 0 0 0 0 0 0 0 0 0 0 0 0 0 0	0	0	1.3	1	4.11582e+07	1
2017-02-07_RS_Robo_3.mzML	KVETSNDIASVAAISSGSK	feature			in_mzML/2017-02-07_RS_Robo_3_mzML.mzML		none	0	0	0	47.42	932.487	932.487	2	1	0	22928300 16776039 9722771 2687616 0 0 0 0 0 0 0 0 0 0 0 0 0 0 0 0 0 0 0 0 0 0 0 0 0 0 0 0 0 0 0 0 0 0 0 0 0 0 0 0 0 0 0 0 0 0 0 0 0 0 0 0 0 0 0 0 0 0 0 0 0 0 0 0 0 0 0 0 0 0 0 0 0 0 0 0 0 0	0	0	0.7	1	5.50166e+07	1
2017-02-07_RS_Robo_3.mzML	LAEDMDGDEKTGAR	feature			in_mzML/2017-02-07_RS_Robo_3_mzML.mzML		none	0	0	0	22.86	754.341	754.338	2	1	0	2798555 1716246 0 0 0 0 0 0 0 0 0 0 0 0 0 0 0 0 0 0 0 0 0 0 0 0 0 0 0 0 0 0 0 0 0 0 0 0 0 0 0 0 0 0 0 0 0 0 0 0 0 0 0 0 0 0 0 0 0 0 0 0 0 0	0	0	-0.1	1	5.1562e+06	0.8
2017-02-07_RS_Robo_3.mzML	LAEGMDGDEK	feature			in_mzML/2017-02-07_RS_Robo_3_mzML.mzML		none	0	0	0	21.71	532.732	532.732	2	1	0	16111599 7548614 0 0 0 0 0 0 0 0 0 0 0 0 0 0 0 0 0 0 0 0 0 0 0 0 0 0 0 0 0 0 0 0 0 0 0 0 0 0 0 0 0 0 0 0 0	0	0	0.9	1	2.65277e+07	1
2017-02-07_RS_Robo_3.mzML	LAGGIAVVK	feature			in_mzML/2017-02-07_RS_Robo_3_mzML.mzML		none	0	0	0.0078534	36.44	414.271	414.271	2	1	0	298505568 119632056 26777100 0 0 0 0 0 0 0 0 0 0 0 0 0 0 0 0 0 0 0 0 0 0 0 0 0 0 0 0 0 0 0 0 0 0 0 0 0 0 0 0	0	0	0.7	1	4.77997e+08	1
2017-02-07_RS_Robo_3.mzML	LAGGVAVIHVGAATETEM(Oxidation)KEK	feature			in_mzML/2017-02-07_RS_Robo_3_mzML.mzML		none	0	0	0	41.5	709.71	709.709	3	1	0	9219756 11615887 4944247 0 0 0 0 0 0 0 0 0 0 0 0 0 0 0 0 0 0 0 0 0 0 0 0 0 0 0 0 0 0 0 0 0 0 0 0 0 0 0 0 0 0 0 0 0 0 0 0 0 0 0 0 0 0 0 0 0 0 0 0 0 0 0 0 0 0 0 0 0 0 0 0 0 0 0 0 0 0 0 0 0 0 0 0 0 0 0 0 0 0 0 0 0	0	0	1.2	1	2.9845e+07	1
2017-02-07_RS_Robo_3.mzML	LAGGVAVIHVGAATETEMKEK	feature			in_mzML/2017-02-07_RS_Robo_3_mzML.mzML		none	0	0	0	49.89	704.379	704.377	3	1	0	30020570 34535496 22887636 9434722 3152011 0 0 0 0 0 0 0 0 0 0 0 0 0 0 0 0 0 0 0 0 0 0 0 0 0 0 0 0 0 0 0 0 0 0 0 0 0 0 0 0 0 0 0 0 0 0 0 0 0 0 0 0 0 0 0 0 0 0 0 0 0 0 0 0 0 0 0 0 0 0 0 0 0 0 0 0 0 0 0 0 0 0 0 0 0 0 0 0 0 0 0	0	0.0315105	1.2	1	1.03575e+08	1
2017-02-07_RS_Robo_3.mzML	LAGGVAVIHVGAATETEMKEK	feature			in_mzML/2017-02-07_RS_Robo_3_mzML.mzML		none	0	0	0	50.3	528.535	528.535	4	1	0	44417792 49519748 28861898 20102406 4812478 0 0 0 0 0 0 0 0 0 0 0 0 0 0 0 0 0 0 0 0 0 0 0 0 0 0 0 0 0 0 0 0 0 0 0 0 0 0 0 0 0 0 0 0 0 0 0 0 0 0 0 0 0 0 0 0 0 0 0 0 0 0 0 0 0 0 0 0 0 0 0 0 0 0 0 0 0 0 0 0 0 0 0 0 0 0 0 0 0 0 0	0	0.0325796	1.2	1	1.49255e+08	1
2017-02-07_RS_Robo_3.mzML	LAGGVAVIR	feature			in_mzML/2017-02-07_RS_Robo_3_mzML.mzML		none	0	0	0.00134228	38.39	428.274	428.274	2	1	0	896449088 406886464 94800848 17376988 0 0 0 0 0 0 0 0 0 0 0 0 0 0 0 0 0 0 0 0 0 0 0 0 0 0 0 0 0 0 0 0 0 0 0 0 0 0 0	0	0	0.7	1	1.51485e+09	1
2017-02-07_RS_Robo_3.mzML	LEQATLEMLGTADKVTVSK	feature			in_mzML/2017-02-07_RS_Robo_3_mzML.mzML		none	0	0	0	67.5	678.699	678.698	3	1	0	26586628 28105120 15614368 7506903 3227984 0 0 0 0 0 0 0 0 0 0 0 0 0 0 0 0 0 0 0 0 0 0 0 0 0 0 0 0 0 0 0 0 0 0 0 0 0 0 0 0 0 0 0 0 0 0 0 0 0 0 0 0 0 0 0 0 0 0 0 0 0 0 0 0 0 0 0 0 0 0 0 0 0 0 0 0 0 0 0 0 0 0 0 0 0 0 0	0	0.0398315	1.2	1	8.36197e+07	1
2017-02-07_RS_Robo_3.mzML	LIAELDGDEK	feature			in_mzML/2017-02-07_RS_Robo_3_mzML.mzML		none	0	0	0	44.89	551.786	551.785	2	0.850195	0	56454640 33219386 10020805 0 0 0 0 0 0 0 0 0 0 0 0 0 0 0 0 0 0 0 0 0 8864976 4938287 0 0 0 0 0 0 0 0 0 0 0 0 0 0 0 0 0 0 0 0 0 0 0 0 0 0	0	0.121617	0.8	1	1.09275e+08	1
2017-02-07_RS_Robo_3.mzML	LMAEVEGDEK	feature			in_mzML/2017-02-07_RS_Robo_3_mzML.mzML		none	0	0	0	31.38	560.763	560.763	2	1	0	86653720 33026112 8872980 0 0 0 0 0 0 0 0 0 0 0 0 0 0 0 0 0 0 0 0 0 0 0 0 0 0 0 0 0 0 0 0 0 0 0 0 0 0 0 0 0 0 0 0 0 0 0 0	0	0	0.7	1	1.39536e+08	1
2017-02-07_RS_Robo_3.mzML	LRM(Oxidation)EDALNATR	feature			in_mzML/2017-02-07_RS_Robo_3_mzML.mzML		none	0	0	0.00134228	25.49	653.334	653.333	2	1	0	11279115 5479689 0 0 0 0 0 0 0 0 0 0 0 0 0 0 0 0 0 0 0 0 0 0 0 0 0 0 0 0 0 0 0 0 0 0 0 0 0 0 0 0 0 0 0 0 0 0 0 0 0 0 0 0 0 0 0	0	0	0.7	1	1.87375e+07	1
2017-02-07_RS_Robo_3.mzML	LRMEDALAATR	feature			in_mzML/2017-02-07_RS_Robo_3_mzML.mzML		none	0	0	0	47.14	623.832	623.832	2	1	0	54265064 33404818 0 0 0 0 0 0 0 0 0 0 0 0 0 0 0 0 0 0 0 0 0 0 0 0 0 0 0 0 0 0 0 0 0 0 0 0 0 0 0 0 0 0 0 0 0 0 0 0 0 0 0 0 0 0	0	0	1.1	1	9.99787e+07	0.9
2017-02-07_RS_Robo_3.mzML	LRMEDALNATR	feature			in_mzML/2017-02-07_RS_Robo_3_mzML.mzML		none	0	0	0	45.36	645.336	645.335	2	1	0	114888424 76148792 29442740 8491504 0 0 0 0 0 0 0 0 0 0 0 0 0 0 0 0 0 0 0 0 0 0 0 0 0 0 0 0 0 0 0 0 0 0 0 0 0 0 0 0 0 0 0 0 0 0 0 0 0 0 0 0 0	0	0	1	1	2.47731e+08	1
2017-02-07_RS_Robo_3.mzML	MEANLDDALILITDKK	feature			in_mzML/2017-02-07_RS_Robo_3_mzML.mzML		none	0	0	0	88.88	601.658	601.657	3	1	0	4609139 4431202 2325227 1161831 0 0 0 0 0 0 0 0 0 0 0 0 0 0 0 0 0 0 0 0 0 0 0 0 0 0 0 0 0 0 0 0 0 0 0 0 0 0 0 0 0 0 0 0 0 0 0 0 0 0 0 0 0 0 0 0 0 0 0 0 0 0 0 0 0 0 0 0 0 0 0 0 0 0 0 0 0 0 0	0	0	1.2	1	1.33005e+07	1
2017-02-07_RS_Robo_3.mzML	MEANLDDPYVLITDKK	feature			in_mzML/2017-02-07_RS_Robo_3_mzML.mzML		none	0	0	0	71.11	622.317	622.317	3	1	0	2444879 3649048 3225163 0 0 0 0 0 0 0 0 0 0 0 0 0 0 0 0 0 0 0 0 0 0 0 0 0 0 0 0 0 0 0 0 0 0 0 0 0 0 0 0 0 0 0 0 0 0 0 0 0 0 0 0 0 0 0 0 0 0 0 0 0 0 0 0 0 0 0 0 0 0 0 0 0 0 0 0 0 0 0 0 0 0 0 0	0	0	1.6	0	1.02473e+07	1
2017-02-07_RS_Robo_3.mzML	MEAQLEKPYILITDKK	feature			in_mzML/2017-02-07_RS_Robo_3_mzML.mzML		none	0	0	0	56.83	640.689	640.688	3	1	0	61967456 64486780 54073196 14889039 5585498 0 0 0 0 0 0 0 0 0 0 0 0 0 0 0 0 0 0 0 0 0 0 0 0 0 0 0 0 0 0 0 0 0 0 0 0 0 0 0 0 0 0 0 0 0 0 0 0 0 0 0 0 0 0 0 0 0 0 0 0 0 0 0 0 0 0 0 0 0 0 0 0 0 0 0 0 0 0 0 0 0 0 0 0 0 0 0	0	0.0277883	1.3	1	2.07415e+08	1
2017-02-07_RS_Robo_3.mzML	MEAQLEKPYILLTDKK	feature			in_mzML/2017-02-07_RS_Robo_3_mzML.mzML		none	0	0	0	56.63	480.769	480.768	4	1	0	45250412 46434264 27643650 12561801 4478424 836057 0 0 0 0 0 0 0 0 0 0 0 0 0 0 0 0 0 0 0 0 0 0 0 0 0 0 0 0 0 0 0 0 0 0 0 0 0 0 0 0 0 0 0 0 0 0 0 0 0 0 0 0 0 0 0 0 0 0 0 0 0 0 0 0 0 0 0 0 0 0 0 0 0 0 0 0 0 0 0 0 0 0 0 0 0 0	0	0.038734	1.2	1	1.40194e+08	1
2017-02-07_RS_Robo_3.mzML	MEAQLEKPYLLITDK	feature			in_mzML/2017-02-07_RS_Robo_3_mzML.mzML		none	0	0	0	66.92	896.483	896.482	2	1	0	7842151 11019389 7974526 2854596 0 0 0 0 0 0 0 0 0 0 0 0 0 0 0 0 0 0 0 0 0 0 0 0 0 0 0 0 0 0 0 0 0 0 0 0 0 0 0 0 0 0 0 0 0 0 0 0 0 0 0 0 0 0 0 0 0 0 0 0 0 0 0 0 0 0 0 0 0 0 0 0 0 0 0 0 0 0 0 0 0 0	0	0	1.6	0	31810127	1
2017-02-07_RS_Robo_3.mzML	MEAQLEKPYLLITDK	feature			in_mzML/2017-02-07_RS_Robo_3_mzML.mzML		none	0	0	0	66.9	597.99	597.99	3	1	0	9770309 12846554 7359837 2882970 0 0 0 0 0 0 0 0 0 0 0 0 0 0 0 0 0 0 0 0 0 0 0 0 0 0 0 0 0 0 0 0 0 0 0 0 0 0 0 0 0 0 0 0 0 0 0 0 0 0 0 0 0 0 0 0 0 0 0 0 0 0 0 0 0 0 0 0 0 0 0 0 0 0 0 0 0 0 0 0 0 0	0	0	1.5	1	3.50732e+07	1
2017-02-07_RS_Robo_3.mzML	MEAQLEKPYLLITDKK	feature			in_mzML/2017-02-07_RS_Robo_3_mzML.mzML		none	0	0	0	56.57	960.53	960.529	2	1	0	14245042 14675563 8967158 3220664 971690 0 0 0 0 0 0 0 0 0 0 0 0 0 0 0 0 0 0 0 0 0 0 0 0 0 0 0 0 0 0 0 0 0 0 0 0 0 0 0 0 0 0 0 0 0 0 0 0 0 0 0 0 0 0 0 0 0 0 0 0 0 0 0 0 0 0 0 0 0 0 0 0 0 0 0 0 0 0 0 0 0 0 0 0 0 0 0	0	0.0230914	1.2	1	4.40517e+07	1
2017-02-07_RS_Robo_3.mzML	MEC(Carbamidomethyl)EMEKPYILIYDKK	feature			in_mzML/2017-02-07_RS_Robo_3_mzML.mzML		none	0	0	0	59.4	697.339	697.338	3	1	0	31955440 33859208 24286658 13172634 7168869 0 0 0 0 0 0 0 0 0 0 0 0 0 0 0 0 0 0 0 0 0 0 0 0 0 0 0 0 0 0 0 0 0 0 0 0 0 0 0 0 0 0 0 0 0 0 0 0 0 0 0 0 0 0 0 0 0 0 0 0 0 0 0 0 0 0 0 0 0 0 0 0 0 0 0 0 0 0 0 0 0 0 0 0 0 0 0 0 0 0 0	0	0.0649102	1.3	1	1.13215e+08	1
2017-02-07_RS_Robo_3.mzML	MEDALAATR	feature			in_mzML/2017-02-07_RS_Robo_3_mzML.mzML		none	0	0	0	31.71	489.24	489.24	2	1	0	71180344 27326290 0 0 0 0 0 0 0 0 0 0 0 0 0 0 0 0 0 0 0 0 0 0 0 0 0 0 0 0 0 0 0 0 0 0 0 0 0 0 0 0 0 0	0	0	0.8	1	1.08601e+08	1
2017-02-07_RS_Robo_3.mzML	MEDALNATR	feature			in_mzML/2017-02-07_RS_Robo_3_mzML.mzML		none	0	0	0	29.09	510.743	510.743	2	1	0	170791840 77659200 23509696 0 0 0 0 0 0 0 0 0 0 0 0 0 0 0 0 0 0 0 0 0 0 0 0 0 0 0 0 0 0 0 0 0 0 0 0 0 0 0 0 0 0	0	0	0.9	1	2.96794e+08	1
2017-02-07_RS_Robo_3.mzML	MEDTDLTMLGTADK	feature			in_mzML/2017-02-07_RS_Robo_3_mzML.mzML		none	0	0	0	65.34	770.848	770.847	2	1	0	18134278 14178391 9563783 4980573 2017123 0 0 0 0 0 0 0 0 0 0 0 0 0 0 0 0 0 0 0 0 0 0 0 0 0 0 0 0 0 0 0 0 0 0 0 0 0 0 0 0 0 0 0 0 0 0 0 0 0 0 0 0 0 0 0 0 0 0 0 0 0 0	0	0.0412718	1.1	1	4.95743e+07	1
2017-02-07_RS_Robo_3.mzML	MEDTDLTMLGTADKVTLNK	feature			in_mzML/2017-02-07_RS_Robo_3_mzML.mzML		none	0	0	0	72.68	699.346	699.346	3	1	0	44965528 47172400 29975174 13983058 4990577 1428220 0 0 0 0 0 0 0 0 0 0 0 0 0 0 0 0 0 0 0 0 0 0 0 0 0 0 0 0 0 0 0 0 0 0 0 0 0 0 0 0 0 0 0 0 0 0 0 0 0 0 0 0 0 0 0 0 0 0 0 0 0 0 0 0 0 0 0 0 0 0 0 0 0 0 0 0 0 0 0 0 0 0 0 0 0 0	0	0.0450395	1.2	1	1.4819e+08	1
2017-02-07_RS_Robo_3.mzML	MEDTDLTMLGTADKVTLNK	feature			in_mzML/2017-02-07_RS_Robo_3_mzML.mzML		none	0	0	0	71.94	1048.52	1048.52	2	1	0	13032974 15462065 9664355 4547841 0 0 0 0 0 0 0 0 0 0 0 0 0 0 0 0 0 0 0 0 0 0 0 0 0 0 0 0 0 0 0 0 0 0 0 0 0 0 0 0 0 0 0 0 0 0 0 0 0 0 0 0 0 0 0 0 0 0 0 0 0 0 0 0 0 0 0 0 0 0 0 0 0 0 0 0 0 0 0 0 0 0 0 0 0 0 0 0	0	0	1.3	1	4.63363e+07	1
2017-02-07_RS_Robo_3.mzML	MEDTDLTMLGTADKVTLNKENTTIVDGAGK	feature			in_mzML/2017-02-07_RS_Robo_3_mzML.mzML		none	0	0	0	73.7	1061.19	1061.19	3	1	0	4998014 7470924 7837510 4601920 2202027 0 0 0 0 0 0 0 0 0 0 0 0 0 0 0 0 0 0 0 0 0 0 0 0 0 0 0 0 0 0 0 0 0 0 0 0 0 0 0 0 0 0 0 0 0 0 0 0 0 0 0 0 0 0 0 0 0 0 0 0 0 0 0 0 0 0 0 0 0 0 0 0 0 0 0 0 0 0 0 0 0 0 0 0 0 0 0 0 0 0 0 0 0 0 0 0 0 0 0 0 0 0 0 0 0 0 0 0 0 0 0 0 0 0 0 0 0 0 0 0 0 0 0 0 0 0 0 0 0 0 0 0	0	0.0812244	1.1	1	2.9274e+07	1
2017-02-07_RS_Robo_3.mzML	MEDTDLTMLGTADKVTLNKENTTIVDGAGK	id			in_mzML/2017-02-07_RS_Robo_3_mzML.mzML		none	0	0	0	73.59	796.145	796.145	4	1	0	10398513 19683596 14966993 12155426 5422111 3565822 0 0 0 0 0 0 0 0 0 0 0 0 0 0 0 0 0 0 0 0 0 0 0 0 0 0 0 0 0 0 0 0 0 0 0 0 0 0 0 0 0 0 0 0 0 0 0 0 0 0 0 0 0 0 0 0 0 0 0 0 0 0 0 0 0 0 0 0 0 0 0 0 0 0 0 0 0 0 0 0 0 0 0 0 0 0 0 0 0 0 0 0 0 0 0 0 0 0 0 0 0 0 0 0 0 0 0 0 0 0 0 0 0 0 0 0 0 0 0 0 0 0 0 0 0 0 0 0 0 0 0	0	0.135785	1.1	1	6.90858e+07	1
2017-02-07_RS_Robo_3.mzML	MSGGVAVIEVGAATEVEMK	feature			in_mzML/2017-02-07_RS_Robo_3_mzML.mzML		none	0	0	0	106.1	626.648	626.65	3	1	0	2369828 2189022 0 0 0 0 0 0 0 0 0 0 0 0 0 0 0 0 0 0 0 0 0 0 0 0 0 0 0 0 0 0 0 0 0 0 0 0 0 0 0 0 0 0 0 0 0 0 0 0 0 0 0 0 0 0 0 0 0 0 0 0 0 0 0 0 0 0 0 0 0 0 0 0 0 0 0 0 0 0 0 0 0 0	0	0	-0.1	1	5.40776e+06	0.5
2017-02-07_RS_Robo_3.mzML	MSKPIEGKDQIAR	feature			in_mzML/2017-02-07_RS_Robo_3_mzML.mzML		none	0	0	0.00658762	20.68	368.953	368.953	4	1	0	51865720 38397056 17451678 6499327 1360259 0 0 0 0 0 0 0 0 0 0 0 0 0 0 0 0 0 0 0 0 0 0 0 0 0 0 0 0 0 0 0 0 0 0 0 0 0 0 0 0 0 0 0 0 0 0 0 0 0 0 0 0 0 0 0 0 0 0 0 0 0 0	0	0.0117696	1	1	1.22502e+08	1
2017-02-07_RS_Robo_3.mzML	MSKPIEGKDQIAR	feature			in_mzML/2017-02-07_RS_Robo_3_mzML.mzML		none	0	0	0	20.59	491.601	491.601	3	1	0	48309784 35249264 15244636 5047987 0 0 0 0 0 0 0 0 0 0 0 0 0 0 0 0 0 0 0 0 0 0 0 0 0 0 0 0 0 0 0 0 0 0 0 0 0 0 0 0 0 0 0 0 0 0 0 0 0 0 0 0 0 0 0 0 0 0 0 0 0 0 0	0	0	1	1	1.11915e+08	1
2017-02-07_RS_Robo_3.mzML	MSKPIEGKDQIAR	feature			in_mzML/2017-02-07_RS_Robo_3_mzML.mzML		none	0	0	0.00134228	20.68	736.899	736.898	2	1	0	18449620 14540777 6726112 2807916 0 0 0 0 0 0 0 0 0 0 0 0 0 0 0 0 0 0 0 0 0 0 0 0 0 0 0 0 0 0 0 0 0 0 0 0 0 0 0 0 0 0 0 0 0 0 0 0 0 0 0 0 0 0 0 0 0 0 0 0 0 0 0	0	0	1.1	1	4.53884e+07	1
2017-02-07_RS_Robo_3.mzML	MVAELDNPLILITDKK	feature			in_mzML/2017-02-07_RS_Robo_3_mzML.mzML		none	0	0	0	87.52	605.01	605.01	3	1	0	11298895 11035832 6466901 2527686 0 0 0 0 0 0 0 0 0 0 0 0 0 0 0 0 0 0 0 0 0 0 0 0 0 0 0 0 0 0 0 0 0 0 0 0 0 0 0 0 0 0 0 0 0 0 0 0 0 0 0 0 0 0 0 0 0 0 0 0 0 0 0 0 0 0 0 0 0 0 0 0 0 0 0 0 0 0 0 0 0 0	0	0	1.2	1	3.33309e+07	1
2017-02-07_RS_Robo_3.mzML	MVAELDNPYILITDKK	feature			in_mzML/2017-02-07_RS_Robo_3_mzML.mzML		none	0	0	0	77.44	932.002	932	2	1	0	4652969 5820171 3222983 0 0 0 0 0 0 0 0 0 0 0 0 0 0 0 0 0 0 0 0 0 0 0 0 0 0 0 0 0 0 0 0 0 0 0 0 0 0 0 0 0 0 0 0 0 0 0 0 0 0 0 0 0 0 0 0 0 0 0 0 0 0 0 0 0 0 0 0 0 0 0 0 0 0 0 0 0 0 0 0 0 0 0 0 0 0	0	0	1.3	1	15580886	1
2017-02-07_RS_Robo_3.mzML	NAVPITPTLNR	feature			in_mzML/2017-02-07_RS_Robo_3_mzML.mzML		none	0	0	0	48.12	598.344	598.343	2	1	0	67629336 40815332 13714195 3520989 0 0 0 0 0 0 0 0 0 0 0 0 0 0 0 0 0 0 0 0 0 0 0 0 0 0 0 0 0 0 0 0 0 0 0 0 0 0 0 0 0 0 0 0 0 0 0 0 0 0 0 0 0	0	0	0.6	1	1.34362e+08	1
2017-02-07_RS_Robo_3.mzML	NDTTIVDGAGAK	feature			in_mzML/2017-02-07_RS_Robo_3_mzML.mzML		none	0	0	0	26.02	581.291	581.291	2	0.893423	0	90416304 46119040 14994207 3685331 0 0 0 0 0 0 0 0 0 0 0 0 0 0 0 0 0 9469369 4698151 0 0 0 0 0 0 0 0 0 0 0 0 0 0 0 0 0 0 0 0 0 0 0 0 0 0 0 0 0	0	0.0836422	0.6	1	165634684	1
2017-02-07_RS_Robo_3.mzML	NGNWVDMFK	feature			in_mzML/2017-02-07_RS_Robo_3_mzML.mzML		none	0	0	0	76.27	555.756	555.755	2	1	0	7074888 3989070 1045276 0 0 0 0 0 0 0 0 0 0 0 0 0 0 0 0 0 0 0 0 0 0 0 0 0 0 0 0 0 0 0 0 0 0 0 0 0 0 0 0 0 0 0 0 0 0 0 0 0 0 0 0	0	0	1	1	1.34147e+07	1
2017-02-07_RS_Robo_3.mzML	NIAAGANPIIIR	feature			in_mzML/2017-02-07_RS_Robo_3_mzML.mzML		none	0	0	0	59.8	611.867	611.867	2	1	0	182606384 119699400 44623700 10573741 2021734 0 0 0 0 0 0 0 0 0 0 0 0 0 0 0 0 0 0 0 0 0 0 0 0 0 0 0 0 0 0 0 0 0 0 0 0 0 0 0 0 0 0 0 0 0 0 0 0 0 0 0 0 0 0	0	0.00562335	0.6	1	3.82023e+08	1
2017-02-07_RS_Robo_3.mzML	NIAAGANPIILKR	feature			in_mzML/2017-02-07_RS_Robo_3_mzML.mzML		none	0	0	0	45.01	450.945	450.945	3	1	0	31120572 25689256 8143276 1912449 0 0 0 0 0 0 0 0 0 0 0 0 0 0 0 0 0 0 0 0 0 0 0 0 0 0 0 0 0 0 0 0 0 0 0 0 0 0 0 0 0 0 0 0 0 0 0 0 0 0 0 0 0 0 0 0 0 0 0 0 0	0	0	0.7	1	7.28971e+07	1
2017-02-07_RS_Robo_3.mzML	NIAAGANPIVLRK	feature			in_mzML/2017-02-07_RS_Robo_3_mzML.mzML		none	0	0	0	41.89	446.273	446.274	3	1	0	52019564 36013192 13971257 3099206 0 0 0 0 0 0 0 0 0 0 0 0 0 0 0 0 0 0 0 0 0 0 0 0 0 0 0 0 0 0 0 0 0 0 0 0 0 0 0 0 0 0 0 0 0 0 0 0 0 0 0 0 0 0 0 0 0 0 0 0	0	0	0.6	1	1.12554e+08	1
2017-02-07_RS_Robo_3.mzML	NLAAGANPIVLR	feature			in_mzML/2017-02-07_RS_Robo_3_mzML.mzML		none	0	0	0	56.23	604.86	604.859	2	1	0	150823584 96614184 33966032 8330773 1193971 0 0 0 0 0 0 0 0 0 0 0 0 0 0 0 0 0 0 0 0 0 0 0 0 0 0 0 0 0 0 0 0 0 0 0 0 0 0 0 0 0 0 0 0 0 0 0 0 0 0 0 0 0	0	0.004104	0.6	1	309988441	1
2017-02-07_RS_Robo_3.mzML	NLAAGANPIVLRK	feature			in_mzML/2017-02-07_RS_Robo_3_mzML.mzML		none	0	0	0	41.87	668.907	668.907	2	1	0	30244808 18974742 7060288 0 0 0 0 0 0 0 0 0 0 0 0 0 0 0 0 0 0 0 0 0 0 0 0 0 0 0 0 0 0 0 0 0 0 0 0 0 0 0 0 0 0 0 0 0 0 0 0 0 0 0 0 0 0 0 0 0 0 0 0 0	0	0	0.6	1	6.13131e+07	1
2017-02-07_RS_Robo_3.mzML	NTAEGYNVATDKYEDLLSAGVVDPTK	id			in_mzML/2017-02-07_RS_Robo_3_mzML.mzML		none	0	0	0	81.87	924.119	924.119	3	1	0	61671648 92017944 73496248 39634960 17206652 6025722 1396749 0 0 0 0 0 0 0 0 0 0 0 0 0 0 0 0 0 0 0 0 0 0 0 0 0 0 0 0 0 0 0 0 0 0 0 0 0 0 0 0 0 0 0 0 0 0 0 0 0 0 0 0 0 0 0 0 0 0 0 0 0 0 0 0 0 0 0 0 0 0 0 0 0 0 0 0 0 0 0 0 0 0 0 0 0 0 0 0 0 0 0 0 0 0 0 0 0 0 0 0 0 0 0 0 0 0 0 0 0 0 0 0 0 0 0 0 0 0	0	0.0845055	1.1	1	3.01857e+08	1
2017-02-07_RS_Robo_3.mzML	NTAEGYNVATDKYEDLLSAGVVDPTK	feature			in_mzML/2017-02-07_RS_Robo_3_mzML.mzML		none	0	0	0	81.6	1385.68	1385.67	2	1	0	14750663 22387918 16592543 8595027 3957971 1398906 0 0 0 0 0 0 0 0 0 0 0 0 0 0 0 0 0 0 0 0 0 0 0 0 0 0 0 0 0 0 0 0 0 0 0 0 0 0 0 0 0 0 0 0 0 0 0 0 0 0 0 0 0 0 0 0 0 0 0 0 0 0 0 0 0 0 0 0 0 0 0 0 0 0 0 0 0 0 0 0 0 0 0 0 0 0 0 0 0 0 0 0 0 0 0 0 0 0 0 0 0 0 0 0 0 0 0 0 0 0 0 0 0 0 0 0 0 0 0	0	0.0791465	1.1	1	7.01725e+07	1
2017-02-07_RS_Robo_3.mzML	NTAEGYNVATDKYEDLLSAGVVDPTK	id			in_mzML/2017-02-07_RS_Robo_3_mzML.mzML		none	0	0	0	81.35	924.119	924.119	3	1	0	62510644 93188008 74838784 40121016 17394728 6315745 1490165 0 0 0 0 0 0 0 0 0 0 0 0 0 0 0 0 0 0 0 0 0 0 0 0 0 0 0 0 0 0 0 0 0 0 0 0 0 0 0 0 0 0 0 0 0 0 0 0 0 0 0 0 0 0 0 0 0 0 0 0 0 0 0 0 0 0 0 0 0 0 0 0 0 0 0 0 0 0 0 0 0 0 0 0 0 0 0 0 0 0 0 0 0 0 0 0 0 0 0 0 0 0 0 0 0 0 0 0 0 0 0 0 0 0 0 0 0 0	0	0.0851778	1.1	1	3.06328e+08	1
2017-02-07_RS_Robo_3.mzML	NTIETTTSDYDREK	feature			in_mzML/2017-02-07_RS_Robo_3_mzML.mzML		none	0	0	0	26.43	558.26	558.26	3	1	0	7306063 6786104 3627780 0 0 0 0 0 0 0 0 0 0 0 0 0 0 0 0 0 0 0 0 0 0 0 0 0 0 0 0 0 0 0 0 0 0 0 0 0 0 0 0 0 0 0 0 0 0 0 0 0 0 0 0 0 0 0 0 0 0 0 0 0 0 0 0 0 0 0 0 0 0	0	0	1.3	1	1.96279e+07	1
2017-02-07_RS_Robo_3.mzML	NTIETTTSDYDREK	feature			in_mzML/2017-02-07_RS_Robo_3_mzML.mzML		none	0	0	0	26.41	836.887	836.887	2	1	0	7394925 5896676 2651334 0 0 0 0 0 0 0 0 0 0 0 0 0 0 0 0 0 0 0 0 0 0 0 0 0 0 0 0 0 0 0 0 0 0 0 0 0 0 0 0 0 0 0 0 0 0 0 0 0 0 0 0 0 0 0 0 0 0 0 0 0 0 0 0 0 0 0 0 0 0	0	0	1.1	1	1.76619e+07	1
2017-02-07_RS_Robo_3.mzML	NVTAGANPISLQR	feature			in_mzML/2017-02-07_RS_Robo_3_mzML.mzML		none	0	0	0	46.3	670.868	670.868	2	1	0	390221184 271211744 103657472 28257530 7016266 0 0 0 0 0 0 0 0 0 0 0 0 0 0 0 0 0 0 0 0 0 0 0 0 0 0 0 0 0 0 0 0 0 0 0 0 0 0 0 0 0 0 0 0 0 0 0 0 0 0 0 0 0 0 0 0	0	0.00876634	0.6	1	8.49336e+08	1
2017-02-07_RS_Robo_3.mzML	NVTAGANPM(Oxidation)DIKR	feature			in_mzML/2017-02-07_RS_Robo_3_mzML.mzML		none	0	0	0	25.63	468.242	468.242	3	1	0	177435104 121773544 49678392 11261986 0 0 0 0 0 0 0 0 0 0 0 0 0 0 0 0 0 0 0 0 0 0 0 0 0 0 0 0 0 0 0 0 0 0 0 0 0 0 0 0 0 0 0 0 0 0 0 0 0 0 0 0 0 0 0 0 0 0	0	0	1	1	3.91858e+08	1
2017-02-07_RS_Robo_3.mzML	NVTAGANPM(Oxidation)DIKR	feature			in_mzML/2017-02-07_RS_Robo_3_mzML.mzML		none	0	0	0	25.59	701.859	701.859	2	1	0	74424152 52178496 22232248 6815586 0 0 0 0 0 0 0 0 0 0 0 0 0 0 0 0 0 0 0 0 0 0 0 0 0 0 0 0 0 0 0 0 0 0 0 0 0 0 0 0 0 0 0 0 0 0 0 0 0 0 0 0 0 0 0 0 0 0	0	0	1	1	1.67952e+08	1
2017-02-07_RS_Robo_3.mzML	NVTAGANPM(Oxidation)DLK	feature			in_mzML/2017-02-07_RS_Robo_3_mzML.mzML		none	0	0	0	31.01	623.809	623.808	2	1	0	20426364 14683249 0 0 0 0 0 0 0 0 0 0 0 0 0 0 0 0 0 0 0 0 0 0 0 0 0 0 0 0 0 0 0 0 0 0 0 0 0 0 0 0 0 0 0 0 0 0 0 0 0 0 0 0 0 0	0	0	1.3	1	4.06472e+07	0.9
2017-02-07_RS_Robo_3.mzML	NVTAGANPM(Oxidation)VLR	feature			in_mzML/2017-02-07_RS_Robo_3_mzML.mzML		none	0	0	0	36.48	629.833	629.832	2	1	0	26881102 18866338 0 0 0 0 0 0 0 0 0 0 0 0 0 0 0 0 0 0 0 0 0 0 0 0 0 0 0 0 0 0 0 0 0 0 0 0 0 0 0 0 0 0 0 0 0 0 0 0 0 0 0 0 0 0 0	0	0	1.2	1	5.2758e+07	0.9
2017-02-07_RS_Robo_3.mzML	NVTAGANPMDIK	feature			in_mzML/2017-02-07_RS_Robo_3_mzML.mzML		none	0	0	0	45.09	615.811	615.811	2	1	0	94765536 53586304 17929536 0 0 0 0 0 0 0 0 0 0 0 0 0 0 0 0 0 0 0 0 0 0 0 0 0 0 0 0 0 0 0 0 0 0 0 0 0 0 0 0 0 0 0 0 0 0 0 0 0 0 0 0 0	0	0	0.9	1	1.83448e+08	1
2017-02-07_RS_Robo_3.mzML	NVTAGANPMDIKR	feature			in_mzML/2017-02-07_RS_Robo_3_mzML.mzML		none	0	0	0	35.97	462.91	462.91	3	1	0	858506304 618899776 256420144 70023800 10536918 0 0 0 0 0 0 0 0 0 0 0 0 0 0 0 0 0 0 0 0 0 0 0 0 0 0 0 0 0 0 0 0 0 0 0 0 0 0 0 0 0 0 0 0 0 0 0 0 0 0 0 0 0 0 0 0 0	0	0.00580743	1.1	1	1.95772e+09	1
2017-02-07_RS_Robo_3.mzML	NVTAGANPMDLKR	feature			in_mzML/2017-02-07_RS_Robo_3_mzML.mzML		none	0	0	0	35.72	693.862	693.861	2	1	0	357431808 247042064 100202896 29132632 0 0 0 0 0 0 0 0 0 0 0 0 0 0 0 0 0 0 0 0 0 0 0 0 0 0 0 0 0 0 0 0 0 0 0 0 0 0 0 0 0 0 0 0 0 0 0 0 0 0 0 0 0 0 0 0 0 0	0	0	1	1	7.93935e+08	1
2017-02-07_RS_Robo_3.mzML	NVTAGANPMVIKK	feature			in_mzML/2017-02-07_RS_Robo_3_mzML.mzML		none	0	0	0	32.79	671.88	671.879	2	1	0	21118398 15910687 5689586 0 0 0 0 0 0 0 0 0 0 0 0 0 0 0 0 0 0 0 0 0 0 0 0 0 0 0 0 0 0 0 0 0 0 0 0 0 0 0 0 0 0 0 0 0 0 0 0 0 0 0 0 0 0 0 0 0 0 0 0	0	0	1.2	1	4.78096e+07	1
2017-02-07_RS_Robo_3.mzML	NVTAGANPMVIKK	feature			in_mzML/2017-02-07_RS_Robo_3_mzML.mzML		none	0	0	0	32.8	448.255	448.255	3	1	0	34143852 23638632 8306686 0 0 0 0 0 0 0 0 0 0 0 0 0 0 0 0 0 0 0 0 0 0 0 0 0 0 0 0 0 0 0 0 0 0 0 0 0 0 0 0 0 0 0 0 0 0 0 0 0 0 0 0 0 0 0 0 0 0 0 0	0	0	1	1	73630214	1
2017-02-07_RS_Robo_3.mzML	NVTAGASPM(Oxidation)DIKR	feature			in_mzML/2017-02-07_RS_Robo_3_mzML.mzML		none	0	0	0	23.44	688.354	688.354	2	1	0	64257392 41178516 14179114 4519219 0 0 0 0 0 0 0 0 0 0 0 0 0 0 0 0 0 0 0 0 0 0 0 0 0 0 0 0 0 0 0 0 0 0 0 0 0 0 0 0 0 0 0 0 0 0 0 0 0 0 0 0 0 0 0 0 0	0	0	0.9	1	1.34722e+08	1
2017-02-07_RS_Robo_3.mzML	NVTAGASPM(Oxidation)DLK	feature			in_mzML/2017-02-07_RS_Robo_3_mzML.mzML		none	0	0	0	28.55	610.303	610.303	2	1	0	55878508 31626652 8985048 0 0 0 0 0 0 0 0 0 0 0 0 0 0 0 0 0 0 0 0 0 0 0 0 0 0 0 0 0 0 0 0 0 0 0 0 0 0 0 0 0 0 0 0 0 0 0 0 0 0 0 0	0	0	1	1	1.06959e+08	1
2017-02-07_RS_Robo_3.mzML	NVTAGASPM(Oxidation)DLKR	feature			in_mzML/2017-02-07_RS_Robo_3_mzML.mzML		none	0	0	0	23.15	459.238	459.238	3	1	0	162383168 104906416 39268152 0 0 0 0 0 0 0 0 0 0 0 0 0 0 0 0 0 0 0 0 0 0 0 0 0 0 0 0 0 0 0 0 0 0 0 0 0 0 0 0 0 0 0 0 0 0 0 0 0 0 0 0 0 0 0 0 0 0	0	0	1	1	3.4003e+08	1
2017-02-07_RS_Robo_3.mzML	NVTAGASPM(Oxidation)DLKR	feature			in_mzML/2017-02-07_RS_Robo_3_mzML.mzML		none	0	0	0	23.82	459.238	459.238	3	1	0	165342128 101757560 37727340 0 0 0 0 0 0 0 0 0 0 0 0 0 0 0 0 0 0 0 0 0 0 0 0 0 0 0 0 0 0 0 0 0 0 0 0 0 0 0 0 0 0 0 0 0 0 0 0 0 0 0 0 0 0 0 0 0 0	0	0	0.9	1	3.37212e+08	1
2017-02-07_RS_Robo_3.mzML	NVTAGASPMDLKR	feature			in_mzML/2017-02-07_RS_Robo_3_mzML.mzML		none	0	0	0	32.34	680.356	680.356	2	1	0	139754960 99935584 35510444 7792967 0 0 0 0 0 0 0 0 0 0 0 0 0 0 0 0 0 0 0 0 0 0 0 0 0 0 0 0 0 0 0 0 0 0 0 0 0 0 0 0 0 0 0 0 0 0 0 0 0 0 0 0 0 0 0 0 0	0	0	1.1	1	3.10512e+08	1
2017-02-07_RS_Robo_3.mzML	NVTAGASPMDLKR	feature			in_mzML/2017-02-07_RS_Robo_3_mzML.mzML		none	0	0	0	31.94	453.906	453.906	3	1	0	273583584 179870368 73856328 18552068 2468317 0 0 0 0 0 0 0 0 0 0 0 0 0 0 0 0 0 0 0 0 0 0 0 0 0 0 0 0 0 0 0 0 0 0 0 0 0 0 0 0 0 0 0 0 0 0 0 0 0 0 0 0 0 0 0 0	0	0.00450151	0.9	1	5.91248e+08	1
2017-02-07_RS_Robo_3.mzML	NVVAGANPMVIKK	feature			in_mzML/2017-02-07_RS_Robo_3_mzML.mzML		none	0	0	0	37.8	670.89	670.89	2	1	0	14694291 10412579 3669036 0 0 0 0 0 0 0 0 0 0 0 0 0 0 0 0 0 0 0 0 0 0 0 0 0 0 0 0 0 0 0 0 0 0 0 0 0 0 0 0 0 0 0 0 0 0 0 0 0 0 0 0 0 0 0 0 0 0 0 0 0	0	0	1.1	1	3.20824e+07	1
2017-02-07_RS_Robo_3.mzML	NVVAGANPMVLKK	feature			in_mzML/2017-02-07_RS_Robo_3_mzML.mzML		none	0	0	0	37.82	447.596	447.596	3	1	0	27434272 19194760 7697148 0 0 0 0 0 0 0 0 0 0 0 0 0 0 0 0 0 0 0 0 0 0 0 0 0 0 0 0 0 0 0 0 0 0 0 0 0 0 0 0 0 0 0 0 0 0 0 0 0 0 0 0 0 0 0 0 0 0 0 0 0	0	0	1	1	6.02756e+07	1
2017-02-07_RS_Robo_3.mzML	QIAYGEDAR	feature			in_mzML/2017-02-07_RS_Robo_3_mzML.mzML		none	0	0	0	25.36	511.751	511.749	2	1	0	11382935 8968300 0 0 0 0 0 0 0 0 0 0 0 0 0 0 0 0 0 0 0 0 0 0 0 0 0 0 0 0 0 0 0 0 0 0 0 0 0 0 0 0 0 0 0 0 0 0	0	0	1	1	23533487	1
2017-02-07_RS_Robo_3.mzML	QIEETTSDFDREK	feature			in_mzML/2017-02-07_RS_Robo_3_mzML.mzML		none	0	0	0	31.1	533.25	533.25	3	1	0	57558324 47771596 22265276 4618093 0 0 0 0 0 0 0 0 0 0 0 0 0 0 0 0 0 0 0 0 0 0 0 0 0 0 0 0 0 0 0 0 0 0 0 0 0 0 0 0 0 0 0 0 0 0 0 0 0 0 0 0 0 0 0 0 0 0 0 0 0 0 0 0 0 0 0	0	0	1.2	1	1.42838e+08	1
2017-02-07_RS_Robo_3.mzML	QIEETTSDFDREK	feature			in_mzML/2017-02-07_RS_Robo_3_mzML.mzML		none	0	0	0	31.06	799.371	799.371	2	1	0	33995804 28611870 13228472 3912388 0 0 0 0 0 0 0 0 0 0 0 0 0 0 0 0 0 0 0 0 0 0 0 0 0 0 0 0 0 0 0 0 0 0 0 0 0 0 0 0 0 0 0 0 0 0 0 0 0 0 0 0 0 0 0 0 0 0 0 0 0 0 0 0 0 0 0	0	0	1.2	1	8.54014e+07	1
2017-02-07_RS_Robo_3.mzML	QIKDTTSDYDR	feature			in_mzML/2017-02-07_RS_Robo_3_mzML.mzML		none	0	0	0	17.96	671.318	671.318	2	1	0	10168242 10073666 4729805 0 0 0 0 0 0 0 0 0 0 0 0 0 0 0 0 0 0 0 0 0 0 0 0 0 0 0 0 0 0 0 0 0 0 0 0 0 0 0 0 0 0 0 0 0 0 0 0 0 0 0 0 0 0 0 0 0	0	0	0.8	1	2.77226e+07	1
2017-02-07_RS_Robo_3.mzML	QIKDTTSDYDREK	feature			in_mzML/2017-02-07_RS_Robo_3_mzML.mzML		none	0	0	0	16.3	533.594	533.593	3	1	0	30061174 24204086 9631982 3592189 909552 0 0 0 0 0 0 0 0 0 0 0 0 0 0 0 0 0 0 0 0 0 0 0 0 0 0 0 0 0 0 0 0 0 0 0 0 0 0 0 0 0 0 0 0 0 0 0 0 0 0 0 0 0 0 0 0 0 0 0 0 0 0 0 0 0 0	0	0.0132977	1.1	1	7.23918e+07	1
2017-02-07_RS_Robo_3.mzML	QIKDTTSDYDREK	feature			in_mzML/2017-02-07_RS_Robo_3_mzML.mzML		none	0	0	0	16.13	799.887	799.886	2	1	0	12839116 10001893 4693261 1571598 231422 0 0 0 0 0 0 0 0 0 0 0 0 0 0 0 0 0 0 0 0 0 0 0 0 0 0 0 0 0 0 0 0 0 0 0 0 0 0 0 0 0 0 0 0 0 0 0 0 0 0 0 0 0 0 0 0 0 0 0 0 0 0 0 0 0 0	0	0.00788833	1	1	30926683	1
2017-02-07_RS_Robo_3.mzML	QIVENAGGEGSVVVDK	feature			in_mzML/2017-02-07_RS_Robo_3_mzML.mzML		none	0	0	0.00134228	43.39	800.913	800.913	2	1	0	23124536 23120238 9250132 3692189 0 0 0 0 0 0 0 0 0 0 0 0 0 0 0 0 0 0 0 0 0 0 0 0 0 0 0 0 0 0 0 0 0 0 0 0 0 0 0 0 0 0 0 0 0 0 0 0 0 0 0 0 0 0 0 0 0 0 0 0 0 0 0 0 0 0 0 0	0	0	1.5	1	6.36494e+07	1
2017-02-07_RS_Robo_3.mzML	QIVENAGGEGSVVVNK	feature			in_mzML/2017-02-07_RS_Robo_3_mzML.mzML		none	0	0	0	39.92	800.421	800.42	2	1	0	186113968 147878208 66496152 22960114 6548667 0 0 0 0 0 0 0 0 0 0 0 0 0 0 0 0 0 0 0 0 0 0 0 0 0 0 0 0 0 0 0 0 0 0 0 0 0 0 0 0 0 0 0 0 0 0 0 0 0 0 0 0 0 0 0 0 0 0 0 0 0 0 0 0 0 0 0	0	0.0152296	1	1	450764360	1
2017-02-07_RS_Robo_3.mzML	QIVENAGGEGSVVVNK	feature			in_mzML/2017-02-07_RS_Robo_3_mzML.mzML		none	0	0	0	41.03	800.422	800.42	2	1	0	52718856 42715448 18410600 0 0 0 0 0 0 0 0 0 0 0 0 0 0 0 0 0 0 0 0 0 0 0 0 0 0 0 0 0 0 0 0 0 0 0 0 0 0 0 0 0 0 0 0 0 0 0 0 0 0 0 0 0 0 0 0 0 0 0 0 0 0 0 0 0 0 0 0 0	0	0	1.1	1	1.25977e+08	1
2017-02-07_RS_Robo_3.mzML	QLVLNC(Carbamidomethyl)GEEPSVVANTVK	feature			in_mzML/2017-02-07_RS_Robo_3_mzML.mzML		none	0	0	0	65.25	979.008	979.007	2	1	0	2430444 2149664 1169719 0 0 0 0 0 0 0 0 0 0 0 0 0 0 0 0 0 0 0 0 0 0 0 0 0 0 0 0 0 0 0 0 0 0 0 0 0 0 0 0 0 0 0 0 0 0 0 0 0 0 0 0 0 0 0 0 0 0 0 0 0 0 0 0 0 0 0 0 0 0 0 0 0 0 0 0 0 0 0 0 0 0 0	0	0	1	1	6.45259e+06	1
2017-02-07_RS_Robo_3.mzML	QQIETTTSDFDREK	feature			in_mzML/2017-02-07_RS_Robo_3_mzML.mzML		none	0	0	0	32.27	566.604	566.604	3	1	0	31996292 26006870 11759651 5583262 0 0 0 0 0 0 0 0 0 0 0 0 0 0 0 0 0 0 0 0 0 0 0 0 0 0 0 0 0 0 0 0 0 0 0 0 0 0 0 0 0 0 0 0 0 0 0 0 0 0 0 0 0 0 0 0 0 0 0 0 0 0 0 0 0 0 0 0 0 0 0	0	0	1.1	1	7.93355e+07	1
2017-02-07_RS_Robo_3.mzML	QQIETTTSDFDREK	feature			in_mzML/2017-02-07_RS_Robo_3_mzML.mzML		none	0	0	0	32.45	849.403	849.403	2	1	0	12544311 11145199 4965239 1553778 0 0 0 0 0 0 0 0 0 0 0 0 0 0 0 0 0 0 0 0 0 0 0 0 0 0 0 0 0 0 0 0 0 0 0 0 0 0 0 0 0 0 0 0 0 0 0 0 0 0 0 0 0 0 0 0 0 0 0 0 0 0 0 0 0 0 0 0 0 0 0	0	0	1.2	1	3.24887e+07	1
2017-02-07_RS_Robo_3.mzML	QSQEVGSDFDKIEQVATISANNDETIGK	feature			in_mzML/2017-02-07_RS_Robo_3_mzML.mzML		none	0	0	0	80.14	1008.49	1008.49	3	1	0	31545934 47102124 39980300 24566916 10150609 4149459 1358060 0 0 0 0 0 0 0 0 0 0 0 0 0 0 0 0 0 0 0 0 0 0 0 0 0 0 0 0 0 0 0 0 0 0 0 0 0 0 0 0 0 0 0 0 0 0 0 0 0 0 0 0 0 0 0 0 0 0 0 0 0 0 0 0 0 0 0 0 0 0 0 0 0 0 0 0 0 0 0 0 0 0 0 0 0 0 0 0 0 0 0 0 0 0 0 0 0 0 0 0 0 0 0 0 0 0 0 0 0 0 0 0 0 0 0 0 0 0 0 0 0 0 0 0	0	0.0985697	1.1	1	1.63916e+08	1
2017-02-07_RS_Robo_3.mzML	QVSGTDDIAR	feature			in_mzML/2017-02-07_RS_Robo_3_mzML.mzML		none	0	0	0	22.04	531.266	531.265	2	1	0	57048664 28091658 7720114 1468843 0 0 0 0 0 0 0 0 0 0 0 0 0 0 0 0 0 0 0 0 0 0 0 0 0 0 0 0 0 0 0 0 0 0 0 0 0 0 0 0 0 0 0	0	0	0.7	1	1.01331e+08	1
2017-02-07_RS_Robo_3.mzML	RALEEPIR	feature			in_mzML/2017-02-07_RS_Robo_3_mzML.mzML		none	0	0	0.00399467	22.56	492.285	492.285	2	1	0	89164832 49424428 14080991 2427634 0 0 0 0 0 0 0 0 0 0 0 0 0 0 0 0 0 0 0 0 0 0 0 0 0 0 0 0 0 0 0 0 0 0 0 0 0 0 0 0 0 0 0	0	0	0.7	1	1.66939e+08	1
2017-02-07_RS_Robo_3.mzML	RKEMLEDIAILTGATVISTDK	feature			in_mzML/2017-02-07_RS_Robo_3_mzML.mzML		none	0	0	0	86.78	768.755	768.754	3	1	0	16025962 17962136 11814939 5119440 1673660 0 0 0 0 0 0 0 0 0 0 0 0 0 0 0 0 0 0 0 0 0 0 0 0 0 0 0 0 0 0 0 0 0 0 0 0 0 0 0 0 0 0 0 0 0 0 0 0 0 0 0 0 0 0 0 0 0 0 0 0 0 0 0 0 0 0 0 0 0 0 0 0 0 0 0 0 0 0 0 0 0 0 0 0 0 0 0 0 0 0 0 0 0 0 0 0 0 0 0	0	0.031821	1.1	1	5.45789e+07	1
2017-02-07_RS_Robo_3.mzML	RKEMLEDIAILTGATVISTDK	feature			in_mzML/2017-02-07_RS_Robo_3_mzML.mzML		none	0	0	0	86.94	1152.63	1152.63	2	1	0	3767872 4590692 2390209 0 0 0 0 0 0 0 0 0 0 0 0 0 0 0 0 0 0 0 0 0 0 0 0 0 0 0 0 0 0 0 0 0 0 0 0 0 0 0 0 0 0 0 0 0 0 0 0 0 0 0 0 0 0 0 0 0 0 0 0 0 0 0 0 0 0 0 0 0 0 0 0 0 0 0 0 0 0 0 0 0 0 0 0 0 0 0 0 0 0 0 0 0 0 0 0 0 0 0 0 0	0	0	1.1	1	1.23467e+07	1
2017-02-07_RS_Robo_3.mzML	RKEMLEDIAILTGATVISTDK	feature			in_mzML/2017-02-07_RS_Robo_3_mzML.mzML		none	0	0	0	87.02	576.818	576.817	4	1	0	7434291 8577599 5928535 2611158 764481 0 0 0 0 0 0 0 0 0 0 0 0 0 0 0 0 0 0 0 0 0 0 0 0 0 0 0 0 0 0 0 0 0 0 0 0 0 0 0 0 0 0 0 0 0 0 0 0 0 0 0 0 0 0 0 0 0 0 0 0 0 0 0 0 0 0 0 0 0 0 0 0 0 0 0 0 0 0 0 0 0 0 0 0 0 0 0 0 0 0 0 0 0 0 0 0 0 0 0	0	0.0301974	1.2	1	2.61901e+07	1
2017-02-07_RS_Robo_3.mzML	RKEMLEDIAILTGATVISTDK	feature			in_mzML/2017-02-07_RS_Robo_3_mzML.mzML		none	0	0	0	87.74	768.756	768.754	3	1	0	6386974 7249374 4321086 2054427 0 0 0 0 0 0 0 0 0 0 0 0 0 0 0 0 0 0 0 0 0 0 0 0 0 0 0 0 0 0 0 0 0 0 0 0 0 0 0 0 0 0 0 0 0 0 0 0 0 0 0 0 0 0 0 0 0 0 0 0 0 0 0 0 0 0 0 0 0 0 0 0 0 0 0 0 0 0 0 0 0 0 0 0 0 0 0 0 0 0 0 0 0 0 0 0 0 0 0 0	0	0	1.1	1	2.14001e+07	1
2017-02-07_RS_Robo_3.mzML	RKEMLQDIAILTGGK	feature			in_mzML/2017-02-07_RS_Robo_3_mzML.mzML		none	0	0	0	61.51	558.319	558.319	3	1	0	15713676 12057776 5647739 1942193 348313 0 0 0 0 0 0 0 0 0 0 0 0 0 0 0 0 0 0 0 0 0 0 0 0 0 0 0 0 0 0 0 0 0 0 0 0 0 0 0 0 0 0 0 0 0 0 0 0 0 0 0 0 0 0 0 0 0 0 0 0 0 0 0 0 0 0 0 0 0 0 0 0	0	0.00975402	0.9	1	38081209	1
2017-02-07_RS_Robo_3.mzML	RVVVSKDETVIVEGSGK	feature			in_mzML/2017-02-07_RS_Robo_3_mzML.mzML		none	0	0	0	31.89	601.337	601.339	3	1	0	140517200 134321456 69450968 24981378 7079483 0 0 0 0 0 0 0 0 0 0 0 0 0 0 0 0 0 0 0 0 0 0 0 0 0 0 0 0 0 0 0 0 0 0 0 0 0 0 0 0 0 0 0 0 0 0 0 0 0 0 0 0 0 0 0 0 0 0 0 0 0 0 0 0 0 0 0 0 0 0 0 0 0 0 0 0 0	0	0.0188109	1.2	1	3.91995e+08	1
2017-02-07_RS_Robo_3.mzML	RVVVSKDETVIVEGSGK	feature			in_mzML/2017-02-07_RS_Robo_3_mzML.mzML		none	0	0	0	32.17	451.256	451.256	4	1	0	41669096 36906536 18880650 0 0 0 0 0 0 0 0 0 0 0 0 0 0 0 0 0 0 0 0 0 0 0 0 0 0 0 0 0 0 0 0 0 0 0 0 0 0 0 0 0 0 0 0 0 0 0 0 0 0 0 0 0 0 0 0 0 0 0 0 0 0 0 0 0 0 0 0 0 0 0 0 0 0 0 0 0 0 0	0	0	1.1	1	1.0777e+08	1
2017-02-07_RS_Robo_3.mzML	RVVVSKDETVIVEGSGK	feature			in_mzML/2017-02-07_RS_Robo_3_mzML.mzML		none	0	0	0	32.48	901.507	901.505	2	1	0	35611624 32794710 16602922 5891308 0 0 0 0 0 0 0 0 0 0 0 0 0 0 0 0 0 0 0 0 0 0 0 0 0 0 0 0 0 0 0 0 0 0 0 0 0 0 0 0 0 0 0 0 0 0 0 0 0 0 0 0 0 0 0 0 0 0 0 0 0 0 0 0 0 0 0 0 0 0 0 0 0 0 0 0 0 0	0	0	1.2	1	9.63897e+07	1
2017-02-07_RS_Robo_3.mzML	SALETGVNQLADTVR	feature			in_mzML/2017-02-07_RS_Robo_3_mzML.mzML		none	0	0	0	69.3	787.414	787.413	2	1	0	5825203 4453570 0 0 0 0 0 0 0 0 0 0 0 0 0 0 0 0 0 0 0 0 0 0 0 0 0 0 0 0 0 0 0 0 0 0 0 0 0 0 0 0 0 0 0 0 0 0 0 0 0 0 0 0 0 0 0 0 0 0 0 0 0 0 0 0 0 0 0 0	0	0	1	1	1.18704e+07	0.9
2017-02-07_RS_Robo_3.mzML	SALLNSASISALFLTTEAGVAAIK	feature			in_mzML/2017-02-07_RS_Robo_3_mzML.mzML		none	0	0	0	110.45	1174.66	1174.66	2	1	0	819128 1275916 713465 0 0 0 0 0 0 0 0 0 0 0 0 0 0 0 0 0 0 0 0 0 0 0 0 0 0 0 0 0 0 0 0 0 0 0 0 0 0 0 0 0 0 0 0 0 0 0 0 0 0 0 0 0 0 0 0 0 0 0 0 0 0 0 0 0 0 0 0 0 0 0 0 0 0 0 0 0 0 0 0 0 0 0 0 0 0 0 0 0 0 0 0 0 0 0 0 0 0 0 0 0 0 0 0 0 0 0	0	0	1.2	1	3.17112e+06	1
2017-02-07_RS_Robo_3.mzML	SALQNAASIAGLLLTTEC(Carbamidomethyl)VIADKPEK	feature			in_mzML/2017-02-07_RS_Robo_3_mzML.mzML		none	0	0	0	107.6	905.154	905.153	3	1	0	11769757 17043450 14473104 8092796 3558325 1329171 0 0 0 0 0 0 0 0 0 0 0 0 0 0 0 0 0 0 0 0 0 0 0 0 0 0 0 0 0 0 0 0 0 0 0 0 0 0 0 0 0 0 0 0 0 0 0 0 0 0 0 0 0 0 0 0 0 0 0 0 0 0 0 0 0 0 0 0 0 0 0 0 0 0 0 0 0 0 0 0 0 0 0 0 0 0 0 0 0 0 0 0 0 0 0 0 0 0 0 0 0 0 0 0 0 0 0 0 0 0 0 0 0 0	0	0.0868632	1.2	1	5.8503e+07	1
2017-02-07_RS_Robo_3.mzML	SALQNAASIAGLLLTTEC(Carbamidomethyl)VIADKPEKK	id			in_mzML/2017-02-07_RS_Robo_3_mzML.mzML		none	0	0	0	103.57	947.851	947.851	3	1	0	7557750 11674513 10014653 5754376 2395955 1043689 0 0 0 0 0 0 0 0 0 0 0 0 0 0 0 0 0 0 0 0 0 0 0 0 0 0 0 0 0 0 0 0 0 0 0 0 0 0 0 0 0 0 0 0 0 0 0 0 0 0 0 0 0 0 0 0 0 0 0 0 0 0 0 0 0 0 0 0 0 0 0 0 0 0 0 0 0 0 0 0 0 0 0 0 0 0 0 0 0 0 0 0 0 0 0 0 0 0 0 0 0 0 0 0 0 0 0 0 0 0 0 0 0 0 0 0 0 0 0 0	0	0.0894787	1.1	1	40204982	1
2017-02-07_RS_Robo_3.mzML	SALQNAASIAGLLLTTEC(Carbamidomethyl)VIADKPEKK	feature			in_mzML/2017-02-07_RS_Robo_3_mzML.mzML		none	0	0	0	103.95	711.14	711.14	4	1	0	50508212 73445080 63846792 37040600 16881846 6719704 2170315 510435 0 0 0 0 0 0 0 0 0 0 0 0 0 0 0 0 0 0 0 0 0 0 0 0 0 0 0 0 0 0 0 0 0 0 0 0 0 0 0 0 0 0 0 0 0 0 0 0 0 0 0 0 0 0 0 0 0 0 0 0 0 0 0 0 0 0 0 0 0 0 0 0 0 0 0 0 0 0 0 0 0 0 0 0 0 0 0 0 0 0 0 0 0 0 0 0 0 0 0 0 0 0 0 0 0 0 0 0 0 0 0 0 0 0 0 0 0 0	0	0.104659	1.1	1	2.58304e+08	1
2017-02-07_RS_Robo_3.mzML	SALQNANSVASTLLTTESVVANIK	feature			in_mzML/2017-02-07_RS_Robo_3_mzML.mzML		none	0	0	0	104.35	1216.16	1216.16	2	1	0	689002 906550 571693 0 0 0 0 0 0 0 0 0 0 0 0 0 0 0 0 0 0 0 0 0 0 0 0 0 0 0 0 0 0 0 0 0 0 0 0 0 0 0 0 0 0 0 0 0 0 0 0 0 0 0 0 0 0 0 0 0 0 0 0 0 0 0 0 0 0 0 0 0 0 0 0 0 0 0 0 0 0 0 0 0 0 0 0 0 0 0 0 0 0 0 0 0 0 0 0 0 0 0 0 0 0 0 0 0	0	0	1.1	1	2443158	1
2017-02-07_RS_Robo_3.mzML	SALQNATSVASTLLTTESVVADIKEDLPAAPAGAGGMGMM	id			in_mzML/2017-02-07_RS_Robo_3_mzML.mzML		none	0	0	0	113.92	1292.64	1292.64	3	1	0	1373206 2490861 2506467 2109456 1465043 755331 0 0 0 0 0 0 0 0 0 0 0 0 0 0 0 0 0 0 0 0 0 0 0 0 0 0 0 0 0 0 0 0 0 0 0 0 0 0 0 0 0 0 0 0 0 0 0 0 0 0 0 0 0 0 0 0 0 0 0 0 0 0 0 0 0 0 0 0 0 0 0 0 0 0 0 0 0 0 0 0 0 0 0 0 0 0 0 0 0 0 0 0 0 0 0 0 0 0 0 0 0 0 0 0 0 0 0 0 0 0 0 0 0 0 0 0 0 0 0 0 0 0 0 0 0 0 0 0 0 0 0 0 0 0 0 0 0 0 0 0 0 0 0 0 0 0 0 0 0 0 0 0 0 0 0 0 0 0 0 0 0 0	0	0.207505	0.9	1	1.12184e+07	1
2017-02-07_RS_Robo_3.mzML	SALQNATSVASTLLTTESVVADIKEDLPAAPAGAGGMGMM	feature			in_mzML/2017-02-07_RS_Robo_3_mzML.mzML		none	0	0	0.00913838	113.99	969.734	969.732	4	1	0	1726985 3480496 3867055 3432376 1967148 1275526 491200 0 0 0 0 0 0 0 0 0 0 0 0 0 0 0 0 0 0 0 0 0 0 0 0 0 0 0 0 0 0 0 0 0 0 0 0 0 0 0 0 0 0 0 0 0 0 0 0 0 0 0 0 0 0 0 0 0 0 0 0 0 0 0 0 0 0 0 0 0 0 0 0 0 0 0 0 0 0 0 0 0 0 0 0 0 0 0 0 0 0 0 0 0 0 0 0 0 0 0 0 0 0 0 0 0 0 0 0 0 0 0 0 0 0 0 0 0 0 0 0 0 0 0 0 0 0 0 0 0 0 0 0 0 0 0 0 0 0 0 0 0 0 0 0 0 0 0 0 0 0 0 0 0 0 0 0 0 0 0 0 0	0	0.229907	1	1	1.68707e+07	1
2017-02-07_RS_Robo_3.mzML	SALQNATSVASTLLTTESVVANIK	feature			in_mzML/2017-02-07_RS_Robo_3_mzML.mzML		none	0	0	0	106.5	806.774	806.774	3	1	0	6509597 7879777 5593798 2668921 752751 2243001 0 0 0 0 0 0 0 0 0 0 0 0 0 0 0 0 0 0 0 0 0 0 0 0 0 0 0 0 0 0 0 0 0 0 0 0 0 0 0 0 0 0 0 0 0 0 0 0 0 0 0 0 0 0 0 0 0 0 0 0 0 0 0 0 0 0 0 0 0 0 0 0 0 0 0 0 0 0 0 0 0 0 0 0 0 0 0 0 0 0 0 0 0 0 0 0 0 0 0 0 0 0	0	0.116803	1.1	1	2.60181e+07	1
2017-02-07_RS_Robo_3.mzML	SALQNATSVASTLLTTESVVANIK	feature			in_mzML/2017-02-07_RS_Robo_3_mzML.mzML		none	0	0	0	106.33	1209.66	1209.66	2	1	0	740942 1377928 750024 0 0 0 0 0 0 0 0 0 0 0 0 0 0 0 0 0 0 0 0 0 0 0 0 0 0 0 0 0 0 0 0 0 0 0 0 0 0 0 0 0 0 0 0 0 0 0 0 0 0 0 0 0 0 0 0 0 0 0 0 0 0 0 0 0 0 0 0 0 0 0 0 0 0 0 0 0 0 0 0 0 0 0 0 0 0 0 0 0 0 0 0 0 0 0 0 0 0 0 0 0 0 0 0 0	0	0	1.2	1	3.26391e+06	1
2017-02-07_RS_Robo_3.mzML	SALQNATSVASTLLTTESVVANIKEETPAAPAGAGMGGM(Oxidation)M	feature			in_mzML/2017-02-07_RS_Robo_3_mzML.mzML		none	0	0	0.00134228	112.51	973.981	973.98	4	1	0	3832816 4138558 4202757 2344343 1613199 470747 0 0 0 0 0 0 0 0 0 0 0 0 0 0 0 0 0 0 0 0 0 0 0 0 0 0 0 0 0 0 0 0 0 0 0 0 0 0 0 0 0 0 0 0 0 0 0 0 0 0 0 0 0 0 0 0 0 0 0 0 0 0 0 0 0 0 0 0 0 0 0 0 0 0 0 0 0 0 0 0 0 0 0 0 0 0 0 0 0 0 0 0 0 0 0 0 0 0 0 0 0 0 0 0 0 0 0 0 0 0 0 0 0 0 0 0 0 0 0 0 0 0 0 0 0 0 0 0 0 0 0 0 0 0 0 0 0 0 0 0 0 0 0 0 0 0 0 0 0 0 0 0 0 0 0 0 0 0 0 0 0	0	0.125521	0.7	1	1.7174e+07	1
2017-02-07_RS_Robo_3.mzML	SALQNATSVASTLLTTETVVANIK	feature			in_mzML/2017-02-07_RS_Robo_3_mzML.mzML		none	0	0	0	106.62	811.448	811.446	3	1	0	4570393 5369678 4349378 1732405 1181719 0 2056540 2050938 2155060 0 0 0 0 0 0 0 0 0 0 0 0 0 0 0 0 0 0 0 0 0 0 0 0 0 0 0 0 0 0 0 0 0 0 0 0 0 0 0 0 0 0 0 0 0 0 0 0 0 0 0 0 0 0 0 0 0 0 0 0 0 0 0 0 0 0 0 0 0 0 0 0 0 0 0 0 0 0 0 0 0 0 0 0 0 0 0 0 0 0 0 0 0 0 0 0 0 0 0 0	0	0.317234	1.2	1	2.48872e+07	1
2017-02-07_RS_Robo_3.mzML	SALQNATSVASTLLTTETVVANIKEPAPAGPAAPDMGGM(Oxidation)Y	feature			in_mzML/2017-02-07_RS_Robo_3_mzML.mzML		none	0	0	0	107.66	990.997	990.995	4	0.561757	0	1544741 4357164 5050341 4248831 2140514 1481314 0 0 0 0 0 0 0 0 0 0 0 1008761 2266820 3006476 2849437 1513385 1251348 0 0 0 0 0 0 0 0 0 0 0 0 0 0 0 0 0 0 0 0 0 0 0 0 0 0 0 0 0 0 0 0 0 0 0 0 0 0 0 0 0 0 0 0 0 0 0 0 0 0 0 0 0 0 0 0 0 0 0 0 0 0 0 0 0 0 0 0 0 0 0 0 0 0 0 0 0 0 0 0 0 0 0 0 0 0 0 0 0 0 0 0 0 0 0 0 0 0 0 0 0 0 0 0 0 0 0 0 0 0 0 0 0 0 0 0 0 0 0 0 0 0 0 0 0 0 0 0 0 0 0 0 0 0 0 0 0 0 0 0 0…	0	0.505159	1.2	1	2.03757e+07	1
2017-02-07_RS_Robo_3.mzML	SALQNATSVASTLLTTETVVANIKEPAPAGPAAPDMGGM(Oxidation)Y	id			in_mzML/2017-02-07_RS_Robo_3_mzML.mzML		none	0	0	0	107.6	1320.99	1320.99	3	0.86295	0	704134 1303300 1777128 1413880 913751 723031 0 0 0 0 0 0 0 0 0 0 0 0 448888 368036 0 0 0 0 0 0 0 0 0 0 0 0 0 0 0 0 0 0 0 0 0 0 0 0 0 0 0 0 0 0 0 0 0 0 0 0 0 0 0 0 0 0 0 0 0 0 0 0 0 0 0 0 0 0 0 0 0 0 0 0 0 0 0 0 0 0 0 0 0 0 0 0 0 0 0 0 0 0 0 0 0 0 0 0 0 0 0 0 0 0 0 0 0 0 0 0 0 0 0 0 0 0 0 0 0 0 0 0 0 0 0 0 0 0 0 0 0 0 0 0 0 0 0 0 0 0 0 0 0 0 0 0 0 0 0 0 0 0 0 0 0 0 0 0 0 0 0 0 0 0 0 0 0 0 0	0	0.320656	1.2	1	7.16081e+06	1
2017-02-07_RS_Robo_3.mzML	SALQNATSVASTLLTTETVVANIKEPAPAGPAAPDMGGMY	feature			in_mzML/2017-02-07_RS_Robo_3_mzML.mzML		none	0	0	0	108.92	1315.66	1315.66	3	1	0	2664056 3126924 3728509 3563315 1971618 1047104 0 0 0 0 0 0 0 0 0 0 0 0 0 0 0 0 0 0 0 0 0 0 0 0 0 0 0 0 0 0 0 0 0 0 0 0 0 0 0 0 0 0 0 0 0 0 0 0 0 0 0 0 0 0 0 0 0 0 0 0 0 0 0 0 0 0 0 0 0 0 0 0 0 0 0 0 0 0 0 0 0 0 0 0 0 0 0 0 0 0 0 0 0 0 0 0 0 0 0 0 0 0 0 0 0 0 0 0 0 0 0 0 0 0 0 0 0 0 0 0 0 0 0 0 0 0 0 0 0 0 0 0 0 0 0 0 0 0 0 0 0 0 0 0 0 0 0 0 0 0 0 0 0 0 0 0 0 0 0 0 0 0 0 0 0 0 0 0 0	0	0.187481	1.1	1	1.70165e+07	0.9
2017-02-07_RS_Robo_3.mzML	SC(Carbamidomethyl)QAQPTTM(Oxidation)AR	feature			in_mzML/2017-02-07_RS_Robo_3_mzML.mzML		none	0	0	0	12.41	633.782	633.782	2	1	0	9091796 4939637 1670304 0 0 0 0 0 0 0 0 0 0 0 0 0 0 0 0 0 0 0 0 0 0 0 0 0 0 0 0 0 0 0 0 0 0 0 0 0 0 0 0 0 0 0 0 0 0 0 0	0	0	1	1	1.73856e+07	1
2017-02-07_RS_Robo_3.mzML	SDYDKEKLQER	id			in_mzML/2017-02-07_RS_Robo_3_mzML.mzML		none	0	0	0	16.76	470.9	470.9	3	1	0	8521996 16031692 8927688 3636300 0 0 0 0 0 0 0 0 0 0 0 0 0 0 0 0 0 0 0 0 0 0 0 0 0 0 0 0 0 0 0 0 0 0 0 0 0 0 0 0 0 0 0 0 0 0 0 0 0 0 0 0 0 0 0 0 0 0 0 0	0	0	2.3	0	4.05178e+07	1
2017-02-07_RS_Robo_3.mzML	SFGAPIITNDGVTIAK	feature			in_mzML/2017-02-07_RS_Robo_3_mzML.mzML		none	0	0	0	75.44	802.439	802.438	2	1	0	187003888 162145040 75448976 26407570 0 0 0 0 0 0 0 0 0 0 0 0 0 0 0 0 0 0 0 0 0 0 0 0 0 0 0 0 0 0 0 0 0 0 0 0 0 0 0 0 0 0 0 0 0 0 0 0 0 0 0 0 0 0 0 0 0 0 0 0 0 0 0 0 0 0 0 0 0 0 0 0 0	0	0	0.6	1	4.78086e+08	1
2017-02-07_RS_Robo_3.mzML	SFGAPIITNDGVTIAK	feature			in_mzML/2017-02-07_RS_Robo_3_mzML.mzML		none	0	0	0	77.56	802.439	802.438	2	1	0	8699391 7165456 2135999 1111935 0 0 0 0 0 0 0 0 0 0 0 0 0 0 0 0 0 0 0 0 0 0 0 0 0 0 0 0 0 0 0 0 0 0 0 0 0 0 0 0 0 0 0 0 0 0 0 0 0 0 0 0 0 0 0 0 0 0 0 0 0 0 0 0 0 0 0 0 0 0 0 0 0	0	0	0.5	1	20559583	1
2017-02-07_RS_Robo_3.mzML	SKAEAESLYQSK	feature			in_mzML/2017-02-07_RS_Robo_3_mzML.mzML		none	0	0	0	20.95	670.838	670.838	2	1	0	7396940 5208931 1718689 0 0 0 0 0 0 0 0 0 0 0 0 0 0 0 0 0 0 0 0 0 0 0 0 0 0 0 0 0 0 0 0 0 0 0 0 0 0 0 0 0 0 0 0 0 0 0 0 0 0 0 0 0 0 0 0 0 0 0	0	0	0.7	1	1.58451e+07	1
2017-02-07_RS_Robo_3.mzML	SLDLDSIIAEVK	feature			in_mzML/2017-02-07_RS_Robo_3_mzML.mzML		none	0	0	0	99.19	651.862	651.861	2	1	0	10490684 6630082 2582492 0 0 0 0 0 0 0 0 0 0 0 0 0 0 0 0 0 0 0 0 0 0 0 0 0 0 0 0 0 0 0 0 0 0 0 0 0 0 0 0 0 0 0 0 0 0 0 0 0 0 0 0 0 0 0 0 0 0 0	0	0	0.7	1	2.15282e+07	1
2017-02-07_RS_Robo_3.mzML	SPAQILQWQVLSNTVPAK	feature			in_mzML/2017-02-07_RS_Robo_3_mzML.mzML		none	0	0	0	90.7	990.551	990.549	2	1	0	11870490 13907989 8431866 3350944 1358798 0 0 0 0 0 0 0 0 0 0 0 0 0 0 0 0 0 0 0 0 0 0 0 0 0 0 0 0 0 0 0 0 0 0 0 0 0 0 0 0 0 0 0 0 0 0 0 0 0 0 0 0 0 0 0 0 0 0 0 0 0 0 0 0 0 0 0 0 0 0 0 0 0 0 0 0 0 0 0 0 0 0 0 0 0 0 0 0 0 0	0	0.0349125	1.3	1	3.94201e+07	1
2017-02-07_RS_Robo_3.mzML	SPAQILQWQVLSNTVPAK	id			in_mzML/2017-02-07_RS_Robo_3_mzML.mzML		none	0	0	0	90.55	660.702	660.702	3	1	0	9064738 10272031 6634087 2691033 865904 0 0 0 0 0 0 0 0 0 0 0 0 0 0 0 0 0 0 0 0 0 0 0 0 0 0 0 0 0 0 0 0 0 0 0 0 0 0 0 0 0 0 0 0 0 0 0 0 0 0 0 0 0 0 0 0 0 0 0 0 0 0 0 0 0 0 0 0 0 0 0 0 0 0 0 0 0 0 0 0 0 0 0 0 0 0 0 0 0 0	0	0.029325	1.3	1	29977526	1
2017-02-07_RS_Robo_3.mzML	SQIATTTSDYDKEKLQER	feature			in_mzML/2017-02-07_RS_Robo_3_mzML.mzML		none	0	0	0	28.79	529.016	529.016	4	1	0	15697489 15291455 9069999 3472311 1306178 0 0 0 0 0 0 0 0 0 0 0 0 0 0 0 0 0 0 0 0 0 0 0 0 0 0 0 0 0 0 0 0 0 0 0 0 0 0 0 0 0 0 0 0 0 0 0 0 0 0 0 0 0 0 0 0 0 0 0 0 0 0 0 0 0 0 0 0 0 0 0 0 0 0 0 0 0 0 0 0 0 0 0 0 0 0 0 0	0	0.0291314	1.1	1	4.61042e+07	1
2017-02-07_RS_Robo_3.mzML	SQIETTTSDFDREK	feature			in_mzML/2017-02-07_RS_Robo_3_mzML.mzML		none	0	0	0	34	828.89	828.889	2	1	0	17707508 13893786 7404767 2977111 0 0 0 0 0 0 0 0 0 0 0 0 0 0 0 0 0 0 0 0 0 0 0 0 0 0 0 0 0 0 0 0 0 0 0 0 0 0 0 0 0 0 0 0 0 0 0 0 0 0 0 0 0 0 0 0 0 0 0 0 0 0 0 0 0 0 0 0 0	0	0	1	1	4.3905e+07	1
2017-02-07_RS_Robo_3.mzML	SQIEVTTSDYDREK	feature			in_mzML/2017-02-07_RS_Robo_3_mzML.mzML		none	0	0	0	33.86	835.898	835.897	2	1	0	16747485 13417808 5813164 1734302 0 0 0 0 0 0 0 0 0 0 0 0 0 0 0 0 0 0 0 0 0 0 0 0 0 0 0 0 0 0 0 0 0 0 0 0 0 0 0 0 0 0 0 0 0 0 0 0 0 0 0 0 0 0 0 0 0 0 0 0 0 0 0 0 0 0 0 0 0 0	0	0	1.1	1	4.05275e+07	1
2017-02-07_RS_Robo_3.mzML	SQIEVTTSDYDREK	feature			in_mzML/2017-02-07_RS_Robo_3_mzML.mzML		none	0	0	0	33.86	557.601	557.6	3	1	0	20644102 17558104 7982585 2390967 0 0 0 0 0 0 0 0 0 0 0 0 0 0 0 0 0 0 0 0 0 0 0 0 0 0 0 0 0 0 0 0 0 0 0 0 0 0 0 0 0 0 0 0 0 0 0 0 0 0 0 0 0 0 0 0 0 0 0 0 0 0 0 0 0 0 0 0 0 0	0	0	1.2	1	5.2145e+07	1
2017-02-07_RS_Robo_3.mzML	SQLETTTSDFDREK	feature			in_mzML/2017-02-07_RS_Robo_3_mzML.mzML		none	0	0	0	33.94	552.929	552.929	3	1	0	24720480 20586112 9419856 2756275 0 0 0 0 0 0 0 0 0 0 0 0 0 0 0 0 0 0 0 0 0 0 0 0 0 0 0 0 0 0 0 0 0 0 0 0 0 0 0 0 0 0 0 0 0 0 0 0 0 0 0 0 0 0 0 0 0 0 0 0 0 0 0 0 0 0 0 0 0	0	0	1.2	1	61674981	1
2017-02-07_RS_Robo_3.mzML	SSIDKATSDYDKEK	feature			in_mzML/2017-02-07_RS_Robo_3_mzML.mzML		none	0	0	0	20.14	397.444	397.444	4	1	0	58952132 43972684 20398838 6431362 1056360 0 0 0 0 0 0 0 0 0 0 0 0 0 0 0 0 0 0 0 0 0 0 0 0 0 0 0 0 0 0 0 0 0 0 0 0 0 0 0 0 0 0 0 0 0 0 0 0 0 0 0 0 0 0 0 0 0 0 0 0 0 0 0 0 0 0	0	0.00807545	1	1	1.38138e+08	1
2017-02-07_RS_Robo_3.mzML	SSIDKATSDYDKEK	feature			in_mzML/2017-02-07_RS_Robo_3_mzML.mzML		none	0	0	0	20.14	793.881	793.881	2	1	0	71535248 53839896 25458812 7200406 1595743 0 0 0 0 0 0 0 0 0 0 0 0 0 0 0 0 0 0 0 0 0 0 0 0 0 0 0 0 0 0 0 0 0 0 0 0 0 0 0 0 0 0 0 0 0 0 0 0 0 0 0 0 0 0 0 0 0 0 0 0 0 0 0 0 0 0	0	0.0099965	1	1	1.68695e+08	1
2017-02-07_RS_Robo_3.mzML	SSIDKATSDYDKEK	feature			in_mzML/2017-02-07_RS_Robo_3_mzML.mzML		none	0	0	0	20.17	529.59	529.59	3	1	0	97044216 75845096 34179520 11086035 2673005 0 0 0 0 0 0 0 0 0 0 0 0 0 0 0 0 0 0 0 0 0 0 0 0 0 0 0 0 0 0 0 0 0 0 0 0 0 0 0 0 0 0 0 0 0 0 0 0 0 0 0 0 0 0 0 0 0 0 0 0 0 0 0 0 0 0	0	0.0121045	1.1	1	2.32977e+08	1
2017-02-07_RS_Robo_3.mzML	STLGPAGR	feature			in_mzML/2017-02-07_RS_Robo_3_mzML.mzML		none	0	0	0	16.53	379.711	379.711	2	1	0	136910400 45597692 15679405 0 0 0 0 0 0 0 0 0 0 0 0 0 0 0 0 0 0 0 0 0 0 0 0 0 0 0 0 0 0 0 0 0	0	0	0.8	1	2.09176e+08	1
2017-02-07_RS_Robo_3.mzML	SVADGLEGDEK	feature			in_mzML/2017-02-07_RS_Robo_3_mzML.mzML		none	0	0	0	30.81	560.262	560.262	2	1	0	215796688 126312696 45349016 14792365 0 0 0 0 0 0 0 0 0 0 0 0 0 0 0 0 0 0 0 0 0 0 0 0 0 0 0 0 0 0 0 0 0 0 0 0 0 0 0 0 0 0 0 0 0 0	0	0	0.7	1	4.27479e+08	1
2017-02-07_RS_Robo_3.mzML	SYGAPIITNDGVTIAK	feature			in_mzML/2017-02-07_RS_Robo_3_mzML.mzML		none	0	0	0	67.46	810.437	810.436	2	1	0	59970564 52734924 24185216 7378257 1934981 0 0 0 0 0 0 0 0 0 0 0 0 0 0 0 0 0 0 0 0 0 0 0 0 0 0 0 0 0 0 0 0 0 0 0 0 0 0 0 0 0 0 0 0 0 0 0 0 0 0 0 0 0 0 0 0 0 0 0 0 0 0 0 0 0 0 0 0 0 0 0 0	0	0.0132348	1.2	1	1.54325e+08	1
2017-02-07_RS_Robo_3.mzML	SYGAPTITNDGVTIAK	feature			in_mzML/2017-02-07_RS_Robo_3_mzML.mzML		none	0	0	0	58.7	804.421	804.417	2	1	0	47469096 66131364 38690068 0 0 0 0 0 0 0 0 0 0 0 0 0 0 0 0 0 0 0 0 0 0 0 0 0 0 0 0 0 0 0 0 0 0 0 0 0 0 0 0 0 0 0 0 0 0 0 0 0 0 0 0 0 0 0 0 0 0 0 0 0 0 0 0 0 0 0 0 0 0 0 0	0	0	1.7	0	1.68325e+08	1
2017-02-07_RS_Robo_3.mzML	TAETYSEVVEGMQFDR	feature			in_mzML/2017-02-07_RS_Robo_3_mzML.mzML		none	0	0	0	76.39	931.419	931.417	2	1	0	4116261 4381626 2436917 917770 0 0 0 0 0 0 0 0 0 0 0 0 0 0 0 0 0 0 0 0 0 0 0 0 0 0 0 0 0 0 0 0 0 0 0 0 0 0 0 0 0 0 0 0 0 0 0 0 0 0 0 0 0 0 0 0 0 0 0 0 0 0 0 0 0 0 0 0 0 0 0 0 0 0 0 0 0 0 0 0	0	0	1.3	1	1.27817e+07	1
2017-02-07_RS_Robo_3.mzML	TAGGIIIPDTAK	feature			in_mzML/2017-02-07_RS_Robo_3_mzML.mzML		none	0	0	0	51.53	578.833	578.832	2	0.946157	0	266133584 159598176 55946336 13613703 2543680 24716008 14607445 0 0 0 0 0 0 0 0 0 0 0 0 0 0 0 0 0 0 0 0 0 0 0 0 0 0 0 0 0 0 0 0 0 0 0 0 0 0 0 0 0 0 0 0 0 0 0 0 0	0	0.0779418	0.7	1	5.28912e+08	1
2017-02-07_RS_Robo_3.mzML	TAKENIGFDAK	feature			in_mzML/2017-02-07_RS_Robo_3_mzML.mzML		none	0	0	0	23.82	597.312	597.312	2	1	0	33542406 18014918 5861244 0 0 0 0 0 0 0 0 0 0 0 0 0 0 0 0 0 0 0 0 0 0 0 0 0 0 0 0 0 0 0 0 0 0 0 0 0 0 0 0 0 0 0 0 0 0 0 0 0 0 0 0 0 0	0	0	0.7	1	6.24123e+07	1
2017-02-07_RS_Robo_3.mzML	TAKENIGFDAK	feature			in_mzML/2017-02-07_RS_Robo_3_mzML.mzML		none	0	0	0	24.2	398.544	398.543	3	1	0	39516468 23093502 0 0 0 0 0 0 0 0 0 0 0 0 0 0 0 0 0 0 0 0 0 0 0 0 0 0 0 0 0 0 0 0 0 0 0 0 0 0 0 0 0 0 0 0 0 0 0 0 0 0 0 0 0 0 0	0	0	0.7	1	7.07007e+07	1
2017-02-07_RS_Robo_3.mzML	TDVYENLHAAGVVDPAK	feature			in_mzML/2017-02-07_RS_Robo_3_mzML.mzML		none	0	0	0	57.2	899.953	899.952	2	1	0	20229994 18363244 9525405 0 0 0 0 0 0 0 0 0 0 0 0 0 0 0 0 0 0 0 0 0 0 0 0 0 0 0 0 0 0 0 0 0 0 0 0 0 0 0 0 0 0 0 0 0 0 0 0 0 0 0 0 0 0 0 0 0 0 0 0 0 0 0 0 0 0 0 0 0 0 0 0 0 0 0 0 0 0 0 0 0	0	0	1.1	1	5.3226e+07	1
2017-02-07_RS_Robo_3.mzML	TDVYENLHAAGVVDPAK	feature			in_mzML/2017-02-07_RS_Robo_3_mzML.mzML		none	0	0	0	56.01	899.953	899.952	2	1	0	93423352 89981200 46554696 16377601 4978941 0 0 0 0 0 0 0 0 0 0 0 0 0 0 0 0 0 0 0 0 0 0 0 0 0 0 0 0 0 0 0 0 0 0 0 0 0 0 0 0 0 0 0 0 0 0 0 0 0 0 0 0 0 0 0 0 0 0 0 0 0 0 0 0 0 0 0 0 0 0 0 0 0 0 0 0 0 0 0	0	0.0198115	1.2	1	2.61678e+08	1
2017-02-07_RS_Robo_3.mzML	TDVYENLHAAGVVDPAK	feature			in_mzML/2017-02-07_RS_Robo_3_mzML.mzML		none	0	0	0	55.95	600.304	600.304	3	1	0	119400336 112589416 59059096 22635842 6718261 0 0 0 0 0 0 0 0 0 0 0 0 0 0 0 0 0 0 0 0 0 0 0 0 0 0 0 0 0 0 0 0 0 0 0 0 0 0 0 0 0 0 0 0 0 0 0 0 0 0 0 0 0 0 0 0 0 0 0 0 0 0 0 0 0 0 0 0 0 0 0 0 0 0 0 0 0 0 0	0	0.0209682	1.2	1	3.31379e+08	1
2017-02-07_RS_Robo_3.mzML	TELDLVEGMQFDR	feature			in_mzML/2017-02-07_RS_Robo_3_mzML.mzML		none	0	0	0	84.63	776.87	776.869	2	1	0	11428329 5276896 2724118 0 0 0 0 0 0 0 0 0 0 0 0 0 0 0 0 0 0 0 0 0 0 0 0 0 0 0 0 0 0 0 0 0 0 0 0 0 0 0 0 0 0 0 0 0 0 0 0 0 0 0 0 0 0 0 0 0 0 0 0 0 0 0 0 0 0 0 0	0	0	0.6	1	2.10104e+07	1
2017-02-07_RS_Robo_3.mzML	TEQYEDLIK	feature			in_mzML/2017-02-07_RS_Robo_3_mzML.mzML		none	0	0	0.00134228	50	380.192	380.192	3	1	0	149803568 84709344 28733632 6128975 0 0 0 0 0 0 0 0 0 0 0 0 0 0 0 0 0 0 0 0 0 0 0 0 0 0 0 0 0 0 0 0 0 0 0 0 0 0 0 0 0 0 0 0 0 0 0 0 0 0 0	0	0	0.6	1	2.88809e+08	1
2017-02-07_RS_Robo_3.mzML	TGDDAGDGTTTATVLAQAIVAEGLK	feature			in_mzML/2017-02-07_RS_Robo_3_mzML.mzML		none	0	0	0	104.28	1188.1	1188.1	2	1	0	43158864 52920388 33970940 16979624 6426150 1931356 0 0 0 0 0 0 0 0 0 0 0 0 0 0 0 0 0 0 0 0 0 0 0 0 0 0 0 0 0 0 0 0 0 0 0 0 0 0 0 0 0 0 0 0 0 0 0 0 0 0 0 0 0 0 0 0 0 0 0 0 0 0 0 0 0 0 0 0 0 0 0 0 0 0 0 0 0 0 0 0 0 0 0 0 0 0 0 0 0 0 0 0 0 0 0 0 0 0	0	0.053785	1.2	1	1.57183e+08	1
2017-02-07_RS_Robo_3.mzML	TGDDAGDGTTTATVLAQAIVAEGLK	feature			in_mzML/2017-02-07_RS_Robo_3_mzML.mzML		none	0	0	0	105.37	792.402	792.403	3	1	0	11939638 13428819 9353817 3813920 1838543 518310 0 0 0 0 0 0 0 0 0 0 0 0 0 0 0 0 0 0 0 0 0 0 0 0 0 0 0 0 0 0 0 0 0 0 0 0 0 0 0 0 0 0 0 0 0 0 0 0 0 0 0 0 0 0 0 0 0 0 0 0 0 0 0 0 0 0 0 0 0 0 0 0 0 0 0 0 0 0 0 0 0 0 0 0 0 0 0 0 0 0 0 0 0 0 0 0 0 0	0	0.0576346	1.1	1	4.11798e+07	1
2017-02-07_RS_Robo_3.mzML	TGDDAGDGTTTATVLAQAIVAEGLK	id			in_mzML/2017-02-07_RS_Robo_3_mzML.mzML		none	0	0	0	104.05	792.403	792.403	3	1	0	49321128 59204960 39079468 18637814 7541475 2050086 0 0 0 0 0 0 0 0 0 0 0 0 0 0 0 0 0 0 0 0 0 0 0 0 0 0 0 0 0 0 0 0 0 0 0 0 0 0 0 0 0 0 0 0 0 0 0 0 0 0 0 0 0 0 0 0 0 0 0 0 0 0 0 0 0 0 0 0 0 0 0 0 0 0 0 0 0 0 0 0 0 0 0 0 0 0 0 0 0 0 0 0 0 0 0 0 0 0	0	0.0545487	1.2	1	1.77697e+08	1
2017-02-07_RS_Robo_3.mzML	TNAENEFVTIKK	feature			in_mzML/2017-02-07_RS_Robo_3_mzML.mzML		none	0	0	0	34.89	697.37	697.37	2	1	0	10605281 6928441 1981083 0 0 0 0 0 0 0 0 0 0 0 0 0 0 0 0 0 0 0 0 0 0 0 0 0 0 0 0 0 0 0 0 0 0 0 0 0 0 0 0 0 0 0 0 0 0 0 0 0 0 0 0 0 0 0 0 0 0 0 0 0 0 0	0	0	0.6	1	2.15699e+07	1
2017-02-07_RS_Robo_3.mzML	TNDDAGDGTTTATVLAQSIIGVGIK	id			in_mzML/2017-02-07_RS_Robo_3_mzML.mzML		none	0	0	0	104.12	806.75	806.75	3	1	0	32031426 41088140 27155138 12718709 4748488 1514895 0 0 0 0 0 0 0 0 0 0 0 0 0 0 0 0 0 0 0 0 0 0 0 0 0 0 0 0 0 0 0 0 0 0 0 0 0 0 0 0 0 0 0 0 0 0 0 0 0 0 0 0 0 0 0 0 0 0 0 0 0 0 0 0 0 0 0 0 0 0 0 0 0 0 0 0 0 0 0 0 0 0 0 0 0 0 0 0 0 0 0 0 0 0 0 0 0 0 0 0	0	0.0525201	1.2	1	1.21628e+08	1
2017-02-07_RS_Robo_3.mzML	TNDDAGDGTTTATVLAQSIIGVGLK	feature			in_mzML/2017-02-07_RS_Robo_3_mzML.mzML		none	0	0	0	104.92	806.751	806.75	3	1	0	29130014 31013740 19905212 8738387 3354568 1123562 0 0 0 0 0 0 0 0 0 0 0 0 0 0 0 0 0 0 0 0 0 0 0 0 0 0 0 0 0 0 0 0 0 0 0 0 0 0 0 0 0 0 0 0 0 0 0 0 0 0 0 0 0 0 0 0 0 0 0 0 0 0 0 0 0 0 0 0 0 0 0 0 0 0 0 0 0 0 0 0 0 0 0 0 0 0 0 0 0 0 0 0 0 0 0 0 0 0 0 0	0	0.0480149	1	1	9.38166e+07	1
2017-02-07_RS_Robo_3.mzML	TNDDAGDGTTTATVLAQSIIGVGLK	feature			in_mzML/2017-02-07_RS_Robo_3_mzML.mzML		none	0	0	0	104.53	1209.62	1209.62	2	1	0	22518110 29633536 19750220 8287106 0 0 0 0 0 0 0 0 0 0 0 0 0 0 0 0 0 0 0 0 0 0 0 0 0 0 0 0 0 0 0 0 0 0 0 0 0 0 0 0 0 0 0 0 0 0 0 0 0 0 0 0 0 0 0 0 0 0 0 0 0 0 0 0 0 0 0 0 0 0 0 0 0 0 0 0 0 0 0 0 0 0 0 0 0 0 0 0 0 0 0 0 0 0 0 0 0 0 0 0 0 0	0	0	1.2	1	8.42181e+07	1
2017-02-07_RS_Robo_3.mzML	TNDIAGDGTTTATLLAQALIR	feature			in_mzML/2017-02-07_RS_Robo_3_mzML.mzML		none	0	0	0	103.49	1058.57	1058.57	2	1	0	4966637 5547286 3255544 1196477 534104 0 0 0 0 0 0 0 0 0 0 0 0 0 0 0 0 0 0 0 0 0 0 0 0 0 0 0 0 0 0 0 0 0 0 0 0 0 0 0 0 0 0 0 0 0 0 0 0 0 0 0 0 0 0 0 0 0 0 0 0 0 0 0 0 0 0 0 0 0 0 0 0 0 0 0 0 0 0 0 0 0 0 0 0 0 0 0 0 0	0	0.0344582	1.2	1	1.5948e+07	1
2017-02-07_RS_Robo_3.mzML	TNDVAGDGTTTATILAQAIIR	feature			in_mzML/2017-02-07_RS_Robo_3_mzML.mzML		none	0	0	0	99.14	1051.56	1051.56	2	1	0	5004442 6116793 3528857 2191020 0 0 0 0 0 0 0 0 0 0 0 0 0 0 0 0 0 0 0 0 0 0 0 0 0 0 0 0 0 0 0 0 0 0 0 0 0 0 0 0 0 0 0 0 0 0 0 0 0 0 0 0 0 0 0 0 0 0 0 0 0 0 0 0 0 0 0 0 0 0 0 0 0 0 0 0 0 0 0 0 0 0 0 0 0 0 0 0 0	0	0	1.4	1	17348123	1
2017-02-07_RS_Robo_3.mzML	TNDVAGDGTTTATILAQAIIR	feature			in_mzML/2017-02-07_RS_Robo_3_mzML.mzML		none	0	0	0	99.93	701.375	701.375	3	1	0	6152474 7291916 4719580 2219302 1016244 0 0 0 0 0 0 0 0 0 0 0 0 0 0 0 0 0 0 0 0 0 0 0 0 0 0 0 0 0 0 0 0 0 0 0 0 0 0 0 0 0 0 0 0 0 0 0 0 0 0 0 0 0 0 0 0 0 0 0 0 0 0 0 0 0 0 0 0 0 0 0 0 0 0 0 0 0 0 0 0 0 0 0 0 0 0 0 0	0	0.0474891	1.4	1	2.16894e+07	1
2017-02-07_RS_Robo_3.mzML	TNDVAGDGTTTATLIAQAIIR	id			in_mzML/2017-02-07_RS_Robo_3_mzML.mzML		none	0	0	0	98.9	701.375	701.375	3	1	0	8742760 10231654 6745417 2994847 1090623 0 0 0 0 0 0 0 0 0 0 0 0 0 0 0 0 0 0 0 0 0 0 0 0 0 0 0 0 0 0 0 0 0 0 0 0 0 0 0 0 0 0 0 0 0 0 0 0 0 0 0 0 0 0 0 0 0 0 0 0 0 0 0 0 0 0 0 0 0 0 0 0 0 0 0 0 0 0 0 0 0 0 0 0 0 0 0 0	0	0.0365916	1.3	1	30336920	1
2017-02-07_RS_Robo_3.mzML	TNDVAGDGTTTATLLAQALVR	feature			in_mzML/2017-02-07_RS_Robo_3_mzML.mzML		none	0	0	0	93.46	1044.55	1044.55	2	1	0	5582671 5317767 2376369 0 0 0 0 0 0 0 0 0 0 0 0 0 0 0 0 0 0 0 0 0 0 0 0 0 0 0 0 0 0 0 0 0 0 0 0 0 0 0 0 0 0 0 0 0 0 0 0 0 0 0 0 0 0 0 0 0 0 0 0 0 0 0 0 0 0 0 0 0 0 0 0 0 0 0 0 0 0 0 0 0 0 0 0 0 0 0 0 0	0	0	1	1	1.49074e+07	1
2017-02-07_RS_Robo_3.mzML	TNDVAGDGTTTATVLAESIYR	feature			in_mzML/2017-02-07_RS_Robo_3_mzML.mzML		none	0	0	0	83.8	719.02	719.022	3	1	0	26159048 29556174 17860196 8441666 3485629 1208930 0 0 0 0 0 0 0 0 0 0 0 0 0 0 0 0 0 0 0 0 0 0 0 0 0 0 0 0 0 0 0 0 0 0 0 0 0 0 0 0 0 0 0 0 0 0 0 0 0 0 0 0 0 0 0 0 0 0 0 0 0 0 0 0 0 0 0 0 0 0 0 0 0 0 0 0 0 0 0 0 0 0 0 0 0 0 0 0 0	0	0.0541399	1.2	1	8.69366e+07	1
2017-02-07_RS_Robo_3.mzML	TNDVAGDGTTTATVLAESIYR	feature			in_mzML/2017-02-07_RS_Robo_3_mzML.mzML		none	0	0	0	85.27	719.021	719.022	3	1	0	15062428 17236348 10833537 4175646 1718391 566236 0 0 0 0 0 0 0 0 0 0 0 0 0 0 0 0 0 0 0 0 0 0 0 0 0 0 0 0 0 0 0 0 0 0 0 0 0 0 0 0 0 0 0 0 0 0 0 0 0 0 0 0 0 0 0 0 0 0 0 0 0 0 0 0 0 0 0 0 0 0 0 0 0 0 0 0 0 0 0 0 0 0 0 0 0 0 0 0 0	0	0.0460679	1.2	1	5.0176e+07	1
2017-02-07_RS_Robo_3.mzML	TNDVAGDGTTTATVLAESIYR	feature			in_mzML/2017-02-07_RS_Robo_3_mzML.mzML		none	0	0	0	84.61	1078.03	1078.03	2	1	0	38871332 41593996 25040520 10680843 3690780 1089072 0 0 0 0 0 0 0 0 0 0 0 0 0 0 0 0 0 0 0 0 0 0 0 0 0 0 0 0 0 0 0 0 0 0 0 0 0 0 0 0 0 0 0 0 0 0 0 0 0 0 0 0 0 0 0 0 0 0 0 0 0 0 0 0 0 0 0 0 0 0 0 0 0 0 0 0 0 0 0 0 0 0 0 0 0 0 0 0 0	0	0.0395138	1.2	1	1.22729e+08	1
2017-02-07_RS_Robo_3.mzML	TNDVAGDGTTTATVLAQAMINEGMK	id			in_mzML/2017-02-07_RS_Robo_3_mzML.mzML		none	0	0	0	100.04	837.068	837.068	3	1	0	4873343 5967410 4600297 2710860 0 0 0 0 0 0 0 0 0 0 0 0 0 0 0 0 0 0 0 0 0 0 0 0 0 0 0 0 0 0 0 0 0 0 0 0 0 0 0 0 0 0 0 0 0 0 0 0 0 0 0 0 0 0 0 0 0 0 0 0 0 0 0 0 0 0 0 0 0 0 0 0 0 0 0 0 0 0 0 0 0 0 0 0 0 0 0 0 0 0 0 0 0 0 0 0 0 0 0 0 0 0 0	0	0	1.3	1	1.927e+07	1
2017-02-07_RS_Robo_3.mzML	TNDVAGDGTTTATVLAQAMVHTGLR	feature			in_mzML/2017-02-07_RS_Robo_3_mzML.mzML		none	0	0	0	85.18	834.085	834.087	3	1	0	6778394 7376362 5210810 0 0 0 0 0 0 0 0 0 0 0 0 0 0 0 0 0 0 0 0 0 0 0 0 0 0 0 0 0 0 0 0 0 0 0 0 0 0 0 0 0 0 0 0 0 0 0 0 0 0 0 0 0 0 0 0 0 0 0 0 0 0 0 0 0 0 0 0 0 0 0 0 0 0 0 0 0 0 0 0 0 0 0 0 0 0 0 0 0 0 0 0 0 0 0 0 0 0 0 0 0 0 0 0 0	0	0	1	1	2.19199e+07	1
2017-02-07_RS_Robo_3.mzML	TNDVAGDGTTTATVLAQAMVNEGMK	feature			in_mzML/2017-02-07_RS_Robo_3_mzML.mzML		none	0	0	0	94.49	1248.09	1248.09	2	1	0	11748704 14414174 11143612 5910386 2389950 0 0 0 0 0 0 0 0 0 0 0 0 0 0 0 0 0 0 0 0 0 0 0 0 0 0 0 0 0 0 0 0 0 0 0 0 0 0 0 0 0 0 0 0 0 0 0 0 0 0 0 0 0 0 0 0 0 0 0 0 0 0 0 0 0 0 0 0 0 0 0 0 0 0 0 0 0 0 0 0 0 0 0 0 0 0 0 0 0 0 0 0 0 0 0 0 0 0 0 0 0	0	0.0524033	1.3	1	4.71578e+07	1
2017-02-07_RS_Robo_3.mzML	TNDVAGDGTTTATVLAQAMVNEGMK	feature			in_mzML/2017-02-07_RS_Robo_3_mzML.mzML		none	0	0	0	95.02	832.397	832.397	3	1	0	34745240 45464460 33923648 19353954 8295215 3016657 0 0 0 0 0 0 0 0 0 0 0 0 0 0 0 0 0 0 0 0 0 0 0 0 0 0 0 0 0 0 0 0 0 0 0 0 0 0 0 0 0 0 0 0 0 0 0 0 0 0 0 0 0 0 0 0 0 0 0 0 0 0 0 0 0 0 0 0 0 0 0 0 0 0 0 0 0 0 0 0 0 0 0 0 0 0 0 0 0 0 0 0 0 0 0 0 0 0 0 0	0	0.0781211	1.3	1	1.48415e+08	1
2017-02-07_RS_Robo_3.mzML	TQIENTTSDYDKEK	feature			in_mzML/2017-02-07_RS_Robo_3_mzML.mzML		none	0	0	0	24.32	836.39	836.389	2	1	0	7781082 6945387 3202502 0 0 0 0 0 0 0 0 0 0 0 0 0 0 0 0 0 0 0 0 0 0 0 0 0 0 0 0 0 0 0 0 0 0 0 0 0 0 0 0 0 0 0 0 0 0 0 0 0 0 0 0 0 0 0 0 0 0 0 0 0 0 0 0 0 0 0 0 0 0 0	0	0	1.2	1	1.99563e+07	1
2017-02-07_RS_Robo_3.mzML	TQIGTTTSDYDKEKLQER	feature			in_mzML/2017-02-07_RS_Robo_3_mzML.mzML		none	0	0	0	28.75	1057.02	1057.02	2	1	0	1181578 1377247 0 0 0 0 0 0 0 0 0 0 0 0 0 0 0 0 0 0 0 0 0 0 0 0 0 0 0 0 0 0 0 0 0 0 0 0 0 0 0 0 0 0 0 0 0 0 0 0 0 0 0 0 0 0 0 0 0 0 0 0 0 0 0 0 0 0 0 0 0 0 0 0 0 0 0 0 0 0 0 0 0 0 0 0 0 0 0 0 0 0 0	0	0	1	1	3.07205e+06	0.9
2017-02-07_RS_Robo_3.mzML	VAAISAADDEVGEMVADAMEK	feature			in_mzML/2017-02-07_RS_Robo_3_mzML.mzML		none	0	0	0	100.74	1061.49	1061.49	2	1	0	918553 1304720 586915 0 0 0 0 0 0 0 0 0 0 0 0 0 0 0 0 0 0 0 0 0 0 0 0 0 0 0 0 0 0 0 0 0 0 0 0 0 0 0 0 0 0 0 0 0 0 0 0 0 0 0 0 0 0 0 0 0 0 0 0 0 0 0 0 0 0 0 0 0 0 0 0 0 0 0 0 0 0 0 0 0 0 0 0 0 0 0 0 0	0	0	1.3	1	3.31229e+06	1
2017-02-07_RS_Robo_3.mzML	VAAISAGDDEVGEMVADAMDK	feature			in_mzML/2017-02-07_RS_Robo_3_mzML.mzML		none	0	0	0	93.32	1047.47	1047.47	2	1	0	1061403 1308436 853808 0 0 0 0 0 0 0 0 0 0 0 0 0 0 0 0 0 0 0 0 0 0 0 0 0 0 0 0 0 0 0 0 0 0 0 0 0 0 0 0 0 0 0 0 0 0 0 0 0 0 0 0 0 0 0 0 0 0 0 0 0 0 0 0 0 0 0 0 0 0 0 0 0 0 0 0 0 0 0 0 0 0 0 0 0 0 0	0	0	1.3	1	3.71665e+06	1
2017-02-07_RS_Robo_3.mzML	VAAISAGDDEVGEMVADAMDKVSNDGVITIEESK	feature			in_mzML/2017-02-07_RS_Robo_3_mzML.mzML		none	0	0	0	106.4	1155.88	1155.88	3	1	0	1521008 3465694 3413864 2857039 1515167 0 0 0 0 0 0 0 0 0 0 0 0 0 0 0 0 0 0 0 0 0 0 0 0 0 0 0 0 0 0 0 0 0 0 0 0 0 0 0 0 0 0 0 0 0 0 0 0 0 0 0 0 0 0 0 0 0 0 0 0 0 0 0 0 0 0 0 0 0 0 0 0 0 0 0 0 0 0 0 0 0 0 0 0 0 0 0 0 0 0 0 0 0 0 0 0 0 0 0 0 0 0 0 0 0 0 0 0 0 0 0 0 0 0 0 0 0 0 0 0 0 0 0 0 0 0 0 0 0 0 0 0 0 0 0 0 0 0 0 0 0 0 0	0	0.118625	1.2	1	1.41489e+07	1
2017-02-07_RS_Robo_3.mzML	VAAISASDDEVGTMVADAMEK	feature			in_mzML/2017-02-07_RS_Robo_3_mzML.mzML		none	0	0	0	90.23	703.996	703.994	3	1	0	14309883 15667463 10078818 4600570 1630069 646292 0 0 0 0 0 0 0 0 0 0 0 0 0 0 0 0 0 0 0 0 0 0 0 0 0 0 0 0 0 0 0 0 0 0 0 0 0 0 0 0 0 0 0 0 0 0 0 0 0 0 0 0 0 0 0 0 0 0 0 0 0 0 0 0 0 0 0 0 0 0 0 0 0 0 0 0 0 0 0 0 0 0 0 0 0	0	0.0485022	1.2	1	4.88033e+07	1
2017-02-07_RS_Robo_3.mzML	VAAISASDDEVGTMVADAMEK	feature			in_mzML/2017-02-07_RS_Robo_3_mzML.mzML		none	0	0	0	89.68	1055.49	1055.49	2	1	0	20609408 22100060 13339188 6409729 2532477 695101 0 0 0 0 0 0 0 0 0 0 0 0 0 0 0 0 0 0 0 0 0 0 0 0 0 0 0 0 0 0 0 0 0 0 0 0 0 0 0 0 0 0 0 0 0 0 0 0 0 0 0 0 0 0 0 0 0 0 0 0 0 0 0 0 0 0 0 0 0 0 0 0 0 0 0 0 0 0 0 0 0 0 0 0 0	0	0.0491365	1.2	1	6.83893e+07	1
2017-02-07_RS_Robo_3.mzML	VALENAASIASMFLTTEC(Carbamidomethyl)VLAEKK	id			in_mzML/2017-02-07_RS_Robo_3_mzML.mzML		none	0	0	0	107.04	866.117	866.117	3	1	0	2368696 4021580 2896242 1450834 900618 243977 0 0 0 0 0 0 0 0 0 0 0 0 0 0 0 0 0 0 0 0 0 0 0 0 0 0 0 0 0 0 0 0 0 0 0 0 0 0 0 0 0 0 0 0 0 0 0 0 0 0 0 0 0 0 0 0 0 0 0 0 0 0 0 0 0 0 0 0 0 0 0 0 0 0 0 0 0 0 0 0 0 0 0 0 0 0 0 0 0 0 0 0 0 0 0 0 0 0 0 0 0 0 0 0 0 0 0 0 0 0	0	0.0963306	1.2	1	12408282	1
2017-02-07_RS_Robo_3.mzML	VASISAGDDEVGEMVADAMEK	feature			in_mzML/2017-02-07_RS_Robo_3_mzML.mzML		none	0	0	0	92.93	708.655	708.654	3	1	0	1394400 1630507 1119725 452111 0 0 0 0 0 0 0 0 0 0 0 0 0 0 0 0 0 0 0 0 0 0 0 0 0 0 0 0 0 0 0 0 0 0 0 0 0 0 0 0 0 0 0 0 0 0 0 0 0 0 0 0 0 0 0 0 0 0 0 0 0 0 0 0 0 0 0 0 0 0 0 0 0 0 0 0 0 0 0 0 0 0 0 0 0 0 0	0	0	1.3	1	5.00166e+06	1
2017-02-07_RS_Robo_3.mzML	VASISAGDDEVGEMVADAMEK	feature			in_mzML/2017-02-07_RS_Robo_3_mzML.mzML		none	0	0	0	92.83	1062.48	1062.48	2	1	0	2688516 3013770 1807321 739881 0 0 0 0 0 0 0 0 0 0 0 0 0 0 0 0 0 0 0 0 0 0 0 0 0 0 0 0 0 0 0 0 0 0 0 0 0 0 0 0 0 0 0 0 0 0 0 0 0 0 0 0 0 0 0 0 0 0 0 0 0 0 0 0 0 0 0 0 0 0 0 0 0 0 0 0 0 0 0 0 0 0 0 0 0 0 0	0	0	1.3	1	9045011	1
2017-02-07_RS_Robo_3.mzML	VASISAGDDEVGTMVADAMEK	feature			in_mzML/2017-02-07_RS_Robo_3_mzML.mzML		none	0	0	0	88.39	1048.48	1048.48	2	1	0	11301815 12233999 7675831 3303950 896620 0 0 0 0 0 0 0 0 0 0 0 0 0 0 0 0 0 0 0 0 0 0 0 0 0 0 0 0 0 0 0 0 0 0 0 0 0 0 0 0 0 0 0 0 0 0 0 0 0 0 0 0 0 0 0 0 0 0 0 0 0 0 0 0 0 0 0 0 0 0 0 0 0 0 0 0 0 0 0 0 0 0 0 0 0	0	0.0253195	1.3	1	37760028	1
2017-02-07_RS_Robo_3.mzML	VATVSLPR	feature			in_mzML/2017-02-07_RS_Robo_3_mzML.mzML		none	0	0	0	37.71	421.758	421.758	2	1	0	672740160 290185600 71943176 12431876 0 0 0 0 0 0 0 0 0 0 0 0 0 0 0 0 0 0 0 0 0 0 0 0 0 0 0 0 0 0 0 0 0 0 0 0 0 0	0	0	0.7	1	1.11775e+09	1
2017-02-07_RS_Robo_3.mzML	VATVSSQDEFIGK	feature			in_mzML/2017-02-07_RS_Robo_3_mzML.mzML		none	0	0	0	45.5	690.855	690.854	2	0.94319	0	96952448 75918312 28473760 6885103 0 0 0 2709744 5752590 4236370 0 0 0 0 0 0 0 0 0 0 0 0 0 0 0 0 0 0 0 0 0 0 0 0 0 0 0 0 0 0 0 0 0 0 0 0 0 0 0 0 0 0 0 0 0 0 0 0 0 0 0 0 0 0 0	0	0.0574788	0.7	1	2.25115e+08	1
2017-02-07_RS_Robo_3.mzML	VDDAIHATR	feature			in_mzML/2017-02-07_RS_Robo_3_mzML.mzML		none	0	0	0	16.92	499.257	499.257	2	1	0	63843916 31180570 9408449 0 0 0 0 0 0 0 0 0 0 0 0 0 0 0 0 0 0 0 0 0 0 0 0 0 0 0 0 0 0 0 0 0 0 0 0 0 0 0 0 0 0 0	0	0	0.8	1	1.12904e+08	1
2017-02-07_RS_Robo_3.mzML	VDKDNTIVVDGQGDR	id			in_mzML/2017-02-07_RS_Robo_3_mzML.mzML		none	0	0	0	28.52	544.273	544.273	3	1	0	37287892 30616868 14200415 7248829 0 0 0 0 0 0 0 0 0 0 0 0 0 0 0 0 0 0 0 0 0 0 0 0 0 0 0 0 0 0 0 0 0 0 0 0 0 0 0 0 0 0 0 0 0 0 0 0 0 0 0 0 0 0 0 0 0 0 0 0 0 0 0 0 0 0 0	0	0	1.1	1	9.34027e+07	1
2017-02-07_RS_Robo_3.mzML	VDKDNTIVVDGQGDR	feature			in_mzML/2017-02-07_RS_Robo_3_mzML.mzML		none	0	0	0	28.64	815.905	815.905	2	1	0	27188610 24133636 11248945 4183503 0 0 0 0 0 0 0 0 0 0 0 0 0 0 0 0 0 0 0 0 0 0 0 0 0 0 0 0 0 0 0 0 0 0 0 0 0 0 0 0 0 0 0 0 0 0 0 0 0 0 0 0 0 0 0 0 0 0 0 0 0 0 0 0 0 0 0	0	0	1.3	1	7.09681e+07	1
2017-02-07_RS_Robo_3.mzML	VGAATETEM(Oxidation)K	feature			in_mzML/2017-02-07_RS_Robo_3_mzML.mzML		none	0	0	0	11.88	526.75	526.75	2	1	0	14761748 7113244 1655026 0 0 0 0 0 0 0 0 0 0 0 0 0 0 0 0 0 0 0 0 0 0 0 0 0 0 0 0 0 0 0 0 0 0 0 0 0 0 0 0 0 0 0 0	0	0	1	1	2.59449e+07	1
2017-02-07_RS_Robo_3.mzML	VGAATETEM(Oxidation)KEAK	feature			in_mzML/2017-02-07_RS_Robo_3_mzML.mzML		none	0	0	0	11.62	460.894	460.894	3	1	0	18384566 13521100 5337382 1550999 0 0 0 0 0 0 0 0 0 0 0 0 0 0 0 0 0 0 0 0 0 0 0 0 0 0 0 0 0 0 0 0 0 0 0 0 0 0 0 0 0 0 0 0 0 0 0 0 0 0 0 0 0 0 0 0 0	0	0	1.2	1	4.22754e+07	1
2017-02-07_RS_Robo_3.mzML	VGAATETEM(Oxidation)KEAK	feature			in_mzML/2017-02-07_RS_Robo_3_mzML.mzML		none	0	0	0	11.57	690.838	690.837	2	1	0	5474690 2994582 1239165 0 0 0 0 0 0 0 0 0 0 0 0 0 0 0 0 0 0 0 0 0 0 0 0 0 0 0 0 0 0 0 0 0 0 0 0 0 0 0 0 0 0 0 0 0 0 0 0 0 0 0 0 0 0 0 0 0 0	0	0	0.8	1	1.066e+07	1
2017-02-07_RS_Robo_3.mzML	VGAATETEMK	feature			in_mzML/2017-02-07_RS_Robo_3_mzML.mzML		none	0	0	0	19.38	518.753	518.753	2	1	0	733988992 377647648 111923520 0 0 0 0 0 0 0 0 0 0 0 0 0 0 0 0 0 0 0 0 0 0 0 0 0 0 0 0 0 0 0 0 0 0 0 0 0 0 0 0 0 0 0 0	0	0	1	1	1.34724e+09	1
2017-02-07_RS_Robo_3.mzML	VGAATETEMKEAK	feature			in_mzML/2017-02-07_RS_Robo_3_mzML.mzML		none	0	0	0	18.84	455.562	455.562	3	1	0	111388024 77924296 31932778 10083134 0 0 0 0 0 0 0 0 0 0 0 0 0 0 0 0 0 0 0 0 0 0 0 0 0 0 0 0 0 0 0 0 0 0 0 0 0 0 0 0 0 0 0 0 0 0 0 0 0 0 0 0 0 0 0 0 0	0	0	1	1	2.50297e+08	1
2017-02-07_RS_Robo_3.mzML	VGAATETEMKEAK	feature			in_mzML/2017-02-07_RS_Robo_3_mzML.mzML		none	0	0	0	18.59	682.84	682.84	2	1	0	47164816 32878326 12767270 4125171 0 0 0 0 0 0 0 0 0 0 0 0 0 0 0 0 0 0 0 0 0 0 0 0 0 0 0 0 0 0 0 0 0 0 0 0 0 0 0 0 0 0 0 0 0 0 0 0 0 0 0 0 0 0 0 0 0	0	0	1	1	1.05114e+08	1
2017-02-07_RS_Robo_3.mzML	VGAATEVEM(Oxidation)K	feature			in_mzML/2017-02-07_RS_Robo_3_mzML.mzML		none	0	0	0	18.59	525.762	525.76	2	1	0	14710889 8932548 0 0 0 0 0 0 0 0 0 0 0 0 0 0 0 0 0 0 0 0 0 0 0 0 0 0 0 0 0 0 0 0 0 0 0 0 0 0 0 0 0 0 0 0 0 0	0	0	1.3	1	2.70365e+07	0.9
2017-02-07_RS_Robo_3.mzML	VGAATEVEMKEK	feature			in_mzML/2017-02-07_RS_Robo_3_mzML.mzML		none	0	0	0	22.8	646.333	646.332	2	1	0	19734038 12618072 4624577 0 0 0 0 0 0 0 0 0 0 0 0 0 0 0 0 0 0 0 0 0 0 0 0 0 0 0 0 0 0 0 0 0 0 0 0 0 0 0 0 0 0 0 0 0 0 0 0 0 0 0 0 0 0 0 0	0	0	1	1	4.10449e+07	1
2017-02-07_RS_Robo_3.mzML	VGAATEVEMKEQK	feature			in_mzML/2017-02-07_RS_Robo_3_mzML.mzML		none	0	0	0	23.35	710.361	710.361	2	1	0	4476398 2856352 0 0 0 0 0 0 0 0 0 0 0 0 0 0 0 0 0 0 0 0 0 0 0 0 0 0 0 0 0 0 0 0 0 0 0 0 0 0 0 0 0 0 0 0 0 0 0 0 0 0 0 0 0 0 0 0 0 0 0 0 0 0	0	0	1	1	8.40476e+06	0.9
2017-02-07_RS_Robo_3.mzML	VGATTESELK	feature			in_mzML/2017-02-07_RS_Robo_3_mzML.mzML		none	0	0	0	22.37	517.773	517.772	2	1	0	21227858 9642585 0 0 0 0 0 0 0 0 0 0 0 0 0 0 0 0 0 0 0 0 0 0 0 0 0 0 0 0 0 0 0 0 0 0 0 0 0 0 0 0 0 0 0 0 0 0	0	0	0.7	1	3.42458e+07	1
2017-02-07_RS_Robo_3.mzML	VGATTESELKEK	feature			in_mzML/2017-02-07_RS_Robo_3_mzML.mzML		none	0	0	0	18.39	431.229	431.229	3	1	0	53719412 35290584 12934587 0 0 0 0 0 0 0 0 0 0 0 0 0 0 0 0 0 0 0 0 0 0 0 0 0 0 0 0 0 0 0 0 0 0 0 0 0 0 0 0 0 0 0 0 0 0 0 0 0 0 0 0 0 0 0 0	0	0	0.7	1	1.1193e+08	1
2017-02-07_RS_Robo_3.mzML	VGATTESELKEK	feature			in_mzML/2017-02-07_RS_Robo_3_mzML.mzML		none	0	0	0	18.38	646.341	646.341	2	1	0	27187750 17101892 6329371 0 0 0 0 0 0 0 0 0 0 0 0 0 0 0 0 0 0 0 0 0 0 0 0 0 0 0 0 0 0 0 0 0 0 0 0 0 0 0 0 0 0 0 0 0 0 0 0 0 0 0 0 0 0 0 0	0	0	0.7	1	5.54292e+07	1
2017-02-07_RS_Robo_3.mzML	VGAVSSGDENIGK	feature			in_mzML/2017-02-07_RS_Robo_3_mzML.mzML		none	0	0	0	26.56	616.81	616.809	2	1	0	45341504 30145524 11392747 2234493 0 0 0 0 0 0 0 0 0 0 0 0 0 0 0 0 0 0 0 0 0 0 0 0 0 0 0 0 0 0 0 0 0 0 0 0 0 0 0 0 0 0 0 0 0 0 0 0 0 0 0	0	0	0.7	1	9.59867e+07	1
2017-02-07_RS_Robo_3.mzML	VGDDGVITVEEGK	feature			in_mzML/2017-02-07_RS_Robo_3_mzML.mzML		none	0	0	0	44.53	659.331	659.33	2	1	0	41754492 27470232 0 0 0 0 0 0 0 0 0 0 0 0 0 0 0 0 0 0 0 0 0 0 0 0 0 0 0 0 0 0 0 0 0 0 0 0 0 0 0 0 0 0 0 0 0 0 0 0 0 0 0 0 0 0 0 0 0 0	0	0	0.7	1	7.91066e+07	1
2017-02-07_RS_Robo_3.mzML	VGDNYDKIEQVASVSANNDPVIGK	feature			in_mzML/2017-02-07_RS_Robo_3_mzML.mzML		none	0	0	0	68	1266.63	1266.63	2	1	0	7494296 10128012 7200221 3944828 1435712 0 0 0 0 0 0 0 0 0 0 0 0 0 0 0 0 0 0 0 0 0 0 0 0 0 0 0 0 0 0 0 0 0 0 0 0 0 0 0 0 0 0 0 0 0 0 0 0 0 0 0 0 0 0 0 0 0 0 0 0 0 0 0 0 0 0 0 0 0 0 0 0 0 0 0 0 0 0 0 0 0 0 0 0 0 0 0 0 0 0 0 0 0 0 0 0 0 0 0 0 0 0 0 0 0 0 0 0	0	0.0475353	1.2	1	3.13651e+07	1
2017-02-07_RS_Robo_3.mzML	VGDNYDKIEQVASVSANNDPVIGK	id			in_mzML/2017-02-07_RS_Robo_3_mzML.mzML		none	0	0	0	67.79	844.757	844.757	3	1	0	61167664 83343296 61779148 32878758 12180265 3189748 0 0 0 0 0 0 0 0 0 0 0 0 0 0 0 0 0 0 0 0 0 0 0 0 0 0 0 0 0 0 0 0 0 0 0 0 0 0 0 0 0 0 0 0 0 0 0 0 0 0 0 0 0 0 0 0 0 0 0 0 0 0 0 0 0 0 0 0 0 0 0 0 0 0 0 0 0 0 0 0 0 0 0 0 0 0 0 0 0 0 0 0 0 0 0 0 0 0 0 0 0 0 0 0 0 0 0	0	0.0603838	1.2	1	262981045	1
2017-02-07_RS_Robo_3.mzML	VGKDGTITVEEAK	feature			in_mzML/2017-02-07_RS_Robo_3_mzML.mzML		none	0	0	0	24.12	673.862	673.862	2	1	0	13577858 8568743 2819999 0 0 0 0 0 0 0 0 0 0 0 0 0 0 0 0 0 0 0 0 0 0 0 0 0 0 0 0 0 0 0 0 0 0 0 0 0 0 0 0 0 0 0 0 0 0 0 0 0 0 0 0 0 0 0 0 0 0 0	0	0	0.7	1	2.74472e+07	1
2017-02-07_RS_Robo_3.mzML	VGTVSSSDETVGK	feature			in_mzML/2017-02-07_RS_Robo_3_mzML.mzML		none	0	0	0	22.64	633.315	633.315	2	1	0	20126966 11542731 4640941 840303 0 0 0 0 0 0 0 0 0 0 0 0 0 0 0 0 0 0 0 0 0 0 0 0 0 0 0 0 0 0 0 0 0 0 0 0 0 0 0 0 0 0 0 0 0 0 0 0 0 0 0 0	0	0	0.6	1	3.97603e+07	1
2017-02-07_RS_Robo_3.mzML	VHLTPEEK	feature			in_mzML/2017-02-07_RS_Robo_3_mzML.mzML		none	0	0	0	16.25	476.759	476.759	2	2	0	5322413 2723915 5796456 2413860 0 0 0 0 0 0 0 0 0 0 0 0 0 0 0 0 0 0 0 0 0 0 0 0 0 0 0 0 0 0 0 0 0 0 0 0 0 0 0 0 0 0 0	0	0	-0.1	1	1.8071e+07	1	4.9	0	1.8071e+07	0.6
2017-02-07_RS_Robo_3.mzML	VISEELGLDLKETQLSDLGHAK	feature			in_mzML/2017-02-07_RS_Robo_3_mzML.mzML		none	0	0	0	74.48	799.097	799.095	3	1	0	13264054 18388372 12721454 5783004 0 0 0 0 0 0 0 0 0 0 0 0 0 0 0 0 0 0 0 0 0 0 0 0 0 0 0 0 0 0 0 0 0 0 0 0 0 0 0 0 0 0 0 0 0 0 0 0 0 0 0 0 0 0 0 0 0 0 0 0 0 0 0 0 0 0 0 0 0 0 0 0 0 0 0 0 0 0 0 0 0 0 0 0 0 0 0 0 0 0 0 0 0 0 0 0 0 0 0 0 0 0 0 0 0	0	0	1.2	1	5.32324e+07	1
2017-02-07_RS_Robo_3.mzML	VISEELGLDLKETQLSDLGHAK	feature			in_mzML/2017-02-07_RS_Robo_3_mzML.mzML		none	0	0	0	75.07	599.573	599.573	4	1	0	19542014 22600734 16127624 5491014 2370210 774971 0 0 0 0 0 0 0 0 0 0 0 0 0 0 0 0 0 0 0 0 0 0 0 0 0 0 0 0 0 0 0 0 0 0 0 0 0 0 0 0 0 0 0 0 0 0 0 0 0 0 0 0 0 0 0 0 0 0 0 0 0 0 0 0 0 0 0 0 0 0 0 0 0 0 0 0 0 0 0 0 0 0 0 0 0 0 0 0 0 0 0 0 0 0 0 0 0 0 0 0 0 0 0	0	0.0470086	1.1	1	6.78303e+07	1
2017-02-07_RS_Robo_3.mzML	VKEISAQMENC(Carbamidomethyl)K	feature			in_mzML/2017-02-07_RS_Robo_3_mzML.mzML		none	0	0	0	23.21	718.848	718.847	2	1	0	13813267 14261131 4438292 0 0 0 0 0 0 0 0 0 0 0 0 0 0 0 0 0 0 0 0 0 0 0 0 0 0 0 0 0 0 0 0 0 0 0 0 0 0 0 0 0 0 0 0 0 0 0 0 0 0 0 0 0 0 0 0 0 0	0	0	1.6	0	3.77346e+07	0.9
2017-02-07_RS_Robo_3.mzML	VKESDMGVGFDALNEK	feature			in_mzML/2017-02-07_RS_Robo_3_mzML.mzML		none	0	0	0	56.39	869.92	869.919	2	1	0	8005899 10136705 3065814 0 0 0 0 0 0 0 0 0 0 0 0 0 0 0 0 0 0 0 0 0 0 0 0 0 0 0 0 0 0 0 0 0 0 0 0 0 0 0 0 0 0 0 0 0 0 0 0 0 0 0 0 0 0 0 0 0 0 0 0 0 0 0 0 0 0 0 0 0 0 0 0 0 0 0 0	0	0	1.4	1	2.47907e+07	1
2017-02-07_RS_Robo_3.mzML	VKESSVGHGFDAYKEEYVDMIEAGILDPVK	feature			in_mzML/2017-02-07_RS_Robo_3_mzML.mzML		none	0	0	0	94.3	1109.22	1109.21	3	1	0	1387825 2996228 3399154 0 0 0 0 0 0 0 0 0 0 0 0 0 0 0 0 0 0 0 0 0 0 0 0 0 0 0 0 0 0 0 0 0 0 0 0 0 0 0 0 0 0 0 0 0 0 0 0 0 0 0 0 0 0 0 0 0 0 0 0 0 0 0 0 0 0 0 0 0 0 0 0 0 0 0 0 0 0 0 0 0 0 0 0 0 0 0 0 0 0 0 0 0 0 0 0 0 0 0 0 0 0 0 0 0 0 0 0 0 0 0 0 0 0 0 0 0 0 0 0 0 0 0 0 0 0 0 0 0 0 0 0 0 0 0 0 0 0 0 0 0 0 0 0 0 0 0 0 0 0 0	0	0	0.9	1	8.98e+06	1
2017-02-07_RS_Robo_3.mzML	VLSPADKTNVK	feature			in_mzML/2017-02-07_RS_Robo_3_mzML.mzML		none	0	0	0	18.69	586.338	586.338	2	1	0	6843638 4285178 0 0 0 0 0 0 0 0 0 0 0 0 0 0 0 0 0 0 0 0 0 0 0 0 0 0 0 0 0 0 0 0 0 0 0 0 0 0 0 0 0 0 0 0 0 0 0 0 0 0 0 0 0 0	0	0	0.7	1	1.26296e+07	1
2017-02-07_RS_Robo_3.mzML	VNNEGVITVEEAK	feature			in_mzML/2017-02-07_RS_Robo_3_mzML.mzML		none	0	0	0	40.92	701.366	701.365	2	0.985333	0	511638368 377069888 162798016 49921792 12945787 0 0 0 0 0 0 0 0 0 0 0 0 0 0 7294131 5222016 0 0 0 0 0 0 0 0 0 0 0 0 0 0 0 0 0 0 0 0 0 0 0 0 0 0 0 0 0 0 0 0 0 0 0 0 0 0 0 0 0 0 0	0	0.0225949	0.6	1	1.17338e+09	1
2017-02-07_RS_Robo_3.mzML	VQKENTIIVDGM(Oxidation)GDKDAISAR	feature			in_mzML/2017-02-07_RS_Robo_3_mzML.mzML		none	0	0	0	38.09	759.391	759.39	3	1	0	7416512 7990795 5052932 0 0 0 0 0 0 0 0 0 0 0 0 0 0 0 0 0 0 0 0 0 0 0 0 0 0 0 0 0 0 0 0 0 0 0 0 0 0 0 0 0 0 0 0 0 0 0 0 0 0 0 0 0 0 0 0 0 0 0 0 0 0 0 0 0 0 0 0 0 0 0 0 0 0 0 0 0 0 0 0 0 0 0 0 0 0 0 0 0 0 0 0 0 0 0 0	0	0	1.1	1	2.31784e+07	1
2017-02-07_RS_Robo_3.mzML	VQKENTIIVDGMGDKDAISAR	id			in_mzML/2017-02-07_RS_Robo_3_mzML.mzML		none	0	0	0	47.66	754.058	754.058	3	1	0	24968074 27734360 19660720 8962075 2097204 0 0 0 0 0 0 0 0 0 0 0 0 0 0 0 0 0 0 0 0 0 0 0 0 0 0 0 0 0 0 0 0 0 0 0 0 0 0 0 0 0 0 0 0 0 0 0 0 0 0 0 0 0 0 0 0 0 0 0 0 0 0 0 0 0 0 0 0 0 0 0 0 0 0 0 0 0 0 0 0 0 0 0 0 0 0 0 0 0 0 0 0 0 0	0	0.0251396	1.2	1	8.62986e+07	1
2017-02-07_RS_Robo_3.mzML	VQKENTIIVDGMGDKDAISAR	feature			in_mzML/2017-02-07_RS_Robo_3_mzML.mzML		none	0	0	0	47.84	1130.59	1130.58	2	1	0	3284546 1907355 0 0 0 0 0 0 0 0 0 0 0 0 0 0 0 0 0 0 0 0 0 0 0 0 0 0 0 0 0 0 0 0 0 0 0 0 0 0 0 0 0 0 0 0 0 0 0 0 0 0 0 0 0 0 0 0 0 0 0 0 0 0 0 0 0 0 0 0 0 0 0 0 0 0 0 0 0 0 0 0 0 0 0 0 0 0 0 0 0 0 0 0 0 0 0 0 0	0	0	-0.1	1	5.85684e+06	0.8
2017-02-07_RS_Robo_3.mzML	VQKENTVIVDGEGSKDEIQAR	feature			in_mzML/2017-02-07_RS_Robo_3_mzML.mzML		none	0	0	0	34.1	579.552	579.551	4	1	0	42369552 43134856 30406936 13398648 3833779 0 0 0 0 0 0 0 0 0 0 0 0 0 0 0 0 0 0 0 0 0 0 0 0 0 0 0 0 0 0 0 0 0 0 0 0 0 0 0 0 0 0 0 0 0 0 0 0 0 0 0 0 0 0 0 0 0 0 0 0 0 0 0 0 0 0 0 0 0 0 0 0 0 0 0 0 0 0 0 0 0 0 0 0 0 0 0 0 0 0 0 0 0 0 0 0	0	0.0287943	1.1	1	1.3588e+08	1
2017-02-07_RS_Robo_3.mzML	VQKENTVIVDGEGSKDEIQAR	feature			in_mzML/2017-02-07_RS_Robo_3_mzML.mzML		none	0	0	0	33.42	772.401	772.399	3	1	0	28435076 32921754 19396616 12188249 3054346 0 0 0 0 0 0 0 0 0 0 0 0 0 0 0 0 0 0 0 0 0 0 0 0 0 0 0 0 0 0 0 0 0 0 0 0 0 0 0 0 0 0 0 0 0 0 0 0 0 0 0 0 0 0 0 0 0 0 0 0 0 0 0 0 0 0 0 0 0 0 0 0 0 0 0 0 0 0 0 0 0 0 0 0 0 0 0 0 0 0 0 0 0 0 0 0	0	0.0318174	1.2	1	9.70713e+07	1
2017-02-07_RS_Robo_3.mzML	VSKDGVITIEESK	feature			in_mzML/2017-02-07_RS_Robo_3_mzML.mzML		none	0	0	0	33.19	702.883	702.883	2	1	0	13380814 8582006 3160119 0 0 0 0 0 0 0 0 0 0 0 0 0 0 0 0 0 0 0 0 0 0 0 0 0 0 0 0 0 0 0 0 0 0 0 0 0 0 0 0 0 0 0 0 0 0 0 0 0 0 0 0 0 0 0 0 0 0 0 0 0 0	0	0	0.6	1	2.75643e+07	1
2017-02-07_RS_Robo_3.mzML	VSKDGVITIEESK	feature			in_mzML/2017-02-07_RS_Robo_3_mzML.mzML		none	0	0	0	33.26	468.924	468.924	3	1	0	21398126 15635268 5970234 0 0 0 0 0 0 0 0 0 0 0 0 0 0 0 0 0 0 0 0 0 0 0 0 0 0 0 0 0 0 0 0 0 0 0 0 0 0 0 0 0 0 0 0 0 0 0 0 0 0 0 0 0 0 0 0 0 0 0 0 0 0	0	0	0.7	1	4.74557e+07	1
2017-02-07_RS_Robo_3.mzML	VSKENTIIVDGAGSADAIK	feature			in_mzML/2017-02-07_RS_Robo_3_mzML.mzML		none	0	0	0	46.86	944.505	944.505	2	1	0	1102937 1169454 0 0 0 0 0 0 0 0 0 0 0 0 0 0 0 0 0 0 0 0 0 0 0 0 0 0 0 0 0 0 0 0 0 0 0 0 0 0 0 0 0 0 0 0 0 0 0 0 0 0 0 0 0 0 0 0 0 0 0 0 0 0 0 0 0 0 0 0 0 0 0 0 0 0 0 0 0 0 0 0 0 0 0	0	0	1.1	1	2.70354e+06	0.9
2017-02-07_RS_Robo_3.mzML	VSNDGVITIEESK	feature			in_mzML/2017-02-07_RS_Robo_3_mzML.mzML		none	0	0	0	45.46	695.857	695.857	2	1	0	52330940 38359516 19263662 7680805 0 0 0 0 0 0 0 0 0 0 0 0 0 0 0 0 0 0 0 0 0 0 0 0 0 0 0 0 0 0 0 0 0 0 0 0 0 0 0 0 0 0 0 0 0 0 0 0 0 0 0 0 0 0 0 0 0 0 0	0	0	1	1	1.22637e+08	1
2017-02-07_RS_Robo_3.mzML	VTLNKENTTIVDGAGK	feature			in_mzML/2017-02-07_RS_Robo_3_mzML.mzML		none	0	0	0	34.5	830.448	830.449	2	1	0	14406901 11532426 6230537 0 0 0 0 0 0 0 0 0 0 0 0 0 0 0 0 0 0 0 0 0 0 0 0 0 0 0 0 0 0 0 0 0 0 0 0 0 0 0 0 0 0 0 0 0 0 0 0 0 0 0 0 0 0 0 0 0 0 0 0 0 0 0 0 0 0 0 0 0 0 0 0	0	0	1	1	3.5255e+07	1
2017-02-07_RS_Robo_3.mzML	VTLNKENTTIVDGAGKK	feature			in_mzML/2017-02-07_RS_Robo_3_mzML.mzML		none	0	0	0.00134228	27.42	447.752	447.752	4	1	0	16424522 15006498 0 0 0 0 0 0 0 0 0 0 0 0 0 0 0 0 0 0 0 0 0 0 0 0 0 0 0 0 0 0 0 0 0 0 0 0 0 0 0 0 0 0 0 0 0 0 0 0 0 0 0 0 0 0 0 0 0 0 0 0 0 0 0 0 0 0 0 0 0 0 0 0 0 0 0 0 0 0 0	0	0	1	1	3.68623e+07	0.9
2017-02-07_RS_Robo_3.mzML	VTLNKENTTIVDGAGKK	feature			in_mzML/2017-02-07_RS_Robo_3_mzML.mzML		none	0	0	0	27.41	596.667	596.667	3	1	0	12526561 11428840 6769417 1989763 0 0 0 0 0 0 0 0 0 0 0 0 0 0 0 0 0 0 0 0 0 0 0 0 0 0 0 0 0 0 0 0 0 0 0 0 0 0 0 0 0 0 0 0 0 0 0 0 0 0 0 0 0 0 0 0 0 0 0 0 0 0 0 0 0 0 0 0 0 0 0 0 0 0 0 0 0	0	0	1.2	1	3.45065e+07	1
2017-02-07_RS_Robo_3.mzML	VTSDGVITVEESK	feature			in_mzML/2017-02-07_RS_Robo_3_mzML.mzML		none	0	0	0	40.64	682.352	682.351	2	1	0	31732550 22329474 0 0 0 0 0 0 0 0 0 0 0 0 0 0 0 0 0 0 0 0 0 0 0 0 0 0 0 0 0 0 0 0 0 0 0 0 0 0 0 0 0 0 0 0 0 0 0 0 0 0 0 0 0 0 0 0 0 0 0 0	0	0	1.1	1	6.21494e+07	1
2017-02-07_RS_Robo_3.mzML	VTTDGVITVEESK	feature			in_mzML/2017-02-07_RS_Robo_3_mzML.mzML		none	0	0	0	45.02	689.36	689.359	2	1	0	54905716 35609952 10699350 0 0 0 0 0 0 0 0 0 0 0 0 0 0 0 0 0 0 0 0 0 0 0 0 0 0 0 0 0 0 0 0 0 0 0 0 0 0 0 0 0 0 0 0 0 0 0 0 0 0 0 0 0 0 0 0 0 0 0 0	0	0	1	1	1.11923e+08	1
2017-02-07_RS_Robo_3.mzML	VVDSIKGQAETVGDNYDKIEQVASVSANNDPVIGK	feature			in_mzML/2017-02-07_RS_Robo_3_mzML.mzML		none	0	0	0	76.33	915.717	915.715	4	1	0	6417496 11825018 12206472 7806224 5261116 2424133 0 0 0 0 0 0 0 0 0 0 0 0 0 0 0 0 0 0 0 0 0 0 0 0 0 0 0 0 0 0 0 0 0 0 0 0 0 0 0 0 0 0 0 0 0 0 0 0 0 0 0 0 0 0 0 0 0 0 0 0 0 0 0 0 0 0 0 0 0 0 0 0 0 0 0 0 0 0 0 0 0 0 0 0 0 0 0 0 0 0 0 0 0 0 0 0 0 0 0 0 0 0 0 0 0 0 0 0 0 0 0 0 0 0 0 0 0 0 0 0 0 0 0 0 0 0 0 0 0 0 0 0 0 0 0 0 0 0 0 0 0 0 0 0 0 0 0 0 0 0 0 0 0 0 0	0	0.167287	1	1	4.77013e+07	1
2017-02-07_RS_Robo_3.mzML	VVESIKDQAETVGDNYDKIEQVATVSANNDPVIGK	feature			in_mzML/2017-02-07_RS_Robo_3_mzML.mzML		none	0	0	0	80.86	937.226	937.225	4	1	0	9234993 16928248 20226634 12313632 7606177 0 0 0 0 0 0 0 0 0 0 0 0 0 0 0 0 0 0 0 0 0 0 0 0 0 0 0 0 0 0 0 0 0 0 0 0 0 0 0 0 0 0 0 0 0 0 0 0 0 0 0 0 0 0 0 0 0 0 0 0 0 0 0 0 0 0 0 0 0 0 0 0 0 0 0 0 0 0 0 0 0 0 0 0 0 0 0 0 0 0 0 0 0 0 0 0 0 0 0 0 0 0 0 0 0 0 0 0 0 0 0 0 0 0 0 0 0 0 0 0 0 0 0 0 0 0 0 0 0 0 0 0 0 0 0 0 0 0 0 0 0 0 0 0 0 0 0 0 0 0 0 0 0 0 0 0 0 0 0 0	0	0.114707	1.1	1	7.2281e+07	1
2017-02-07_RS_Robo_3.mzML	VVESIKDQAETVGDNYDKIEQVATVSANNDPVIGK	feature			in_mzML/2017-02-07_RS_Robo_3_mzML.mzML		none	0	0	0	81.08	1249.3	1249.3	3	1	0	2732327 5742124 5942856 4256371 2382834 0 0 0 0 0 0 0 0 0 0 0 0 0 0 0 0 0 0 0 0 0 0 0 0 0 0 0 0 0 0 0 0 0 0 0 0 0 0 0 0 0 0 0 0 0 0 0 0 0 0 0 0 0 0 0 0 0 0 0 0 0 0 0 0 0 0 0 0 0 0 0 0 0 0 0 0 0 0 0 0 0 0 0 0 0 0 0 0 0 0 0 0 0 0 0 0 0 0 0 0 0 0 0 0 0 0 0 0 0 0 0 0 0 0 0 0 0 0 0 0 0 0 0 0 0 0 0 0 0 0 0 0 0 0 0 0 0 0 0 0 0 0 0 0 0 0 0 0 0 0 0 0 0 0 0 0 0 0 0 0	0	0.113164	1.1	1	2.29832e+07	1
2017-02-07_RS_Robo_3.mzML	VVMDALLAPIAQIAENAGYNAEEIVEQQK	id			in_mzML/2017-02-07_RS_Robo_3_mzML.mzML		none	0	0	0	115.34	1043.2	1043.2	3	1	0	9228971 15996379 14284354 9108314 4859684 2168503 643171 238783 0 0 0 0 0 0 0 0 0 0 0 0 0 0 0 0 0 0 0 0 0 0 0 0 0 0 0 0 0 0 0 0 0 0 0 0 0 0 0 0 0 0 0 0 0 0 0 0 0 0 0 0 0 0 0 0 0 0 0 0 0 0 0 0 0 0 0 0 0 0 0 0 0 0 0 0 0 0 0 0 0 0 0 0 0 0 0 0 0 0 0 0 0 0 0 0 0 0 0 0 0 0 0 0 0 0 0 0 0 0 0 0 0 0 0 0 0 0 0 0 0 0 0 0 0 0 0 0 0 0 0 0 0 0	0	0.139933	1	1	58330474	1
2017-02-07_RS_Robo_3.mzML	VVSELDGDEK	feature			in_mzML/2017-02-07_RS_Robo_3_mzML.mzML		none	0	0	0	26.28	545.767	545.767	2	1	0	18413532 7602517 3989536 0 0 0 0 0 0 0 0 0 0 0 0 0 0 0 0 0 0 0 0 0 0 0 0 0 0 0 0 0 0 0 0 0 0 0 0 0 0 0 0 0 0 0 0 0 0 0	0	0	0.6	1	3.17842e+07	1
2017-02-07_RS_Robo_3.mzML	VVVSKDETVIVEGSGK	feature			in_mzML/2017-02-07_RS_Robo_3_mzML.mzML		none	0	0	0	38.76	823.455	823.454	2	1	0	110898112 95000440 46978400 13308264 0 0 0 0 0 0 0 0 0 0 0 0 0 0 0 0 0 0 0 0 0 0 0 0 0 0 0 0 0 0 0 0 0 0 0 0 0 0 0 0 0 0 0 0 0 0 0 0 0 0 0 0 0 0 0 0 0 0 0 0 0 0 0 0 0 0 0 0 0 0 0 0	0	0	1.2	1	2.83786e+08	1
2017-02-07_RS_Robo_3.mzML	VVVSKDETVIVEGSGK	feature			in_mzML/2017-02-07_RS_Robo_3_mzML.mzML		none	0	0	0	39.21	549.305	549.305	3	1	0	258806224 223441680 107163488 0 9099428 1111107 0 0 0 0 0 0 0 0 0 0 0 0 0 0 0 0 0 0 0 0 0 0 0 0 0 0 0 0 0 0 0 0 0 0 0 0 0 0 0 0 0 0 0 0 0 0 0 0 0 0 0 0 0 0 0 0 0 0 0 0 0 0 0 0 0 0 0 0 0 0	0	0.0170283	1.2	1	6.5283e+08	1
2017-02-07_RS_Robo_3.mzML	YIPIQYVLSR	feature			in_mzML/2017-02-07_RS_Robo_3_mzML.mzML		none	0	0	0	80.06	626.359	626.358	2	1	0	111260200 81772472 30865134 8351044 1612006 0 0 0 0 0 0 0 0 0 0 0 0 0 0 0 0 0 0 0 0 0 0 0 0 0 0 0 0 0 0 0 0 0 0 0 0 0 0 0 0 0 0 0 0 0 0 0 0 0 0 0 0 0 0 0 0 0 0 0 0	0	0.00689301	0.6	1	2.4836e+08	1
2017-02-07_RS_Robo_3.mzML	YLGYLEQLLR	feature			in_mzML/2017-02-07_RS_Robo_3_mzML.mzML		none	0	0	0	96.14	423.24	423.24	3	1	0	2113216 1725878 0 0 0 0 0 0 0 0 0 0 0 0 0 0 0 0 0 0 0 0 0 0 0 0 0 0 0 0 0 0 0 0 0 0 0 0 0 0 0 0 0 0 0 0 0 0 0 0 0 0 0 0 0 0 0 0 0 0 0 0 0 0 0	0	0	0.7	1	4.45165e+06	1
2017-02-07_RS_Robo_3.mzML	YLGYLEQLLR	feature			in_mzML/2017-02-07_RS_Robo_3_mzML.mzML		none	0	0	0	96.13	634.357	634.356	2	1	0	458919008 327592096 130522432 35241980 7605748 1051561 0 0 0 0 0 0 0 0 0 0 0 0 0 0 0 0 0 0 0 0 0 0 0 0 0 0 0 0 0 0 0 0 0 0 0 0 0 0 0 0 0 0 0 0 0 0 0 0 0 0 0 0 0 0 0 0 0 0 0	0	0.00900928	0.6	1	1.01491e+09	1
2017-02-07_RS_Robo_3.mzML	YVDM(Oxidation)YEAGIIDPTK	feature			in_mzML/2017-02-07_RS_Robo_3_mzML.mzML		none	0	0	0.00134228	31.33	408.445	408.447	4	1	0	58239936 52614252 15380595 7209355 0 0 0 0 0 0 0 0 0 0 0 0 0 0 0 0 0 0 0 0 0 0 0 0 0 0 0 0 0 0 0 0 0 0 0 0 0 0 0 0 0 0 0 0 0 0 0 0 0 0 0 0 0 0 0 0 0 0 0 0 0 0 0 0 0 0 0 0 0 0 0 0 0 0	0	0	1.2	1	1.47453e+08	1
2017-02-07_RS_Robo_3.mzML	YVDMIEAGIIDPVK	feature			in_mzML/2017-02-07_RS_Robo_3_mzML.mzML		none	0	0	0	89.86	781.911	781.91	2	1	0	8266922 5615024 3511636 0 0 0 0 0 0 0 0 0 0 0 0 0 0 0 0 0 0 0 0 0 0 0 0 0 0 0 0 0 0 0 0 0 0 0 0 0 0 0 0 0 0 0 0 0 0 0 0 0 0 0 0 0 0 0 0 0 0 0 0 0 0 0 0 0 0 0 0 0 0 0 0 0	0	0	0.7	1	1.90277e+07	1
2017-02-07_RS_Robo_3.mzML
2017-02-07_RS_Robo_4.mzML	AADSVVEELK	feature			in_mzML/2017-02-07_RS_Robo_4_mzML.mzML		none	0	0	0.00372671	45.91	530.779	530.78	2	1	0	24571974 9470462 0 0 0 0 0 0 0 0 0 0 0 0 0 0 0 0 0 0 0 0 0 0 0 0 0 0 0 0 0 0 0 0 0 0 0 0 0 0 0 0 0 0 0 0 0 0 0 0	0	0	0.6	1	3.73206e+07	1
2017-02-07_RS_Robo_4.mzML	AADSVVEELKK	feature			in_mzML/2017-02-07_RS_Robo_4_mzML.mzML		none	0	0	0	36.56	396.886	396.887	3	1	0	219265104 126186528 44199404 10011549 0 0 0 0 0 0 0 0 0 0 0 0 0 0 0 0 0 0 0 0 0 0 0 0 0 0 0 0 0 0 0 0 0 0 0 0 0 0 0 0 0 0 0 0 0 0 0 0 0 0 0 0	0	0	0.6	1	4.27662e+08	1
2017-02-07_RS_Robo_4.mzML	AAIEEGILPGGGVAYIR	id			in_mzML/2017-02-07_RS_Robo_4_mzML.mzML		none	0	0	0	79.27	562.646	562.646	3	1	0	6311869 6374795 2837793 966812 0 0 0 0 0 0 0 0 0 0 0 0 0 0 0 0 0 0 0 0 0 0 0 0 0 0 0 0 0 0 0 0 0 0 0 0 0 0 0 0 0 0 0 0 0 0 0 0 0 0 0 0 0 0 0 0 0 0 0 0 0 0 0 0 0 0 0 0 0 0 0 0 0 0 0 0 0	0	0	1.3	1	1.76645e+07	1
2017-02-07_RS_Robo_4.mzML	AAIEEGILPGGGVAYIR	feature			in_mzML/2017-02-07_RS_Robo_4_mzML.mzML		none	0	0	0	79.39	843.466	843.465	2	1	0	79583424 71030776 35297652 12456315 3514371 505364 0 0 0 0 0 0 0 0 0 0 0 0 0 0 0 0 0 0 0 0 0 0 0 0 0 0 0 0 0 0 0 0 0 0 0 0 0 0 0 0 0 0 0 0 0 0 0 0 0 0 0 0 0 0 0 0 0 0 0 0 0 0 0 0 0 0 0 0 0 0 0 0 0 0 0	0	0.0198615	1.1	1	2.09877e+08	1
2017-02-07_RS_Robo_4.mzML	AALEAGVDQLADTVR	feature			in_mzML/2017-02-07_RS_Robo_4_mzML.mzML		none	0	0	0	71.88	764.903	764.902	2	1	0	18405712 11133586 0 0 0 0 0 0 0 0 0 0 0 0 0 0 0 0 0 0 0 0 0 0 0 0 0 0 0 0 0 0 0 0 0 0 0 0 0 0 0 0 0 0 0 0 0 0 0 0 0 0 0 0 0 0 0 0 0 0 0 0 0 0 0 0 0 0 0	0	0	0.8	1	3.34386e+07	1
2017-02-07_RS_Robo_4.mzML	AALEEGIVPGGGVAYIR	feature			in_mzML/2017-02-07_RS_Robo_4_mzML.mzML		none	0	0	0	74.09	836.458	836.457	2	1	0	85038624 73019656 36659652 13025973 2907085 0 0 0 0 0 0 0 0 0 0 0 0 0 0 0 0 0 0 0 0 0 0 0 0 0 0 0 0 0 0 0 0 0 0 0 0 0 0 0 0 0 0 0 0 0 0 0 0 0 0 0 0 0 0 0 0 0 0 0 0 0 0 0 0 0 0 0 0 0 0 0 0 0 0 0	0	0.0138005	1.1	1	2.19182e+08	1
2017-02-07_RS_Robo_4.mzML	AALEQGVNQLADTVR	feature			in_mzML/2017-02-07_RS_Robo_4_mzML.mzML		none	0	0	0	66.42	792.921	792.921	2	1	0	7574731 6473324 0 0 0 0 0 0 0 0 0 0 0 0 0 0 0 0 0 0 0 0 0 0 0 0 0 0 0 0 0 0 0 0 0 0 0 0 0 0 0 0 0 0 0 0 0 0 0 0 0 0 0 0 0 0 0 0 0 0 0 0 0 0 0 0 0 0 0 0 0	0	0	1.1	1	1.6368e+07	0.9
2017-02-07_RS_Robo_4.mzML	AALESGVNQLADTVR	feature			in_mzML/2017-02-07_RS_Robo_4_mzML.mzML		none	0	0	0	64.63	772.407	772.407	2	1	0	73449496 56955196 23504188 7344866 1586799 0 0 0 0 0 0 0 0 0 0 0 0 0 0 0 0 0 0 0 0 0 0 0 0 0 0 0 0 0 0 0 0 0 0 0 0 0 0 0 0 0 0 0 0 0 0 0 0 0 0 0 0 0 0 0 0 0 0 0 0 0 0 0 0	0	0.00974449	1.1	1	1.72795e+08	1
2017-02-07_RS_Robo_4.mzML	AAVEEGIIAGGGSAYIHAAK	feature			in_mzML/2017-02-07_RS_Robo_4_mzML.mzML		none	0	0	0	57.42	942.995	942.994	2	1	0	2511346 3376765 1317798 0 0 0 0 0 0 0 0 0 0 0 0 0 0 0 0 0 0 0 0 0 0 0 0 0 0 0 0 0 0 0 0 0 0 0 0 0 0 0 0 0 0 0 0 0 0 0 0 0 0 0 0 0 0 0 0 0 0 0 0 0 0 0 0 0 0 0 0 0 0 0 0 0 0 0 0 0 0 0 0 0 0 0 0 0	0	0	1.3	1	8.24694e+06	1
2017-02-07_RS_Robo_4.mzML	AAVEEGIIAGGGSAYIHAAK	feature			in_mzML/2017-02-07_RS_Robo_4_mzML.mzML		none	0	0	0	57.84	628.999	628.999	3	1	0	5716619 5803115 3464826 1370412 0 0 0 0 0 0 0 0 0 0 0 0 0 0 0 0 0 0 0 0 0 0 0 0 0 0 0 0 0 0 0 0 0 0 0 0 0 0 0 0 0 0 0 0 0 0 0 0 0 0 0 0 0 0 0 0 0 0 0 0 0 0 0 0 0 0 0 0 0 0 0 0 0 0 0 0 0 0 0 0 0 0 0 0	0	0	1.3	1	1.70598e+07	1
2017-02-07_RS_Robo_4.mzML	AAVEEGIIAGGGSAYIHAC(Carbamidomethyl)K	feature			in_mzML/2017-02-07_RS_Robo_4_mzML.mzML		none	0	0	0	57.48	658.664	658.663	3	1	0	9240095 9775813 5073272 2338851 0 0 0 0 0 0 0 0 0 0 0 0 0 0 0 0 0 0 0 0 0 0 0 0 0 0 0 0 0 0 0 0 0 0 0 0 0 0 0 0 0 0 0 0 0 0 0 0 0 0 0 0 0 0 0 0 0 0 0 0 0 0 0 0 0 0 0 0 0 0 0 0 0 0 0 0 0 0 0 0 0 0 0 0	0	0	1.2	1	2.84256e+07	1
2017-02-07_RS_Robo_4.mzML	AAVEEGIIAGGGSAYIHASK	feature			in_mzML/2017-02-07_RS_Robo_4_mzML.mzML		none	0	0	0	56.25	634.33	634.33	3	1	0	16884428 14816055 7752138 2883022 0 0 0 0 0 0 0 0 0 0 0 0 0 0 0 0 0 0 0 0 0 0 0 0 0 0 0 0 0 0 0 0 0 0 0 0 0 0 0 0 0 0 0 0 0 0 0 0 0 0 0 0 0 0 0 0 0 0 0 0 0 0 0 0 0 0 0 0 0 0 0 0 0 0 0 0 0 0 0 0 0 0 0 0	0	0	1	1	4.46768e+07	1
2017-02-07_RS_Robo_4.mzML	AAVEEGIIAGGGSAYIHASK	feature			in_mzML/2017-02-07_RS_Robo_4_mzML.mzML		none	0	0	0	55.96	950.992	950.992	2	1	0	3646659 3938001 1810308 1182328 0 0 0 0 0 0 0 0 0 0 0 0 0 0 0 0 0 0 0 0 0 0 0 0 0 0 0 0 0 0 0 0 0 0 0 0 0 0 0 0 0 0 0 0 0 0 0 0 0 0 0 0 0 0 0 0 0 0 0 0 0 0 0 0 0 0 0 0 0 0 0 0 0 0 0 0 0 0 0 0 0 0 0 0	0	0	1.3	1	1.09994e+07	1
2017-02-07_RS_Robo_4.mzML	AAVEEGIIAGGGSAYVHAAGEVK	id			in_mzML/2017-02-07_RS_Robo_4_mzML.mzML		none	0	0	0	62.84	719.371	719.371	3	1	0	20143408 25063158 15816678 7866010 0 0 0 0 0 0 0 0 0 0 0 0 0 0 0 0 0 0 0 0 0 0 0 0 0 0 0 0 0 0 0 0 0 0 0 0 0 0 0 0 0 0 0 0 0 0 0 0 0 0 0 0 0 0 0 0 0 0 0 0 0 0 0 0 0 0 0 0 0 0 0 0 0 0 0 0 0 0 0 0 0 0 0 0 0 0 0 0 0 0 0 0 0 0 0	0	0	1.3	1	7.16054e+07	1
2017-02-07_RS_Robo_4.mzML	AAVEEGIIAGGGSAYVHAAGEVK	feature			in_mzML/2017-02-07_RS_Robo_4_mzML.mzML		none	0	0	0	64.28	719.372	719.371	3	1	0	21881252 29147342 17557588 9866205 0 0 0 0 0 0 0 0 0 0 0 0 0 0 0 0 0 0 0 0 0 0 0 0 0 0 0 0 0 0 0 0 0 0 0 0 0 0 0 0 0 0 0 0 0 0 0 0 0 0 0 0 0 0 0 0 0 0 0 0 0 0 0 0 0 0 0 0 0 0 0 0 0 0 0 0 0 0 0 0 0 0 0 0 0 0 0 0 0 0 0 0 0 0 0	0	0	1.3	1	82031988	1
2017-02-07_RS_Robo_4.mzML	AAVEEGIVAGGGIAC(Carbamidomethyl)MNAIPAVAEFVDTLEGDAK	feature			in_mzML/2017-02-07_RS_Robo_4_mzML.mzML		none	0	0	0	115.29	837.165	837.164	4	1	0	1052652 2090905 1946128 1333914 0 0 0 0 0 0 0 0 0 0 0 0 0 0 0 0 0 0 0 0 0 0 0 0 0 0 0 0 0 0 0 0 0 0 0 0 0 0 0 0 0 0 0 0 0 0 0 0 0 0 0 0 0 0 0 0 0 0 0 0 0 0 0 0 0 0 0 0 0 0 0 0 0 0 0 0 0 0 0 0 0 0 0 0 0 0 0 0 0 0 0 0 0 0 0 0 0 0 0 0 0 0 0 0 0 0 0 0 0 0 0 0 0 0 0 0 0 0 0 0 0 0 0 0 0 0 0 0 0 0 0 0 0 0 0 0 0 0 0 0 0 0 0	0	0	1	1	7.22453e+06	1
2017-02-07_RS_Robo_4.mzML	AAVEEGIVAGGGTALIDAIPAVK	feature			in_mzML/2017-02-07_RS_Robo_4_mzML.mzML		none	0	0	0	95.54	1061.59	1061.59	2	1	0	2292662 2455758 1368366 0 0 0 0 0 0 0 0 0 0 0 0 0 0 0 0 0 0 0 0 0 0 0 0 0 0 0 0 0 0 0 0 0 0 0 0 0 0 0 0 0 0 0 0 0 0 0 0 0 0 0 0 0 0 0 0 0 0 0 0 0 0 0 0 0 0 0 0 0 0 0 0 0 0 0 0 0 0 0 0 0 0 0 0 0 0 0 0 0 0 0 0 0 0 0 0	0	0	1.1	1	6.82959e+06	1
2017-02-07_RS_Robo_4.mzML	AAVEEGIVAGGGTALIDAIPAVK	feature			in_mzML/2017-02-07_RS_Robo_4_mzML.mzML		none	0	0	0	95.58	708.064	708.063	3	1	0	3014731 3493203 0 0 0 0 0 0 0 0 0 0 0 0 0 0 0 0 0 0 0 0 0 0 0 0 0 0 0 0 0 0 0 0 0 0 0 0 0 0 0 0 0 0 0 0 0 0 0 0 0 0 0 0 0 0 0 0 0 0 0 0 0 0 0 0 0 0 0 0 0 0 0 0 0 0 0 0 0 0 0 0 0 0 0 0 0 0 0 0 0 0 0 0 0 0 0 0 0	0	0	0.9	1	7.79995e+06	0.9
2017-02-07_RS_Robo_4.mzML	AAVEEGIVPGGGLAVIR	feature			in_mzML/2017-02-07_RS_Robo_4_mzML.mzML		none	0	0	0	75.54	804.461	804.459	2	1	0	128975168 111823200 53688772 17140072 4416872 739165 0 0 0 0 0 0 0 0 0 0 0 0 0 0 0 0 0 0 0 0 0 0 0 0 0 0 0 0 0 0 0 0 0 0 0 0 0 0 0 0 0 0 0 0 0 0 0 0 0 0 0 0 0 0 0 0 0 0 0 0 0 0 0 0 0 0 0 0 0 0	0	0.0162762	0.6	1	331106353	1
2017-02-07_RS_Robo_4.mzML	AAVEEGIVPGGGTAPLK	feature			in_mzML/2017-02-07_RS_Robo_4_mzML.mzML		none	0	0	0.00129366	56.72	783.431	783.43	2	1	0	2905625 2235002 0 0 0 0 0 0 0 0 0 0 0 0 0 0 0 0 0 0 0 0 0 0 0 0 0 0 0 0 0 0 0 0 0 0 0 0 0 0 0 0 0 0 0 0 0 0 0 0 0 0 0 0 0 0 0 0 0 0 0 0 0 0 0 0 0 0 0 0 0 0 0 0	0	0	0.6	1	5.94022e+06	1
2017-02-07_RS_Robo_4.mzML	AAVEEGIVPGGGVAYIR	feature			in_mzML/2017-02-07_RS_Robo_4_mzML.mzML		none	0	0	0	69.83	829.45	829.449	2	1	0	347325312 308409920 153920144 53601384 12967953 2895062 0 0 0 0 0 0 0 0 0 0 0 0 0 0 0 0 0 0 0 0 0 0 0 0 0 0 0 0 0 0 0 0 0 0 0 0 0 0 0 0 0 0 0 0 0 0 0 0 0 0 0 0 0 0 0 0 0 0 0 0 0 0 0 0 0 0 0 0 0 0 0 0 0	0	0.0180442	1.2	1	9.1307e+08	1
2017-02-07_RS_Robo_4.mzML	AAVEEGIVPGGGVAYLR	id			in_mzML/2017-02-07_RS_Robo_4_mzML.mzML		none	0	0	0	69.68	553.302	553.302	3	1	0	30904360 26319608 14495062 4957892 0 0 0 0 0 0 0 0 0 0 0 0 0 0 0 0 0 0 0 0 0 0 0 0 0 0 0 0 0 0 0 0 0 0 0 0 0 0 0 0 0 0 0 0 0 0 0 0 0 0 0 0 0 0 0 0 0 0 0 0 0 0 0 0 0 0 0 0 0 0 0 0 0 0 0	0	0	1.1	1	8.02715e+07	1
2017-02-07_RS_Robo_4.mzML	ADFGYNAR	feature			in_mzML/2017-02-07_RS_Robo_4_mzML.mzML		none	0	0	0	35.95	457.212	457.212	2	1	0	210491744 96712192 25740842 5266416 0 0 0 0 0 0 0 0 0 0 0 0 0 0 0 0 0 0 0 0 0 0 0 0 0 0 0 0 0 0 0 0 0 0 0 0 0 0 0 0 0	0	0	0.7	1	3.61119e+08	1
2017-02-07_RS_Robo_4.mzML	ADFGYNAR	feature			in_mzML/2017-02-07_RS_Robo_4_mzML.mzML		none	0	0	0.0025413	31.57	457.212	457.212	2	1	0	129290096 58401648 17388660 3450638 0 0 0 0 0 0 0 0 0 0 0 0 0 0 0 0 0 0 0 0 0 0 0 0 0 0 0 0 0 0 0 0 0 0 0 0 0 0 0 0 0	0	0	0.7	1	2.21697e+08	1
2017-02-07_RS_Robo_4.mzML	AGIEEGIVPGGGVALLR	feature			in_mzML/2017-02-07_RS_Robo_4_mzML.mzML		none	0	0	0	75.65	536.642	536.642	3	1	0	12867516 10627062 5148051 1365874 0 0 0 0 0 0 0 0 0 0 0 0 0 0 0 0 0 0 0 0 0 0 0 0 0 0 0 0 0 0 0 0 0 0 0 0 0 0 0 0 0 0 0 0 0 0 0 0 0 0 0 0 0 0 0 0 0 0 0 0 0 0 0 0 0 0 0 0 0 0 0 0	0	0	0.6	1	3.19609e+07	1
2017-02-07_RS_Robo_4.mzML	AGILDPTK	feature			in_mzML/2017-02-07_RS_Robo_4_mzML.mzML		none	0	0	0.00717703	31.96	407.737	407.737	2	1	0	558214848 264322016 58202548 6727002 0 0 0 0 0 0 0 0 0 0 0 0 0 0 0 0 0 0 0 0 0 0 0 0 0 0 0 0 0 0 0 0 0 0 0 0 0	0	0	0.8	1	9.58713e+08	1
2017-02-07_RS_Robo_4.mzML	AIAQVGTLSANSDETVGK	feature			in_mzML/2017-02-07_RS_Robo_4_mzML.mzML		none	0	0	0	49.63	880.955	880.955	2	1	0	7679403 6861188 3322857 0 0 0 0 0 0 0 0 0 0 0 0 0 0 0 0 0 0 0 0 0 0 0 0 0 0 0 0 0 0 0 0 0 0 0 0 0 0 0 0 0 0 0 0 0 0 0 0 0 0 0 0 0 0 0 0 0 0 0 0 0 0 0 0 0 0 0 0 0 0 0 0 0 0 0	0	0	1.1	1	1.98382e+07	1
[truncated: 3,190 more rows]
[truncated: 10 more columns]

## Sheet: S5B
Sample	Peptide Sequence	Feature	Quality Report Spectrum	Quality report scores	Sample Name	Protein Accessions	Description	Unique	#Ambiguity members	Score	RT	Exp. m/z	Theo. m/z	Charge	TIC fraction	#non-natural weights	Peak intensities	Group	Global Peptide LR	RIA 1	LR of RIA 1	INT 1	Cor. 1	RIA 2	LR of RIA 2	INT 2	Cor. 2	RIA 3	LR of RIA 3	INT 3	Cor. 3	RIA 4	LR of RIA 4	INT 4	Cor. 4	RIA 5	LR of RIA 5	INT 5	Cor. 5	RIA 6	LR of RIA 6	INT 6	Cor. 6	RIA 7	LR of RIA 7	INT 7	Cor. 7	RIA 8	LR of RIA 8
[truncated: 1,245 more rows]
[truncated: 10 more columns]

[truncated: 1 more sheets: S5C]
